# Supplementary material for: Elucidation of functional consequences of signalling pathway interactions
Source: BMC Bioinformatics. 2009 Nov 6;10:370. doi: 10.1186/1471-2105-10-370 (PMC2778660; doi:10.1186/1471-2105-10-370)
Supplement: Additional file 1 — Supplementary Material. The data provided correspond to supplementary calculation details, as well as additional information on the topological and functional properties of the p53, NF-κB and cell cycle networks. All proteins are listed according to their Uniprot accession number and protein ID name. [file 1471-2105-10-370-S1.zip]

Archive with 53 entries (50 files):
- Suppl/
- Suppl/.DS_Store
- __MACOSX/
- __MACOSX/Suppl/
- __MACOSX/Suppl/._.DS_Store
- Suppl/Suppl1.txt
- __MACOSX/Suppl/._Suppl1.txt
- Suppl/Suppl10.txt
- __MACOSX/Suppl/._Suppl10.txt
- Suppl/Suppl11.xls
- __MACOSX/Suppl/._Suppl11.xls
- Suppl/Suppl12.xls
- __MACOSX/Suppl/._Suppl12.xls
- Suppl/Suppl13.xls
- __MACOSX/Suppl/._Suppl13.xls
- Suppl/Suppl14.txt
- __MACOSX/Suppl/._Suppl14.txt
- Suppl/Suppl15.txt
- __MACOSX/Suppl/._Suppl15.txt
- Suppl/Suppl16.txt
- __MACOSX/Suppl/._Suppl16.txt
- Suppl/Suppl17.txt
- __MACOSX/Suppl/._Suppl17.txt
- Suppl/Suppl18.txt
- __MACOSX/Suppl/._Suppl18.txt
- Suppl/Suppl19.txt
- __MACOSX/Suppl/._Suppl19.txt
- Suppl/Suppl2.txt
- __MACOSX/Suppl/._Suppl2.txt
- Suppl/Suppl20.txt
- __MACOSX/Suppl/._Suppl20.txt
- Suppl/Suppl21.txt
- __MACOSX/Suppl/._Suppl21.txt
- Suppl/Suppl22.txt
- __MACOSX/Suppl/._Suppl22.txt
- Suppl/Suppl23.txt
- __MACOSX/Suppl/._Suppl23.txt
- Suppl/Suppl24.txt
- __MACOSX/Suppl/._Suppl24.txt
- Suppl/Suppl3.txt
- __MACOSX/Suppl/._Suppl3.txt
- Suppl/Suppl4.txt
- __MACOSX/Suppl/._Suppl4.txt
- Suppl/Suppl5.txt
- __MACOSX/Suppl/._Suppl5.txt
- Suppl/Suppl6.txt
- __MACOSX/Suppl/._Suppl6.txt
- Suppl/Suppl7.txt
- __MACOSX/Suppl/._Suppl7.txt
- Suppl/Suppl8.txt
- __MACOSX/Suppl/._Suppl8.txt
- Suppl/Suppl9.txt
- __MACOSX/Suppl/._Suppl9.txt
