# Supplementary material for: Elucidation of functional consequences of signalling pathway interactions
Source: BMC Bioinformatics. 2009 Nov 6;10:370. doi: 10.1186/1471-2105-10-370 (PMC2778660; doi:10.1186/1471-2105-10-370)
Supplement: Additional file 1 — Supplementary Material. The data provided correspond to supplementary calculation details, as well as additional information on the topological and functional properties of the p53, NF-κB and cell cycle networks. All proteins are listed according to their Uniprot accession number and protein ID name. [file 1471-2105-10-370-S1.zip › Suppl/Suppl1.txt]

#Suppl1_Shortest paths between p53 network and NFkB network
Original_node Target_node Length Shortest_Path
O15111	P04637	1	P04637	O15111
P04637	P25963	1	P04637	P25963
P19838	P38936	2	P38936	P09874	P19838
P19838	P38936	2	P38936	P40763	P19838
P19838	Q8N726	2	Q8N726	Q01094	P19838
P19838	Q8N726	2	Q8N726	O15226	P19838
P19838	Q8N726	2	Q8N726	P08238	P19838
P19838	Q00987	2	Q00987	Q92769	P19838
P19838	Q00987	2	Q00987	P03372	P19838
P19838	Q00987	2	Q00987	P08670	P19838
P19838	Q00987	2	Q00987	Q92993	P19838
P19838	Q00987	2	Q00987	P10275	P19838
P19838	Q00987	2	Q00987	P04150	P19838
P04637	P19838	2	P04637	P11142	P19838
P04637	P19838	2	P04637	P38646	P19838
P04637	P19838	2	P04637	P49841	P19838
P04637	P19838	2	P04637	P38398	P19838
P04637	P19838	2	P04637	P34931	P19838
P04637	P19838	2	P04637	P25963	P19838
P04637	P19838	2	P04637	Q13547	P19838
P04637	P19838	2	P04637	P50750	P19838
P04637	P19838	2	P04637	P10599	P19838
P04637	P19838	2	P04637	P09874	P19838
P04637	P19838	2	P04637	P09429	P19838
P04637	P19838	2	P04637	O15111	P19838
P04637	P19838	2	P04637	P03372	P19838
P04637	P19838	2	P04637	P18847	P19838
P04637	P19838	2	P04637	Q99966	P19838
P04637	P19838	2	P04637	P61086	P19838
P04637	P19838	2	P04637	P11021	P19838
P04637	P19838	2	P04637	Q01094	P19838
P04637	P19838	2	P04637	Q92993	P19838
P04637	P19838	2	P04637	P78527	P19838
P04637	P19838	2	P04637	P07900	P19838
P04637	P19838	2	P04637	P17676	P19838
P04637	P19838	2	P04637	P08238	P19838
P04637	P19838	2	P04637	P04150	P19838
P38936	Q14164	2	P38936	P09874	Q14164
P38936	Q14164	2	P38936	P12004	Q14164
P38936	Q14164	2	P38936	Q01105	Q14164
Q14164	Q8N726	2	Q8N726	P15170	Q14164
Q14164	Q8N726	2	Q8N726	P06748	Q14164
Q14164	Q8N726	2	Q8N726	P08238	Q14164
Q14164	Q8N726	2	Q8N726	P49736	Q14164
Q00987	Q14164	2	Q00987	P06748	Q14164
Q00987	Q14164	2	Q00987	Q92769	Q14164
Q00987	Q14164	2	Q00987	P42771	Q14164
P04637	Q14164	2	P04637	P30153	Q14164
P04637	Q14164	2	P04637	P38646	Q14164
P04637	Q14164	2	P04637	P09874	Q14164
P04637	Q14164	2	P04637	P51532	Q14164
P04637	Q14164	2	P04637	P48643	Q14164
P04637	Q14164	2	P04637	P61086	Q14164
P04637	Q14164	2	P04637	P55209	Q14164
P04637	Q14164	2	P04637	P62714	Q14164
P04637	Q14164	2	P04637	P07900	Q14164
P04637	Q14164	2	P04637	P06748	Q14164
P04637	Q14164	2	P04637	P17844	Q14164
P04637	Q14164	2	P04637	P25963	Q14164
P04637	Q14164	2	P04637	P00491	Q14164
P04637	Q14164	2	P04637	P08238	Q14164
P04637	Q14164	2	P04637	Q9UBE0	Q14164
P04637	Q14164	2	P04637	P11142	Q14164
P04637	Q14164	2	P04637	P63279	Q14164
P04637	Q14164	2	P04637	P61201	Q14164
O15111	P38936	2	P38936	Q92793	O15111
O15111	P38936	2	P38936	P04637	O15111
O15111	P38936	2	P38936	P31751	O15111
O15111	Q8N726	2	Q8N726	P08238	O15111
O15111	Q00987	2	Q00987	Q92793	O15111
O15111	Q00987	2	Q00987	P04637	O15111
O15111	Q00987	2	Q00987	P32121	O15111
O15111	Q00987	2	Q00987	P31751	O15111
O15111	Q00987	2	Q00987	P03372	O15111
P38936	Q04206	2	P38936	P62988	Q04206
P38936	Q04206	2	P38936	P68400	Q04206
P38936	Q04206	2	P38936	Q92793	Q04206
P38936	Q04206	2	P38936	P40763	Q04206
P38936	Q04206	2	P38936	P09874	Q04206
P38936	Q04206	2	P38936	P12004	Q04206
Q04206	Q8N726	2	Q8N726	P06748	Q04206
Q04206	Q8N726	2	Q8N726	O15226	Q04206
Q04206	Q8N726	2	Q8N726	P08238	Q04206
Q04206	Q8N726	2	Q8N726	P01106	Q04206
Q04206	Q8N726	2	Q8N726	P19338	Q04206
Q00987	Q04206	2	Q00987	Q09472	Q04206
Q00987	Q04206	2	Q00987	P06748	Q04206
Q00987	Q04206	2	Q00987	P29590	Q04206
Q00987	Q04206	2	Q00987	P10275	Q04206
Q00987	Q04206	2	Q00987	P62988	Q04206
Q00987	Q04206	2	Q00987	P62829	Q04206
Q00987	Q04206	2	Q00987	P21675	Q04206
Q00987	Q04206	2	Q00987	Q92769	Q04206
Q00987	Q04206	2	Q00987	Q92793	Q04206
Q00987	Q04206	2	Q00987	P03372	Q04206
Q00987	Q04206	2	Q00987	P20226	Q04206
Q00987	Q04206	2	Q00987	P08670	Q04206
Q00987	Q04206	2	Q00987	Q92831	Q04206
Q00987	Q04206	2	Q00987	O75925	Q04206
Q00987	Q04206	2	Q00987	P04150	Q04206
P04637	Q04206	2	P04637	P62714	Q04206
P04637	Q04206	2	P04637	P07900	Q04206
P04637	Q04206	2	P04637	Q09472	Q04206
P04637	Q04206	2	P04637	P06748	Q04206
P04637	Q04206	2	P04637	P35232	Q04206
P04637	Q04206	2	P04637	P29590	Q04206
P04637	Q04206	2	P04637	Q13625	Q04206
P04637	Q04206	2	P04637	P08047	Q04206
P04637	Q04206	2	P04637	P25963	Q04206
P04637	Q04206	2	P04637	P17676	Q04206
P04637	Q04206	2	P04637	P08238	Q04206
P04637	Q04206	2	P04637	P11142	Q04206
P04637	Q04206	2	P04637	P62988	Q04206
P04637	Q04206	2	P04637	Q8WUF5	Q04206
P04637	Q04206	2	P04637	P18146	Q04206
P04637	Q04206	2	P04637	O14757	Q04206
P04637	Q04206	2	P04637	P78527	Q04206
P04637	Q04206	2	P04637	Q9UNL4	Q04206
P04637	Q04206	2	P04637	P68400	Q04206
P04637	Q04206	2	P04637	Q92793	Q04206
P04637	Q04206	2	P04637	P11021	Q04206
P04637	Q04206	2	P04637	P38646	Q04206
P04637	Q04206	2	P04637	P19338	Q04206
P04637	Q04206	2	P04637	P34931	Q04206
P04637	Q04206	2	P04637	P09874	Q04206
P04637	Q04206	2	P04637	P09429	Q04206
P04637	Q04206	2	P04637	O15111	Q04206
P04637	Q04206	2	P04637	P03372	Q04206
P04637	Q04206	2	P04637	P18847	Q04206
P04637	Q04206	2	P04637	P20226	Q04206
P04637	Q04206	2	P04637	Q13547	Q04206
P04637	Q04206	2	P04637	Q5W1B6	Q04206
P04637	Q04206	2	P04637	Q92831	Q04206
P04637	Q04206	2	P04637	O75925	Q04206
P04637	Q04206	2	P04637	Q96EB6	Q04206
P04637	Q04206	2	P04637	Q4VBQ6	Q04206
P04637	Q04206	2	P04637	P50750	Q04206
P04637	Q04206	2	P04637	Q86X55	Q04206
P04637	Q04206	2	P04637	P04150	Q04206
P04637	Q04206	2	P04637	P52292	Q04206
P04637	Q04206	2	P04637	P38398	Q04206
P38936	Q9Y6K9	2	P38936	Q01105	Q9Y6K9
P38936	Q9Y6K9	2	P38936	P62988	Q9Y6K9
P38936	Q9Y6K9	2	P38936	P33993	Q9Y6K9
P38936	Q9Y6K9	2	P38936	P09874	Q9Y6K9
P38936	Q9Y6K9	2	P38936	P63244	Q9Y6K9
P38936	Q9Y6K9	2	P38936	Q92793	Q9Y6K9
Q8N726	Q9Y6K9	2	Q8N726	P08238	Q9Y6K9
Q8N726	Q9Y6K9	2	Q8N726	P36873	Q9Y6K9
Q8N726	Q9Y6K9	2	Q8N726	P62140	Q9Y6K9
Q00987	Q9Y6K9	2	Q00987	P62988	Q9Y6K9
Q00987	Q9Y6K9	2	Q00987	P62913	Q9Y6K9
Q00987	Q9Y6K9	2	Q00987	P62829	Q9Y6K9
Q00987	Q9Y6K9	2	Q00987	P60866	Q9Y6K9
Q00987	Q9Y6K9	2	Q00987	Q92793	Q9Y6K9
Q00987	Q9Y6K9	2	Q00987	P08670	Q9Y6K9
P04637	Q9Y6K9	2	P04637	P49841	Q9Y6K9
P04637	Q9Y6K9	2	P04637	P25963	Q9Y6K9
P04637	Q9Y6K9	2	P04637	P08238	Q9Y6K9
P04637	Q9Y6K9	2	P04637	O14980	Q9Y6K9
P04637	Q9Y6K9	2	P04637	P11142	Q9Y6K9
P04637	Q9Y6K9	2	P04637	P62988	Q9Y6K9
P04637	Q9Y6K9	2	P04637	P36873	Q9Y6K9
P04637	Q9Y6K9	2	P04637	P78527	Q9Y6K9
P04637	Q9Y6K9	2	P04637	P63104	Q9Y6K9
P04637	Q9Y6K9	2	P04637	P11021	Q9Y6K9
P04637	Q9Y6K9	2	P04637	P38646	Q9Y6K9
P04637	Q9Y6K9	2	P04637	P34931	Q9Y6K9
P04637	Q9Y6K9	2	P04637	P09874	Q9Y6K9
P04637	Q9Y6K9	2	P04637	Q9UNS2	Q9Y6K9
P04637	Q9Y6K9	2	P04637	O15111	Q9Y6K9
P04637	Q9Y6K9	2	P04637	Q92793	Q9Y6K9
P04637	Q9Y6K9	2	P04637	P07900	Q9Y6K9
Q00987	Q96HD1	2	Q00987	Q92993	Q96HD1
P04637	Q96HD1	2	P04637	Q92993	Q96HD1
P04637	Q96HD1	2	P04637	Q7L5N1	Q96HD1
P38936	Q01201	2	P38936	P62988	Q01201
Q00987	Q01201	2	Q00987	Q93009	Q01201
Q00987	Q01201	2	Q00987	P62988	Q01201
P04637	Q01201	2	P04637	Q93009	Q01201
P04637	Q01201	2	P04637	Q12824	Q01201
P04637	Q01201	2	P04637	P25963	Q01201
P04637	Q01201	2	P04637	P11142	Q01201
P04637	Q01201	2	P04637	P62988	Q01201
P04637	Q01201	2	P04637	P78527	Q01201
P04637	Q01201	2	P04637	P11021	Q01201
P04637	Q01201	2	P04637	P38646	Q01201
P04637	Q01201	2	P04637	P34931	Q01201
P04637	Q01201	2	P04637	O15111	Q01201
P04637	Q01201	2	P04637	P51532	Q01201
P04637	Q01201	2	P04637	Q14974	Q01201
P04637	Q01201	2	P04637	P52292	Q01201
P25963	P38936	2	P38936	P63208	P25963
P25963	P38936	2	P38936	P33993	P25963
P25963	P38936	2	P38936	P68400	P25963
P25963	P38936	2	P38936	P04637	P25963
P25963	Q8N726	2	Q8N726	P33992	P25963
P25963	Q00987	2	Q00987	P63165	P25963
P25963	Q00987	2	Q00987	P32121	P25963
P25963	Q00987	2	Q00987	P62829	P25963
P25963	Q00987	2	Q00987	P04637	P25963
P25963	Q00987	2	Q00987	Q92769	P25963
P38936	Q00653	2	P38936	P09874	Q00653
P38936	Q00653	2	P38936	P63208	Q00653
P38936	Q00653	2	P38936	P62988	Q00653
P38936	Q00653	2	P38936	P25788	Q00653
Q00653	Q8N726	2	Q8N726	P19338	Q00653
Q00653	Q8N726	2	Q8N726	O15226	Q00653
Q00653	Q8N726	2	Q8N726	P08238	Q00653
Q00653	Q00987	2	Q00987	P04150	Q00653
Q00653	Q00987	2	Q00987	P13645	Q00653
Q00653	Q00987	2	Q00987	O75604	Q00653
Q00653	Q00987	2	Q00987	P62988	Q00653
Q00653	Q00987	2	Q00987	P62913	Q00653
P04637	Q00653	2	P04637	P11021	Q00653
P04637	Q00653	2	P04637	P30153	Q00653
P04637	Q00653	2	P04637	P38646	Q00653
P04637	Q00653	2	P04637	P19338	Q00653
P04637	Q00653	2	P04637	P34931	Q00653
P04637	Q00653	2	P04637	P09874	Q00653
P04637	Q00653	2	P04637	O15111	Q00653
P04637	Q00653	2	P04637	O00231	Q00653
P04637	Q00653	2	P04637	P51532	Q00653
P04637	Q00653	2	P04637	P04150	Q00653
P04637	Q00653	2	P04637	P07900	Q00653
P04637	Q00653	2	P04637	P25963	Q00653
P04637	Q00653	2	P04637	P08238	Q00653
P04637	Q00653	2	P04637	P11142	Q00653
P04637	Q00653	2	P04637	P62988	Q00653
P04637	Q00653	2	P04637	P78527	Q00653
O00221	P38936	2	P38936	Q9BZF9	O00221
O00221	P38936	2	P38936	P63208	O00221
O00221	Q8N726	2	Q8N726	P08238	O00221
O00221	P04637	2	P04637	P07900	O00221
O00221	P04637	2	P04637	P11142	O00221
O00221	P04637	2	P04637	P34931	O00221
O00221	P04637	2	P04637	O15111	O00221
O00221	P04637	2	P04637	P78527	O00221
O00221	P04637	2	P04637	P08238	O00221
O00221	P04637	2	P04637	P11021	O00221
O00221	P04637	2	P04637	P38646	O00221
O14920	P38936	2	P38936	P31751	O14920
O14920	P38936	2	P38936	Q92793	O14920
O14920	P38936	2	P38936	P62988	O14920
O14920	P38936	2	P38936	P09874	O14920
O14920	Q8N726	2	Q8N726	P08238	O14920
O14920	Q00987	2	Q00987	P31751	O14920
O14920	Q00987	2	Q00987	Q92793	O14920
O14920	Q00987	2	Q00987	P62988	O14920
O14920	P04637	2	P04637	O15111	O14920
O14920	P04637	2	P04637	P08238	O14920
O14920	P04637	2	P04637	P17252	O14920
O14920	P04637	2	P04637	P11021	O14920
O14920	P04637	2	P04637	Q92793	O14920
O14920	P04637	2	P04637	P19525	O14920
O14920	P04637	2	P04637	P62988	O14920
O14920	P04637	2	P04637	P38646	O14920
O14920	P04637	2	P04637	P07900	O14920
O14920	P04637	2	P04637	P11142	O14920
O14920	P04637	2	P04637	P34931	O14920
O14920	P04637	2	P04637	P25963	O14920
O14920	P04637	2	P04637	P09874	O14920
P38936	Q15653	2	P38936	P62988	Q15653
P38936	Q15653	2	P38936	P63208	Q15653
Q15653	Q8N726	2	Q8N726	P19338	Q15653
Q15653	Q8N726	2	Q8N726	P08238	Q15653
Q00987	Q15653	2	Q00987	P62988	Q15653
Q00987	Q15653	2	Q00987	P62913	Q15653
Q00987	Q15653	2	Q00987	P20226	Q15653
P04637	Q15653	2	P04637	P11142	Q15653
P04637	Q15653	2	P04637	P62988	Q15653
P04637	Q15653	2	P04637	P11021	Q15653
P04637	Q15653	2	P04637	P38646	Q15653
P04637	Q15653	2	P04637	P19338	Q15653
P04637	Q15653	2	P04637	P34931	Q15653
P04637	Q15653	2	P04637	O15111	Q15653
P04637	Q15653	2	P04637	P20226	Q15653
P04637	Q15653	2	P04637	P52292	Q15653
P04637	Q15653	2	P04637	P07900	Q15653
P04637	Q15653	2	P04637	P05109	Q15653
P04637	Q15653	2	P04637	P25963	Q15653
P04637	Q15653	2	P04637	P08238	Q15653
P38936	Q04864	2	P38936	P53779	Q04864
P38936	Q04864	2	P38936	P24864	Q04864
P38936	Q04864	2	P38936	Q9BZF9	Q04864
Q04864	Q8N726	2	Q8N726	O15226	Q04864
Q00987	Q04864	2	Q00987	P04406	Q04864
Q00987	Q04864	2	Q00987	P20226	Q04864
P04637	Q04864	2	P04637	P08047	Q04864
P04637	Q04864	2	P04637	P25963	Q04864
P04637	Q04864	2	P04637	P53779	Q04864
P04637	Q04864	2	P04637	P11142	Q04864
P04637	Q04864	2	P04637	P11021	Q04864
P04637	Q04864	2	P04637	P38646	Q04864
P04637	Q04864	2	P04637	P34931	Q04864
P04637	Q04864	2	P04637	P20226	Q04864
P04637	Q04864	2	P04637	P45983	Q04864
P38936	Q96HD1	3	P38936	P04637	Q92993	Q96HD1
P38936	Q96HD1	3	P38936	P04637	Q7L5N1	Q96HD1
Q8N726	Q96HD1	3	Q8N726	Q00987	Q92993	Q96HD1
Q01201	Q8N726	3	Q8N726	P33992	P25963	Q01201
Q01201	Q8N726	3	Q8N726	Q01094	P19838	Q01201
Q01201	Q8N726	3	Q8N726	Q00987	Q93009	Q01201
Q01201	Q8N726	3	Q8N726	Q00987	P62988	Q01201
Q01201	Q8N726	3	Q8N726	P06748	Q04206	Q01201
Q01201	Q8N726	3	Q8N726	P01106	Q04206	Q01201
Q01201	Q8N726	3	Q8N726	P19338	Q04206	Q01201
Q01201	Q8N726	3	Q8N726	P19338	Q00653	Q01201
Q01201	Q8N726	3	Q8N726	O15226	P19838	Q01201
Q01201	Q8N726	3	Q8N726	O15226	Q04206	Q01201
Q01201	Q8N726	3	Q8N726	O15226	Q00653	Q01201
Q01201	Q8N726	3	Q8N726	P08238	O00221	Q01201
Q01201	Q8N726	3	Q8N726	P08238	P19838	Q01201
Q01201	Q8N726	3	Q8N726	P08238	O15111	Q01201
Q01201	Q8N726	3	Q8N726	P08238	Q04206	Q01201
Q01201	Q8N726	3	Q8N726	P08238	Q00653	Q01201
O00221	Q00987	3	Q00987	Q93009	Q01201	O00221
O00221	Q00987	3	Q00987	P04406	Q04864	O00221
O00221	Q00987	3	Q00987	P60866	Q9Y6K9	O00221
O00221	Q00987	3	Q00987	Q09472	Q04206	O00221
O00221	Q00987	3	Q00987	P06748	Q04206	O00221
O00221	Q00987	3	Q00987	P29590	Q04206	O00221
O00221	Q00987	3	Q00987	P62829	Q9Y6K9	O00221
O00221	Q00987	3	Q00987	P62829	Q04206	O00221
O00221	Q00987	3	Q00987	P21675	Q04206	O00221
O00221	Q00987	3	Q00987	P20226	Q04864	O00221
O00221	Q00987	3	Q00987	P20226	Q04206	O00221
O00221	Q00987	3	Q00987	Q92831	Q04206	O00221
O00221	Q00987	3	Q00987	O75925	Q04206	O00221
O00221	Q00987	3	Q00987	Q92793	Q9Y6K9	O00221
O00221	Q00987	3	Q00987	Q92793	Q04206	O00221
O00221	Q00987	3	Q00987	Q92793	O15111	O00221
O00221	Q00987	3	Q00987	P32121	O15111	O00221
O00221	Q00987	3	Q00987	P31751	O15111	O00221
O00221	Q00987	3	Q00987	Q8N726	P08238	O00221
O00221	Q00987	3	Q00987	P13645	Q00653	O00221
O00221	Q00987	3	Q00987	O75604	Q00653	O00221
O00221	Q00987	3	Q00987	P62988	Q01201	O00221
O00221	Q00987	3	Q00987	P62988	Q9Y6K9	O00221
O00221	Q00987	3	Q00987	P62988	Q04206	O00221
O00221	Q00987	3	Q00987	P62988	Q00653	O00221
O00221	Q00987	3	Q00987	P62913	Q9Y6K9	O00221
O00221	Q00987	3	Q00987	P62913	Q00653	O00221
O00221	Q00987	3	Q00987	Q92769	Q04206	O00221
O00221	Q00987	3	Q00987	Q92769	P19838	O00221
O00221	Q00987	3	Q00987	P03372	Q04206	O00221
O00221	Q00987	3	Q00987	P03372	O15111	O00221
O00221	Q00987	3	Q00987	P03372	P19838	O00221
O00221	Q00987	3	Q00987	P08670	Q9Y6K9	O00221
O00221	Q00987	3	Q00987	P08670	Q04206	O00221
O00221	Q00987	3	Q00987	P08670	P19838	O00221
O00221	Q00987	3	Q00987	Q92993	P19838	O00221
O00221	Q00987	3	Q00987	P10275	Q04206	O00221
O00221	Q00987	3	Q00987	P10275	P19838	O00221
O00221	Q00987	3	Q00987	P04150	Q04206	O00221
O00221	Q00987	3	Q00987	P04150	Q00653	O00221
O00221	Q00987	3	Q00987	P04150	P19838	O00221
O00221	Q00987	3	Q00987	P04637	P07900	O00221
O00221	Q00987	3	Q00987	P04637	P11142	O00221
O00221	Q00987	3	Q00987	P04637	P34931	O00221
O00221	Q00987	3	Q00987	P04637	O15111	O00221
O00221	Q00987	3	Q00987	P04637	P78527	O00221
O00221	Q00987	3	Q00987	P04637	P08238	O00221
O00221	Q00987	3	Q00987	P04637	P11021	O00221
O00221	Q00987	3	Q00987	P04637	P38646	O00221
