# Supplementary material for: Elucidation of functional consequences of signalling pathway interactions
Source: BMC Bioinformatics. 2009 Nov 6;10:370. doi: 10.1186/1471-2105-10-370 (PMC2778660; doi:10.1186/1471-2105-10-370)
Supplement: Additional file 1 — Supplementary Material. The data provided correspond to supplementary calculation details, as well as additional information on the topological and functional properties of the p53, NF-κB and cell cycle networks. All proteins are listed according to their Uniprot accession number and protein ID name. [file 1471-2105-10-370-S1.zip › Suppl/Suppl10.txt]

#Suppl 10: Degree and cluster coefficient for the network of cell cycle proteins and p53 network and NFkB network
Node	Degree	ClusterCoef.
Q14164	324	1.9E-4
P04637	300	0.00176
Q04206	186	0.01796
Q9Y6K9	157	0.01764
P06400	156	0.00455
Q00653	145	0.03218
P19838	118	0.04621
P25963	85	0.05826
O14920	75	0.07279
Q15653	73	0.06963
Q00987	72	0.01878
P38936	72	0.01369
O15111	71	0.0841
Q01201	64	0.06399
P46527	50	0.00245
O00221	48	0.11702
Q01094	48	0.03369
P24385	48	0.02039
Q8N726	43	0.00664
Q04864	38	0.14794
P38646	13	0.60256
P62158	13	0.57692
P11142	13	0.47436
Q13748	12	0.68182
Q9UQC1	12	0.68182
Q00610	12	0.68182
P07437	12	0.68182
P63261	11	0.69091
P04350	11	0.67273
P34931	11	0.65455
P11021	11	0.65455
P08238	11	0.47273
Q96HD1	11	0.0
P07900	10	0.57778
P62988	10	0.28889
Q3ZCQ8	9	0.80556
P09874	9	0.33333
P78527	8	0.71429
Q92793	8	0.32143
Q8N163	7	0.61905
P07814	7	0.52381
P03372	7	0.33333
P27708	6	0.86667
P23246	6	0.86667
Q00839	6	0.73333
P35580	6	0.6
P38398	6	0.33333
Q92769	6	0.33333
P20226	6	0.33333
Q9Y6Q9	6	0.33333
P08047	6	0.26667
Q9Y297	5	1.0
Q05639	5	0.9
Q71U36	5	0.9
P41279	5	0.9
O95816	5	0.9
Q15149	5	0.8
P17066	5	0.7
Q8NHW5	5	0.7
P52272	5	0.6
O15226	5	0.6
Q9Y265	5	0.6
Q07021	5	0.6
Q9Y230	5	0.6
P35579	5	0.6
P12931	5	0.6
P24941	5	0.5
P15924	5	0.5
P62263	5	0.4
P04150	5	0.4
P63208	5	0.4
P11802	5	0.4
Q13547	5	0.4
P10275	5	0.3
Q92993	5	0.3
Q14790	5	0.3
Q09472	5	0.3
P19338	5	0.3
Q92831	5	0.3
P52292	5	0.2
P06748	5	0.2
P33993	5	0.2
P31751	5	0.1
P51532	5	0.1
Q9BVA1	4	1.0
Q9Y618	4	1.0
Q8NFZ5	4	1.0
Q99759	4	1.0
Q99558	4	1.0
P19525	4	0.83333
Q9UHD2	4	0.83333
P41252	4	0.83333
P05141	4	0.83333
P06493	4	0.66667
Q9UKB1	4	0.66667
O15151	4	0.66667
P54136	4	0.5
P62913	4	0.5
P19105	4	0.5
P35222	4	0.5
Q16665	4	0.5
P60660	4	0.5
P68400	4	0.5
Q00534	4	0.5
Q16543	4	0.5
P60510	4	0.5
Q92844	4	0.5
O15379	4	0.33333
P78396	4	0.33333
P00519	4	0.33333
P08670	4	0.33333
P62249	4	0.33333
P29590	4	0.33333
P35232	4	0.33333
P17252	4	0.33333
P62829	4	0.33333
Q13309	4	0.33333
P40763	4	0.33333
P20248	4	0.33333
P21675	4	0.33333
P53779	4	0.33333
P49841	4	0.16667
P09429	4	0.16667
P17676	4	0.16667
Q12933	4	0.16667
Q13616	4	0.16667
P12004	4	0.16667
P50750	4	0.16667
P36873	4	0.0
P31689	3	1.0
O43734	3	1.0
P21580	3	1.0
P46531	3	1.0
P43243	3	1.0
Q5W0I4	3	1.0
O43318	3	1.0
Q04759	3	1.0
P19438	3	1.0
P19793	3	1.0
Q8TEL6	3	1.0
O00255	3	1.0
Q96EY1	3	1.0
P61077	3	1.0
O95163	3	1.0
P46940	3	1.0
P61626	3	1.0
Q99576	3	1.0
P62081	3	0.66667
P63165	3	0.66667
Q99856	3	0.66667
P12236	3	0.66667
Q99816	3	0.66667
P23396	3	0.66667
P05387	3	0.66667
P49459	3	0.66667
P46783	3	0.66667
P46782	3	0.66667
P62888	3	0.66667
O96017	3	0.66667
P25490	3	0.66667
P56192	3	0.66667
Q13315	3	0.66667
P51959	3	0.66667
P51948	3	0.66667
Q02447	3	0.66667
P42574	3	0.66667
P52907	3	0.33333
P58546	3	0.33333
P52294	3	0.33333
P31943	3	0.33333
P61247	3	0.33333
Q9NR30	3	0.33333
P17612	3	0.33333
P42704	3	0.33333
P62280	3	0.33333
P49716	3	0.33333
Q9UQ80	3	0.33333
Q7Z434	3	0.33333
P55072	3	0.33333
P17858	3	0.33333
P32519	3	0.33333
O00505	3	0.33333
P63244	3	0.33333
Q08380	3	0.33333
P21980	3	0.33333
Q93009	3	0.33333
Q00535	3	0.33333
P01100	3	0.33333
Q7Z6E9	3	0.33333
O75925	3	0.33333
Q9BZF9	3	0.33333
P32121	3	0.33333
P30281	3	0.33333
P18847	3	0.33333
P30279	3	0.33333
P24864	3	0.0
Q13451	3	0.0
P30153	3	0.0
Q01105	3	0.0
Q9UJU3	3	0.0
Q92922	3	0.0
P61086	3	0.0
P62140	3	0.0
Q12824	3	0.0
P01106	3	0.0
Q00526	3	0.0
O14980	3	0.0
P62714	3	0.0
P32780	2	1.0
O00411	2	1.0
Q13535	2	1.0
P41743	2	1.0
P12277	2	1.0
P67870	2	1.0
O15350	2	1.0
P15509	2	1.0
Q9H2X6	2	1.0
Q9UER7	2	1.0
Q7L590	2	1.0
O75832	2	1.0
P20749	2	1.0
Q00403	2	1.0
Q15029	2	1.0
Q15025	2	1.0
P18124	2	1.0
Q08211	2	1.0
Q6UXZ4	2	1.0
Q15650	2	1.0
Q14204	2	1.0
Q15648	2	1.0
P10914	2	1.0
Q9UNM6	2	1.0
P58107	2	1.0
P30154	2	1.0
P49116	2	1.0
O95999	2	1.0
Q05513	2	1.0
P14316	2	1.0
P49407	2	1.0
P62277	2	1.0
O94832	2	1.0
P62244	2	1.0
P62241	2	1.0
P49715	2	1.0
O15519	2	1.0
O14788	2	1.0
Q12905	2	1.0
P51398	2	1.0
Q07020	2	1.0
Q9BUF5	2	1.0
Q14186	2	1.0
Q9UGK3	2	1.0
Q9UN86	2	1.0
Q7Z7F1	2	1.0
Q969T4	2	1.0
O96019	2	1.0
Q15233	2	1.0
P35568	2	1.0
P30086	2	1.0
P42677	2	1.0
Q8N9B5	2	1.0
P04183	2	1.0
O43524	2	1.0
P49327	2	1.0
Q9NYS0	2	1.0
Q12888	2	1.0
Q9NYR9	2	1.0
O95831	2	1.0
P21333	2	1.0
Q99608	2	1.0
O75688	2	1.0
P55345	2	1.0
P04792	2	1.0
Q00577	2	1.0
Q71UM5	2	1.0
Q93008	2	1.0
Q9H3P9	2	1.0
Q16584	2	1.0
P12956	2	1.0
P36897	2	1.0
P42226	2	1.0
Q9H3H1	2	1.0
P07384	2	1.0
Q14690	2	1.0
Q14686	2	1.0
Q13576	2	1.0
Q15744	2	1.0
P52926	2	1.0
Q9Y3I1	2	1.0
Q9NY61	2	0.0
Q14974	2	0.0
Q13526	2	0.0
P05109	2	0.0
O75569	2	0.0
P05412	2	0.0
P63104	2	0.0
P55210	2	0.0
P61289	2	0.0
P55209	2	0.0
Q9H9B4	2	0.0
P13645	2	0.0
P40939	2	0.0
P07910	2	0.0
P31946	2	0.0
Q15078	2	0.0
P62333	2	0.0
Q9UBE0	2	0.0
P18146	2	0.0
Q9NQX5	2	0.0
P61201	2	0.0
P33176	2	0.0
P62993	2	0.0
P15170	2	0.0
Q9UNS2	2	0.0
P42773	2	0.0
P42771	2	0.0
Q99460	2	0.0
P48047	2	0.0
Q99459	2	0.0
P52815	2	0.0
O00311	2	0.0
Q9UNL4	2	0.0
O75496	2	0.0
P39019	2	0.0
P17947	2	0.0
Q9NTJ3	2	0.0
Q99741	2	0.0
Q9HAV4	2	0.0
P06753	2	0.0
Q6UXH1	2	0.0
P11388	2	0.0
P14635	2	0.0
P49736	2	0.0
P48643	2	0.0
O43929	2	0.0
O75419	2	0.0
P28482	2	0.0
P10599	2	0.0
Q14191	2	0.0
P35251	2	0.0
O14757	2	0.0
P04843	2	0.0
P00491	2	0.0
Q8WUF5	2	0.0
O96020	2	0.0
P52434	2	0.0
P45983	2	0.0
P11940	2	0.0
P51665	2	0.0
Q16630	2	0.0
P27986	2	0.0
P10828	2	0.0
Q9P2J5	2	0.0
O43242	2	0.0
P35869	2	0.0
Q92994	2	0.0
O00231	2	0.0
P41218	2	0.0
P25788	2	0.0
Q92616	2	0.0
Q7Z6Z7	2	0.0
P33992	2	0.0
P17844	2	0.0
P60900	2	0.0
Q92905	2	0.0
Q13625	2	0.0
P63279	2	0.0
Q99623	2	0.0
Q99612	2	0.0
Q99966	2	0.0
P05549	2	0.0
Q96C32	2	0.0
P31749	2	0.0
O43823	2	0.0
P62136	2	0.0
O43809	2	0.0
P04406	2	0.0
O75604	2	0.0
Q6NW12	2	0.0
Q9UM54	2	0.0
Q86X55	2	0.0
Q7L5N1	2	0.0
P61981	2	0.0
Q08999	2	0.0
Q13263	2	0.0
Q15788	2	0.0
Q4VBQ6	2	0.0
P60866	2	0.0
Q5U5U6	2	0.0
P09884	2	0.0
Q96EB6	2	0.0
Q14653	2	0.0
Q13200	2	0.0
Q5W1B6	2	0.0
P04049	1	0.0
P24534	1	0.0
P15559	1	0.0
Q8N553	1	0.0
Q9NY65	1	0.0
Q99547	1	0.0
P06576	1	0.0
Q07817	1	0.0
Q9BSR4	1	0.0
O43776	1	0.0
Q2TAZ1	1	0.0
P05120	1	0.0
Q03468	1	0.0
O95759	1	0.0
Q4TT31	1	0.0
P13010	1	0.0
P29084	1	0.0
P24522	1	0.0
Q6PKD3	1	0.0
P40305	1	0.0
O00764	1	0.0
Q13887	1	0.0
P51813	1	0.0
Q13885	1	0.0
P51812	1	0.0
O15027	1	0.0
Q12792	1	0.0
Q7Z2L2	1	0.0
Q02363	1	0.0
Q9Y3F4	1	0.0
P12270	1	0.0
Q12789	1	0.0
P63167	1	0.0
O15371	1	0.0
P21246	1	0.0
P12268	1	0.0
O00743	1	0.0
Q9Y3E5	1	0.0
Q99873	1	0.0
Q13501	1	0.0
P11177	1	0.0
P05455	1	0.0
O15360	1	0.0
P63151	1	0.0
Q96NL5	1	0.0
P32745	1	0.0
P08709	1	0.0
Q9UBN7	1	0.0
O75582	1	0.0
Q9Y3C5	1	0.0
Q53QP2	1	0.0
P16949	1	0.0
Q5VYM0	1	0.0
P49888	1	0.0
P29034	1	0.0
Q9NRC6	1	0.0
O00716	1	0.0
P12235	1	0.0
Q5TZU9	1	0.0
Q6P1L8	1	0.0
Q9Y3B4	1	0.0
Q6P4R8	1	0.0
O43715	1	0.0
P05787	1	0.0
P07954	1	0.0
Q6XUX3	1	0.0
Q9Y3A5	1	0.0
Q7KZF4	1	0.0
Q5VYK3	1	0.0
Q01581	1	0.0
P13667	1	0.0
Q96KB5	1	0.0
P07948	1	0.0
P29375	1	0.0
P07947	1	0.0
Q5JWN5	1	0.0
P54132	1	0.0
Q13813	1	0.0
Q9BSJ8	1	0.0
Q9BSJ2	1	0.0
O60925	1	0.0
Q9BVP2	1	0.0
P55212	1	0.0
P55211	1	0.0
P30520	1	0.0
Q9UHV9	1	0.0
P67809	1	0.0
Q9UHV2	1	0.0
P53396	1	0.0
Q09028	1	0.0
P49848	1	0.0
Q96GY3	1	0.0
O14576	1	0.0
O75533	1	0.0
Q6FH55	1	0.0
P52298	1	0.0
P13639	1	0.0
Q96GX4	1	0.0
O75528	1	0.0
O75884	1	0.0
Q6EMB2	1	0.0
O94921	1	0.0
Q15084	1	0.0
P99999	1	0.0
Q9HC38	1	0.0
P60174	1	0.0
P48739	1	0.0
P29692	1	0.0
P12532	1	0.0
P31939	1	0.0
Q9UKY1	1	0.0
Q9Y6B2	1	0.0
Q8WZ42	1	0.0
Q01892	1	0.0
P49815	1	0.0
Q03701	1	0.0
P48729	1	0.0
Q9UKX7	1	0.0
Q02978	1	0.0
Q9UI30	1	0.0
Q9BVK6	1	0.0
P53350	1	0.0
Q08257	1	0.0
Q9Y2Y6	1	0.0
Q9UI21	1	0.0
Q15056	1	0.0
Q02962	1	0.0
Q07161	1	0.0
P61599	1	0.0
Q5T4B6	1	0.0
Q6FGP3	1	0.0
Q9H2P1	1	0.0
Q6NUQ0	1	0.0
Q15047	1	0.0
Q15046	1	0.0
Q7L7W2	1	0.0
Q96AG4	1	0.0
P41091	1	0.0
P26038	1	0.0
Q9UBC9	1	0.0
P84090	1	0.0
Q15392	1	0.0
Q3ZAQ7	1	0.0
Q92499	1	0.0
P52597	1	0.0
P55854	1	0.0
P02786	1	0.0
Q9HBM6	1	0.0
P51149	1	0.0
P60484	1	0.0
Q9UBB6	1	0.0
P42166	1	0.0
P08069	1	0.0
Q09666	1	0.0
P35354	1	0.0
O95071	1	0.0
P43246	1	0.0
P26373	1	0.0
Q9UL46	1	0.0
Q9Y2U5	1	0.0
Q15019	1	0.0
Q15014	1	0.0
Q15013	1	0.0
O95067	1	0.0
Q9H993	1	0.0
P17028	1	0.0
Q9UKR5	1	0.0
P78347	1	0.0
Q15008	1	0.0
Q13190	1	0.0
Q15365	1	0.0
P52209	1	0.0
Q15361	1	0.0
Q92466	1	0.0
P52565	1	0.0
P52564	1	0.0
P26358	1	0.0
P01308	1	0.0
Q9UL25	1	0.0
Q8NA92	1	0.0
Q9Y2S0	1	0.0
P19544	1	0.0
Q96JT8	1	0.0
P29965	1	0.0
P36405	1	0.0
Q8IUP5	1	0.0
Q6FGI1	1	0.0
Q6KF63	1	0.0
O95036	1	0.0
Q6KF62	1	0.0
Q96GM5	1	0.0
Q8N187	1	0.0
O14818	1	0.0
P53621	1	0.0
O60271	1	0.0
Q8IV02	1	0.0
Q15691	1	0.0
P24158	1	0.0
P15172	1	0.0
Q13158	1	0.0
P37837	1	0.0
Q8WYH8	1	0.0
Q13153	1	0.0
Q9Y675	1	0.0
Q6ZN30	1	0.0
O43398	1	0.0
Q9P0I2	1	0.0
Q6FGG2	1	0.0
Q9H2G2	1	0.0
P57088	1	0.0
O95376	1	0.0
P52888	1	0.0
O95373	1	0.0
Q92785	1	0.0
Q15311	1	0.0
Q15672	1	0.0
Q96JP5	1	0.0
P60409	1	0.0
Q14587	1	0.0
Q5JSV2	1	0.0
P62937	1	0.0
P51784	1	0.0
Q9Y2N3	1	0.0
Q13490	1	0.0
P35637	1	0.0
P35998	1	0.0
Q9UKK9	1	0.0
Q9Y5S9	1	0.0
P25208	1	0.0
P25205	1	0.0
Q3B7B7	1	0.0
Q8IUK7	1	0.0
Q6FGD7	1	0.0
Q86VK4	1	0.0
Q14209	1	0.0
O95347	1	0.0
Q96DB2	1	0.0
Q96TA9	1	0.0
Q9GZV1	1	0.0
Q92754	1	0.0
Q92750	1	0.0
Q13114	1	0.0
P34897	1	0.0
P26641	1	0.0
P26640	1	0.0
P62910	1	0.0
O60583	1	0.0
O43353	1	0.0
Q15643	1	0.0
P26639	1	0.0
P15121	1	0.0
Q13107	1	0.0
P31269	1	0.0
Q99471	1	0.0
Q15631	1	0.0
Q86Z02	1	0.0
P35606	1	0.0
Q9UHB6	1	0.0
Q6MZP7	1	0.0
Q9UNN5	1	0.0
Q9BRT2	1	0.0
P61803	1	0.0
Q9GZS1	1	0.0
Q7Z566	1	0.0
Q9NWV4	1	0.0
Q9Y2I8	1	0.0
P40222	1	0.0
Q6ZSW6	1	0.0
Q6P142	1	0.0
P14373	1	0.0
P33778	1	0.0
O60551	1	0.0
Q03013	1	0.0
P60709	1	0.0
Q13439	1	0.0
O75170	1	0.0
P17987	1	0.0
P55199	1	0.0
Q9UQR1	1	0.0
Q01196	1	0.0
P05388	1	0.0
P17980	1	0.0
P50991	1	0.0
P50990	1	0.0
Q9Y5M8	1	0.0
Q9Y2G2	1	0.0
Q15959	1	0.0
Q9BV86	1	0.0
Q96A65	1	0.0
Q96MN2	1	0.0
O75150	1	0.0
Q9C0J8	1	0.0
Q9UNJ2	1	0.0
P67775	1	0.0
Q96A56	1	0.0
Q8IUD2	1	0.0
P50613	1	0.0
Q06609	1	0.0
O15273	1	0.0
P46199	1	0.0
O95997	1	0.0
Q05516	1	0.0
P04271	1	0.0
Q5JVS0	1	0.0
Q13404	1	0.0
P39023	1	0.0
Q53T94	1	0.0
P35908	1	0.0
P04264	1	0.0
Q5JYX0	1	0.0
Q99767	1	0.0
Q9UNH5	1	0.0
P20042	1	0.0
Q9C0H4	1	0.0
O60506	1	0.0
Q04771	1	0.0
Q96CX2	1	0.0
P49792	1	0.0
O00629	1	0.0
Q4W5K6	1	0.0
Q13746	1	0.0
P14678	1	0.0
Q9Y5I0	1	0.0
P14314	1	0.0
P55145	1	0.0
P49427	1	0.0
Q04760	1	0.0
Q15911	1	0.0
Q00059	1	0.0
P57678	1	0.0
O95967	1	0.0
Q9NQC7	1	0.0
O75116	1	0.0
O95602	1	0.0
Q02224	1	0.0
Q9UQL6	1	0.0
P20023	1	0.0
Q9Y2B0	1	0.0
Q15907	1	0.0
O75100	1	0.0
O75461	1	0.0
Q9UNE7	1	0.0
P06401	1	0.0
Q9H288	1	0.0
Q75MW1	1	0.0
Q12996	1	0.0
Q9HB71	1	0.0
Q96ST3	1	0.0
Q99729	1	0.0
Q99728	1	0.0
P40855	1	0.0
Q8NCK5	1	0.0
Q8NG27	1	0.0
P11387	1	0.0
P49757	1	0.0
Q96PM5	1	0.0
Q01469	1	0.0
Q04724	1	0.0
P30419	1	0.0
Q01101	1	0.0
Q96CS2	1	0.0
Q6EEV6	1	0.0
P21796	1	0.0
P62269	1	0.0
Q02548	1	0.0
Q99708	1	0.0
P56545	1	0.0
Q02543	1	0.0
Q96T23	1	0.0
P62258	1	0.0
P20338	1	0.0
P56537	1	0.0
Q6UB98	1	0.0
P49720	1	0.0
Q8WUM4	1	0.0
P56524	1	0.0
Q9Y5B0	1	0.0
Q02880	1	0.0
Q96FV9	1	0.0
Q9H1R3	1	0.0
P18077	1	0.0
P12429	1	0.0
Q02878	1	0.0
P47897	1	0.0
O15524	1	0.0
Q12931	1	0.0
P10244	1	0.0
P37108	1	0.0
Q9NWG8	1	0.0
P23921	1	0.0
Q9BUJ2	1	0.0
P55774	1	0.0
Q12923	1	0.0
O14777	1	0.0
P46781	1	0.0
P11309	1	0.0
P81605	1	0.0
P14923	1	0.0
Q15291	1	0.0
Q9H7Z6	1	0.0
P14921	1	0.0
Q12904	1	0.0
P46777	1	0.0
P18031	1	0.0
Q9NZJ5	1	0.0
Q9Y277	1	0.0
Q8NFH8	1	0.0
Q9UK53	1	0.0
P61106	1	0.0
Q7LG56	1	0.0
Q8IWZ2	1	0.0
P27361	1	0.0
Q08117	1	0.0
P01589	1	0.0
Q9NZI8	1	0.0
O75716	1	0.0
Q16363	1	0.0
P01583	1	0.0
Q20WK5	1	0.0
Q9BXL7	1	0.0
P00492	1	0.0
Q14188	1	0.0
Q14181	1	0.0
Q8TBK6	1	0.0
O14746	1	0.0
Q13098	1	0.0
P62899	1	0.0
P20618	1	0.0
P27348	1	0.0
Q86Y97	1	0.0
P13804	1	0.0
P43487	1	0.0
O14737	1	0.0
Q9UMW8	1	0.0
Q16342	1	0.0
Q6LC01	1	0.0
Q9BXJ9	1	0.0
P19447	1	0.0
P27695	1	0.0
P27694	1	0.0
Q14165	1	0.0
Q96LZ4	1	0.0
P62879	1	0.0
Q6LET9	1	0.0
P51003	1	0.0
P62877	1	0.0
P62875	1	0.0
Q9UN74	1	0.0
Q9UN73	1	0.0
Q8NFD5	1	0.0
Q86UP2	1	0.0
Q9H7U3	1	0.0
Q14152	1	0.0
Q9H853	1	0.0
O00299	1	0.0
Q14140	1	0.0
P26583	1	0.0
P45984	1	0.0
O43293	1	0.0
Q8IWT3	1	0.0
P16152	1	0.0
Q9NZC7	1	0.0
Q16666	1	0.0
Q9NZC4	1	0.0
P62847	1	0.0
Q13043	1	0.0
P28749	1	0.0
Q8WUA4	1	0.0
Q9UMS4	1	0.0
Q15573	1	0.0
O43283	1	0.0
Q15572	1	0.0
Q9H836	1	0.0
P78549	1	0.0
Q16650	1	0.0
P08243	1	0.0
Q06587	1	0.0
O95257	1	0.0
P41250	1	0.0
Q96M61	1	0.0
Q13029	1	0.0
Q96SB3	1	0.0
O00264	1	0.0
P62826	1	0.0
Q16643	1	0.0
P01860	1	0.0
Q9UN21	1	0.0
P62820	1	0.0
O43261	1	0.0
P35527	1	0.0
P41240	1	0.0
P68104	1	0.0
O00257	1	0.0
Q16637	1	0.0
P01857	1	0.0
P23284	1	0.0
P54920	1	0.0
Q5SQT9	1	0.0
Q56P03	1	0.0
P42685	1	0.0
Q8IWP9	1	0.0
Q15544	1	0.0
P50213	1	0.0
Q8IX12	1	0.0
P30084	1	0.0
P16112	1	0.0
P41235	1	0.0
Q8N2W9	1	0.0
P10827	1	0.0
P51659	1	0.0
P62807	1	0.0
Q13362	1	0.0
P09661	1	0.0
P08579	1	0.0
P36957	1	0.0
P25440	1	0.0
P41227	1	0.0
P52732	1	0.0
P60983	1	0.0
O00232	1	0.0
P60981	1	0.0
P06396	1	0.0
Q16611	1	0.0
Q13352	1	0.0
P31153	1	0.0
Q8IWN7	1	0.0
P10809	1	0.0
O95571	1	0.0
Q9NPJ3	1	0.0
P68431	1	0.0
P25787	1	0.0
P25786	1	0.0
Q9NPI5	1	0.0
Q92974	1	0.0
Q96P70	1	0.0
O00571	1	0.0
Q9UJF2	1	0.0
Q13330	1	0.0
Q6ZRV1	1	0.0
Q6FIE7	1	0.0
P30046	1	0.0
P30044	1	0.0
P30040	1	0.0
Q92966	1	0.0
Q9NPH2	1	0.0
P09629	1	0.0
P60953	1	0.0
Q9BTW9	1	0.0
Q969I2	1	0.0
P55084	1	0.0
Q01082	1	0.0
P49368	1	0.0
P49005	1	0.0
Q86XK2	1	0.0
P15336	1	0.0
Q13310	1	0.0
Q9Y4L1	1	0.0
Q9BTV7	1	0.0
Q5T5T6	1	0.0
Q53RY2	1	0.0
Q969H0	1	0.0
O60783	1	0.0
O15173	1	0.0
Q15843	1	0.0
P24666	1	0.0
P14598	1	0.0
P09960	1	0.0
Q969G3	1	0.0
Q15834	1	0.0
P50502	1	0.0
Q9H4B4	1	0.0
O15160	1	0.0
Q15831	1	0.0
P55060	1	0.0
P16403	1	0.0
Q7Z419	1	0.0
P15311	1	0.0
P51946	1	0.0
Q9UPN7	1	0.0
Q6FIA9	1	0.0
O60763	1	0.0
Q8N668	1	0.0
Q92925	1	0.0
Q7Z406	1	0.0
P56134	1	0.0
Q13642	1	0.0
P20290	1	0.0
Q8IWG5	1	0.0
P22102	1	0.0
P49321	1	0.0
O95861	1	0.0
O94776	1	0.0
Q8WTS6	1	0.0
P09936	1	0.0
Q8NHY2	1	0.0
Q8IZL8	1	0.0
O15131	1	0.0
P49674	1	0.0
Q503A9	1	0.0
Q96RU7	1	0.0
P62195	1	0.0
Q6P2Q9	1	0.0
P62191	1	0.0
Q99996	1	0.0
Q13620	1	0.0
P17812	1	0.0
P25705	1	0.0
O15126	1	0.0
Q5JUN9	1	0.0
P07741	1	0.0
Q99627	1	0.0
Q13618	1	0.0
Q99986	1	0.0
O60729	1	0.0
Q04637	1	0.0
Q13972	1	0.0
Q9BX70	1	0.0
P55010	1	0.0
Q96S44	1	0.0
Q9NZ37	1	0.0
P28074	1	0.0
Q8NI77	1	0.0
P28072	1	0.0
P23511	1	0.0
Q99973	1	0.0
P61088	1	0.0
P28070	1	0.0
P11274	1	0.0
P61081	1	0.0
Q9H160	1	0.0
Q12873	1	0.0
P49642	1	0.0
P23508	1	0.0
Q9NZ23	1	0.0
Q02446	1	0.0
O75691	1	0.0
P28066	1	0.0
Q6IBD1	1	0.0
Q9BWT7	1	0.0
Q13950	1	0.0
Q96C36	1	0.0
P30307	1	0.0
P13797	1	0.0
Q9HCY0	1	0.0
O15446	1	0.0
P38117	1	0.0
Q9BQG0	1	0.0
P21673	1	0.0
Q8TAR1	1	0.0
Q8TAQ2	1	0.0
Q7Z3G2	1	0.0
P62495	1	0.0
Q9Y4A5	1	0.0
P62491	1	0.0
Q99933	1	0.0
P14859	1	0.0
Q9BQE3	1	0.0
Q9H0Q3	1	0.0
Q04941	1	0.0
Q9BQD7	1	0.0
P22736	1	0.0
Q8IZD1	1	0.0
Q68HC0	1	0.0
O14686	1	0.0
Q8N5K1	1	0.0
O14682	1	0.0
O75643	1	0.0
Q9P287	1	0.0
P61024	1	0.0
P39880	1	0.0
P54577	1	0.0
P28360	1	0.0
Q04917	1	0.0
Q04912	1	0.0
Q9BZT1	1	0.0
Q12803	1	0.0
O75629	1	0.0
P25098	1	0.0
Q15185	1	0.0
P47756	1	0.0
Q15182	1	0.0
Q15181	1	0.0
Q6FI44	1	0.0
Q86WZ6	1	0.0
Q86TT2	1	0.0
Q9P1U0	1	0.0
Q08378	1	0.0
Q9NVC6	1	0.0
O14654	1	0.0
Q6FI35	1	0.0
P61353	1	0.0
Q5T8J1	1	0.0
P49915	1	0.0
O75608	1	0.0
Q96RI3	1	0.0
Q16254	1	0.0
O14641	1	0.0
P04731	1	0.0
Q9ULX6	1	0.0
P12980	1	0.0
Q06187	1	0.0
Q6FHQ0	1	0.0
Q5H9R7	1	0.0
P62424	1	0.0
P16083	1	0.0
Q96BH1	1	0.0
P02545	1	0.0
Q14061	1	0.0
Q05086	1	0.0
P29401	1	0.0
Q16594	1	0.0
Q9ULV3	1	0.0
P02533	1	0.0
P43364	1	0.0
Q8TDN4	1	0.0
Q9UM63	1	0.0
P03973	1	0.0
Q92598	1	0.0
Q6NZ67	1	0.0
Q8N5C8	1	0.0
P10415	1	0.0
O00193	1	0.0
O14965	1	0.0
Q16576	1	0.0
P62750	1	0.0
Q15486	1	0.0
Q9H9Y6	1	0.0
Q16566	1	0.0
Q9Y468	1	0.0
Q9Y3U8	1	0.0
P21912	1	0.0
Q7L2H7	1	0.0
Q5VT41	1	0.0
Q86TM6	1	0.0
Q8IW41	1	0.0
Q92574	1	0.0
P43699	1	0.0
P51587	1	0.0
P62736	1	0.0
P17480	1	0.0
Q15102	1	0.0
Q96EI7	1	0.0
Q14019	1	0.0
Q06124	1	0.0
Q92569	1	0.0
P11831	1	0.0
Q8TAD8	1	0.0
Q9NS56	1	0.0
P43686	1	0.0
O00165	1	0.0
Q05397	1	0.0
P43681	1	0.0
Q13285	1	0.0
P51572	1	0.0
Q13283	1	0.0
P20807	1	0.0
P08138	1	0.0
Q15459	1	0.0
Q5VW87	1	0.0
P08134	1	0.0
O00159	1	0.0
P68363	1	0.0
P26447	1	0.0
Q16533	1	0.0
Q16531	1	0.0
P42224	1	0.0
Q9Y6X2	1	0.0
Q9BWC9	1	0.0
O60383	1	0.0
O60381	1	0.0
Q92547	1	0.0
P43307	1	0.0
P54819	1	0.0
Q9NRR5	1	0.0
Q9UII4	1	0.0
Q9Y3Q5	1	0.0
P62701	1	0.0
P42575	1	0.0
P22087	1	0.0
Q15796	1	0.0
P19623	1	0.0
O76080	1	0.0
Q9H9T3	1	0.0
P61970	1	0.0
Q92896	1	0.0
Q8V9K9	1	0.0
Q13257	1	0.0
P08107	1	0.0
Q15785	1	0.0
P50453	1	0.0
P61966	1	0.0
P61604	1	0.0
Q4VC31	1	0.0
Q676U5	1	0.0
Q14695	1	0.0
O00487	1	0.0
P14174	1	0.0
P31040	1	0.0
P25685	1	0.0
P22061	1	0.0
Q02086	1	0.0
Q13233	1	0.0
P17787	1	0.0
O43474	1	0.0
P13073	1	0.0
Q8N4Y9	1	0.0
Q14676	1	0.0
P07355	1	0.0
Q13227	1	0.0
Q07869	1	0.0
Q15759	1	0.0
Q07864	1	0.0
Q6YN16	1	0.0
O15084	1	0.0
O43463	1	0.0
Q9H3D4	1	0.0
Q4VC05	1	0.0
Q9UBW8	1	0.0
P04083	1	0.0
Q92851	1	0.0
Q5TKA1	1	0.0
Q13574	1	0.0
Q13573	1	0.0
Q9BT78	1	0.0
O15078	1	0.0
O60684	1	0.0
P27824	1	0.0
Q14657	1	0.0
Q13568	1	0.0
Q7L5D6	1	0.0
Q13561	1	0.0
O15067	1	0.0
O60674	1	0.0
Q9NUQ9	1	0.0
Q9UBU8	1	0.0
O75293	1	0.0
P06239	1	0.0
Q13557	1	0.0
P31350	1	0.0
Q9UIA9	1	0.0
Q9UBT2	1	0.0
Q13546	1	0.0
P42858	1	0.0
O76003	1	0.0
P24539	1	0.0
