# Supplementary material for: Elucidation of functional consequences of signalling pathway interactions
Source: BMC Bioinformatics. 2009 Nov 6;10:370. doi: 10.1186/1471-2105-10-370 (PMC2778660; doi:10.1186/1471-2105-10-370)
Supplement: Additional file 1 — Supplementary Material. The data provided correspond to supplementary calculation details, as well as additional information on the topological and functional properties of the p53, NF-κB and cell cycle networks. All proteins are listed according to their Uniprot accession number and protein ID name. [file 1471-2105-10-370-S1.zip › Suppl/Suppl11.xls]

## Sheet: Shortest path  Betweenness
# Suppl11: Centrality measures for the NFkB network
Protein	Shortest path Betweenness
IKKE_HUMAN	166771
TF65_HUMAN	70319.5
NEMO_HUMAN	60543.3
NFKB2_HUMAN	48010.4
NFKB1_HUMAN	40763.5
IKBA_HUMAN	40680.1
IKBB_HUMAN	21318.8
RELB_HUMAN	17558
IKKB_HUMAN	15356.7
IKKA_HUMAN	14387
IKBE_HUMAN	12109
KAT5_HUMAN	8503
CREL1_HUMAN	7785
REL_HUMAN	6563.01
TBB5_HUMAN	3982.82
P38646	3982.82
P62158	3982.82
Q00610	3982.82
Q13748	3982.82
Q9UQC1	3982.82
P11142	3813.21
P63261	3673.11
P04350	3566.26
P07900	3367.56
P08238	3367.56
P09874	2531.56
Q8N163	2523.61
P35580	2338.51
P07814	2320.68
P62263	2137.85
P52272	1988.86
Q9Y265	1881.59
Q9Y230	1874.18
P62249	1808.56
P35579	1588.05
P15924	1527.43
P60510	1433.15
P58546	1249.2
Q92769	1249.2
P19105	1231.84
P60660	1231.84
P54136	1201.35
Q08380	1113.07
Q9NR30	1113.07
Q16543	970.188
Q92844	970.188
P42704	959.825
P61247	932.57
P06748	756.871
P12004	756.871
P52815	756.871
P62714	756.871
Q14653	756.871
Q99623	756.871
P52907	739.517
P17858	632.392
P51532	632.392
P62280	632.392
P04843	576.367
P33176	576.367
P48047	576.367
Q01105	576.367
Q13263	576.367
Q6NW12	576.367
Q9H9B4	576.367
Q9HAV4	576.367
Q9NTJ3	576.367
Q9UM54	576.367
P31943	540.157
Q92922	515.502
P61086	492.326
Q12933	393.822
Q7Z434	393.822
P52434	383.458
O43242	356.203
P07910	356.203
P11940	356.203
P30153	356.203
P39019	356.203
P40939	356.203
P51665	356.203
P60900	356.203
P62333	356.203
Q13200	356.203
Q99460	356.203
Q13451	353.561
P11021	288.39
P34931	288.39
O43809	276.189
Q16630	276.189
P61289	268.779
Q3ZCQ8	241.039
P62988	200.113
Q00839	200.113
Q8NHW5	191.471
P27708	172.223
P78527	172.223
P06753	163.15
Q15149	150.524
P05141	119.123
P08670	119.123
P12236	119.123
P23396	119.123
P56192	119.123
P62829	119.123
Q05639	119.123
Q71U36	119.123
Q92616	119.123
Q92793	119.123
Q9P2J5	119.123
Q9UHD2	119.123
Q9Y6Q9	119.123
P17066	92.4876
P05387	53.0999
P46782	53.0999
P46783	53.0999
P55072	34.1634
P63208	34.1634
Q13616	34.1634
Q9UKB1	34.1634
P23246	33.1014
Q07021	31.3535
P52292	19.2486
P62888	19.2486
O95816	13.8528
P41252	13.8528
P41279	6.45742
Q6UXH1	1
O00159	0
O00165	0
O00193	0
O00231	0
O00232	0
O00255	0
O00264	0
O00299	0
O00411	0
O00487	0
O00505	0
O00571	0
O00629	0
O00743	0
O00764	0
O14654	0
O14737	0
O14746	0
O14757	0
O14788	0
O14818	0
O14980	0
O15027	0
O15067	0
O15084	0
O15160	0
O15173	0
O15226	0
O15360	0
O15371	0
O15379	0
O15446	0
O15519	0
O15524	0
O43283	0
O43318	0
O43353	0
O43398	0
O43524	0
O43734	0
O43776	0
O43823	0
O60271	0
O60383	0
O60506	0
O60674	0
O60684	0
O60763	0
O60783	0
O60925	0
O75116	0
O75170	0
O75533	0
O75582	0
O75604	0
O75608	0
O75643	0
O75688	0
O75691	0
O75716	0
O75925	0
O76003	0
O76080	0
O94832	0
O95036	0
O95071	0
O95163	0
O95347	0
O95373	0
O95571	0
O95602	0
O95759	0
O95831	0
O95861	0
O95999	0
O96019	0
P00491	0
P00492	0
P01100	0
P01106	0
P01583	0
P01589	0
P01857	0
P01860	0
P02786	0
P03372	0
P03973	0
P04083	0
P04150	0
P04406	0
P04637	0
P04792	0
P05109	0
P05388	0
P05412	0
P05455	0
P06239	0
P06401	0
P06576	0
P07355	0
P07384	0
P07741	0
P07954	0
P08047	0
P08134	0
P08138	0
P08243	0
P08579	0
P08709	0
P09429	0
P09629	0
P09661	0
P09960	0
P10275	0
P10599	0
P10809	0
P10914	0
P11177	0
P11831	0
P12235	0
P12268	0
P12270	0
P12277	0
P12532	0
P12931	0
P12980	0
P13010	0
P13073	0
P13645	0
P13667	0
P13797	0
P13804	0
P14174	0
P14314	0
P14316	0
P14598	0
P14859	0
P14921	0
P14923	0
P15121	0
P15170	0
P15311	0
P15509	0
P16083	0
P16112	0
P16152	0
P16403	0
P17252	0
P17612	0
P17676	0
P17787	0
P17812	0
P17844	0
P17947	0
P17987	0
P18031	0
P18077	0
P18124	0
P18146	0
P18847	0
P19338	0
P19438	0
P19525	0
P19623	0
P19793	0
P20226	0
P20290	0
P20618	0
P20749	0
P20807	0
P21246	0
P21333	0
P21580	0
P21675	0
P21796	0
P21912	0
P21980	0
P22061	0
P22087	0
P22102	0
P23284	0
P23508	0
P23921	0
P24158	0
P24534	0
P24539	0
P24666	0
P24864	0
P25205	0
P25685	0
P25705	0
P25786	0
P25787	0
P25788	0
P26038	0
P26373	0
P26639	0
P26640	0
P26641	0
P27824	0
P27986	0
P28066	0
P28070	0
P28072	0
P28074	0
P29401	0
P29590	0
P29692	0
P30040	0
P30044	0
P30046	0
P30084	0
P30086	0
P30154	0
P30520	0
P31040	0
P31153	0
P31269	0
P31689	0
P31751	0
P31939	0
P31946	0
P32121	0
P32519	0
P33778	0
P33992	0
P33993	0
P34897	0
P35222	0
P35232	0
P35251	0
P35568	0
P35606	0
P35637	0
P35869	0
P35998	0
P36873	0
P36897	0
P36957	0
P37108	0
P37837	0
P38117	0
P38398	0
P39023	0
P40222	0
P40763	0
P41091	0
P41227	0
P41250	0
P41743	0
P42224	0
P42226	0
P42677	0
P42771	0
P43243	0
P43246	0
P43307	0
P43487	0
P43681	0
P43686	0
P43699	0
P45983	0
P46199	0
P46531	0
P46781	0
P46940	0
P47756	0
P47897	0
P48643	0
P48739	0
P49116	0
P49321	0
P49327	0
P49368	0
P49407	0
P49427	0
P49716	0
P49720	0
P49736	0
P49841	0
P49848	0
P49915	0
P50213	0
P50502	0
P50750	0
P50990	0
P50991	0
P51003	0
P51149	0
P51398	0
P51572	0
P51659	0
P51784	0
P51812	0
P52209	0
P52294	0
P52298	0
P52564	0
P52597	0
P52732	0
P52888	0
P52926	0
P53396	0
P53621	0
P53779	0
P54577	0
P54819	0
P54920	0
P55010	0
P55060	0
P55084	0
P55145	0
P55209	0
P55210	0
P55854	0
P56134	0
P56524	0
P56537	0
P57088	0
P57678	0
P58107	0
P60866	0
P60981	0
P60983	0
P61077	0
P61081	0
P61088	0
P61106	0
P61201	0
P61353	0
P61599	0
P61604	0
P61626	0
P61803	0
P61966	0
P62140	0
P62191	0
P62195	0
P62241	0
P62244	0
P62269	0
P62277	0
P62424	0
P62491	0
P62495	0
P62701	0
P62750	0
P62807	0
P62847	0
P62875	0
P62879	0
P62899	0
P62910	0
P62913	0
P62993	0
P63104	0
P63165	0
P63167	0
P63244	0
P63279	0
P68363	0
P68400	0
P68431	0
P78347	0
P99999	0
Q00059	0
Q00403	0
Q01082	0
Q01094	0
Q01469	0
Q01581	0
Q02543	0
Q02878	0
Q04637	0
Q04724	0
Q04759	0
Q04760	0
Q04771	0
Q04912	0
Q04941	0
Q05513	0
Q06124	0
Q06187	0
Q07020	0
Q07869	0
Q08117	0
Q08211	0
Q08257	0
Q08378	0
Q09472	0
Q12789	0
Q12792	0
Q12803	0
Q12824	0
Q12904	0
Q12905	0
Q12923	0
Q12996	0
Q13114	0
Q13153	0
Q13158	0
Q13233	0
Q13257	0
Q13283	0
Q13285	0
Q13310	0
Q13352	0
Q13404	0
Q13439	0
Q13490	0
Q13501	0
Q13546	0
Q13547	0
Q13557	0
Q13561	0
Q13568	0
Q13576	0
Q13625	0
Q13642	0
Q13813	0
Q13887	0
Q14019	0
Q14152	0
Q14165	0
Q14181	0
Q14204	0
Q14657	0
Q14690	0
Q14790	0
Q14974	0
Q15008	0
Q15019	0
Q15025	0
Q15029	0
Q15046	0
Q15047	0
Q15056	0
Q15084	0
Q15185	0
Q15233	0
Q15311	0
Q15365	0
Q15459	0
Q15544	0
Q15631	0
Q15650	0
Q15672	0
Q15691	0
Q15785	0
Q15788	0
Q15907	0
Q15911	0
Q16342	0
Q16531	0
Q16566	0
Q16584	0
Q16643	0
Q16650	0
Q20WK5	0
Q3ZAQ7	0
Q4TT31	0
Q4VBQ6	0
Q4VC05	0
Q4VC31	0
Q4W5K6	0
Q503A9	0
Q53QP2	0
Q5H9R7	0
Q5JSV2	0
Q5JWN5	0
Q5SQT9	0
Q5TZU9	0
Q5U5U6	0
Q5VT41	0
Q5VYK3	0
Q5VYM0	0
Q5W0I4	0
Q5W1B6	0
Q676U5	0
Q6EEV6	0
Q6FGD7	0
Q6FGG2	0
Q6FGI1	0
Q6FGP3	0
Q6FH55	0
Q6FHQ0	0
Q6FI44	0
Q6FIA9	0
Q6IBD1	0
Q6NZ67	0
Q6P1L8	0
Q6P2Q9	0
Q6P4R8	0
Q6PKD3	0
Q6UXZ4	0
Q6XUX3	0
Q6YN16	0
Q6ZRV1	0
Q71UM5	0
Q7KZF4	0
Q7L2H7	0
Q7L5N1	0
Q7Z2L2	0
Q7Z406	0
Q7Z7F1	0
Q86TT2	0
Q86UP2	0
Q86X55	0
Q8IUD2	0
Q8IUK7	0
Q8IV02	0
Q8IWG5	0
Q8IWN7	0
Q8IWP9	0
Q8IWZ2	0
Q8IX12	0
Q8IZD1	0
Q8N4Y9	0
Q8N553	0
Q8N5C8	0
Q8N5K1	0
Q8N668	0
Q8NCK5	0
Q8NFD5	0
Q8NFH8	0
Q8NFZ5	0
Q8NI77	0
Q8TAD8	0
Q8TAQ2	0
Q8TEL6	0
Q8WUF5	0
Q8WUM4	0
Q92499	0
Q92574	0
Q92598	0
Q92750	0
Q92785	0
Q92831	0
Q92896	0
Q92925	0
Q92974	0
Q93008	0
Q93009	0
Q969G3	0
Q969H0	0
Q969I2	0
Q969T4	0
Q96A65	0
Q96AG4	0
Q96BH1	0
Q96C32	0
Q96C36	0
Q96CX2	0
Q96EB6	0
Q96EY1	0
Q96GM5	0
Q96MN2	0
Q96NL5	0
Q96P70	0
Q96RI3	0
Q96RU7	0
Q96T23	0
Q96TA9	0
Q99471	0
Q99558	0
Q99576	0
Q99729	0
Q99759	0
Q99767	0
Q99966	0
Q9BQG0	0
Q9BRT2	0
Q9BSJ2	0
Q9BSJ8	0
Q9BSR4	0
Q9BTW9	0
Q9BUF5	0
Q9BV86	0
Q9BVA1	0
Q9BVK6	0
Q9BWT7	0
Q9BXJ9	0
Q9BXL7	0
Q9BZF9	0
Q9BZT1	0
Q9GZS1	0
Q9H1R3	0
Q9H288	0
Q9H2G2	0
Q9H2P1	0
Q9H836	0
Q9H853	0
Q9H993	0
Q9H9T3	0
Q9H9Y6	0
Q9HB71	0
Q9HC38	0
Q9NPH2	0
Q9NPJ3	0
Q9NQC7	0
Q9NUQ9	0
Q9NWG8	0
Q9NY61	0
Q9NY65	0
Q9NYR9	0
Q9NYS0	0
Q9NZ23	0
Q9NZ37	0
Q9NZC4	0
Q9NZI8	0
Q9NZJ5	0
Q9P0I2	0
Q9P1U0	0
Q9UBB6	0
Q9UBC9	0
Q9UBE0	0
Q9UBN7	0
Q9UBT2	0
Q9UGK3	0
Q9UHB6	0
Q9UHV9	0
Q9UI30	0
Q9UIA9	0
Q9UJF2	0
Q9UKK9	0
Q9UKR5	0
Q9UL25	0
Q9UL46	0
Q9ULX6	0
Q9UMS4	0
Q9UMW8	0
Q9UN86	0
Q9UNE7	0
Q9UNJ2	0
Q9UNL4	0
Q9UNM6	0
Q9UNN5	0
Q9UNS2	0
Q9UPN7	0
Q9UQ80	0
Q9UQL6	0
Q9Y277	0
Q9Y297	0
Q9Y2B0	0
Q9Y2G2	0
Q9Y2I8	0
Q9Y2N3	0
Q9Y2S0	0
Q9Y2U5	0
Q9Y3A5	0
Q9Y3B4	0
Q9Y3C5	0
Q9Y3E5	0
Q9Y3F4	0
Q9Y3U8	0
Q9Y4L1	0
Q9Y5M8	0
Q9Y5S9	0
Q9Y618	0
Q9Y6X2	0

## Sheet: Eccentricity
Protein	Eccentricity
CREL1_HUMAN	0.2
IKBA_HUMAN	0.25
IKBB_HUMAN	0.25
IKBE_HUMAN	0.25
IKKA_HUMAN	0.25
IKKB_HUMAN	0.25
IKKE_HUMAN	0.2
NEMO_HUMAN	0.25
NFKB1_HUMAN	0.333333
NFKB2_HUMAN	0.25
REL_HUMAN	0.25
RELB_HUMAN	0.25
TF65_HUMAN	0.25
O00231	0.2
O00255	0.25
O00411	0.2
O00505	0.25
O00571	0.2
O00629	0.25
O00743	0.2
O14654	0.2
O14788	0.25
O14980	0.2
O15160	0.2
O15226	0.25
O15446	0.2
O15519	0.25
O15524	0.2
O43242	0.2
O43283	0.2
O43524	0.2
O43734	0.2
O60271	0.25
O60763	0.2
O75170	0.2
O75604	0.2
O75688	0.2
O75691	0.2
O75925	0.2
O76080	0.2
O94832	0.2
O95036	0.2
O95071	0.2
O95163	0.2
O95571	0.2
O95602	0.2
O95759	0.2
O95816	0.25
O95831	0.2
O96019	0.2
P01100	0.25
P01106	0.2
P01589	0.25
P01857	0.2
P01860	0.2
P03372	0.25
P03973	0.2
P04150	0.25
P04350	0.25
P04406	0.2
P04637	0.2
P04792	0.2
P05109	0.2
P05141	0.25
P05387	0.2
P05388	0.2
P05412	0.2
P06401	0.2
P07437	0.25
P07900	0.25
P07910	0.2
P08047	0.2
P08138	0.2
P08238	0.25
P08670	0.25
P08709	0.2
P09429	0.25
P09629	0.2
P09874	0.25
P10275	0.25
P10599	0.25
P10809	0.2
P10914	0.25
P11021	0.25
P11142	0.25
P11831	0.2
P12004	0.2
P12236	0.25
P12270	0.25
P12277	0.25
P12931	0.2
P12980	0.25
P14316	0.25
P14598	0.2
P14859	0.2
P14921	0.25
P14923	0.2
P15924	0.25
P16083	0.2
P16403	0.2
P17066	0.25
P17612	0.25
P17676	0.25
P17858	0.2
P17947	0.25
P17987	0.2
P18031	0.2
P18077	0.2
P18124	0.2
P18146	0.2
P18847	0.25
P19105	0.25
P19338	0.2
P19525	0.2
P19793	0.25
P20226	0.2
P20749	0.25
P20807	0.2
P21333	0.2
P21580	0.2
P21675	0.2
P21980	0.2
P22087	0.2
P23246	0.25
P23396	0.2
P23508	0.2
P24158	0.2
P24864	0.2
P25205	0.2
P26640	0.2
P27708	0.25
P27824	0.2
P27986	0.2
P28066	0.2
P29590	0.2
P30086	0.2
P30153	0.2
P30154	0.2
P31689	0.25
P31943	0.2
P31946	0.2
P32121	0.2
P32519	0.25
P33992	0.2
P33993	0.2
P34931	0.25
P35222	0.25
P35232	0.2
P35251	0.2
P35568	0.2
P35579	0.25
P35580	0.25
P35606	0.25
P35869	0.2
P36873	0.2
P36897	0.2
P38398	0.25
P38646	0.25
P39019	0.2
P40763	0.25
P40939	0.2
P41252	0.2
P41279	0.25
P41743	0.2
P42226	0.25
P42677	0.2
P43243	0.25
P43246	0.2
P45983	0.2
P46531	0.25
P46782	0.2
P46783	0.2
P49327	0.2
P49368	0.2
P49716	0.2
P49841	0.25
P49848	0.2
P50213	0.2
P50750	0.25
P50990	0.2
P50991	0.2
P51003	0.2
P51659	0.2
P51665	0.2
P51784	0.2
P51812	0.2
P52272	0.25
P52292	0.2
P52294	0.25
P52434	0.2
P52564	0.2
P52597	0.25
P52815	0.2
P52907	0.2
P52926	0.25
P53621	0.2
P53779	0.2
P54136	0.2
P55060	0.2
P55072	0.2
P55084	0.2
P56192	0.2
P57678	0.2
P58107	0.2
P58546	0.25
P60510	0.25
P60660	0.25
P60866	0.2
P60900	0.2
P61077	0.25
P61086	0.25
P61247	0.2
P61353	0.2
P61626	0.25
P62140	0.2
P62158	0.25
P62191	0.2
P62195	0.2
P62241	0.25
P62244	0.2
P62249	0.2
P62263	0.2
P62269	0.2
P62277	0.2
P62280	0.2
P62333	0.2
P62424	0.2
P62701	0.2
P62714	0.2
P62913	0.2
P62988	0.2
P63208	0.2
P63244	0.2
P63261	0.25
P68363	0.2
P68400	0.2
P78527	0.25
Q00403	0.2
Q00610	0.25
Q00839	0.2
Q01094	0.25
Q01105	0.2
Q04724	0.2
Q04759	0.2
Q04771	0.2
Q04912	0.2
Q05513	0.2
Q05639	0.25
Q06124	0.2
Q06187	0.2
Q07021	0.25
Q08211	0.2
Q08378	0.2
Q08380	0.2
Q09472	0.2
Q12803	0.2
Q12824	0.2
Q12905	0.2
Q12923	0.2
Q12933	0.2
Q13114	0.2
Q13158	0.2
Q13200	0.2
Q13233	0.2
Q13263	0.2
Q13285	0.2
Q13352	0.25
Q13451	0.2
Q13490	0.2
Q13546	0.2
Q13547	0.25
Q13557	0.2
Q13576	0.2
Q13616	0.2
Q13625	0.2
Q13748	0.25
Q13887	0.25
Q14204	0.2
Q14653	0.2
Q14690	0.25
Q14974	0.2
Q15025	0.25
Q15029	0.2
Q15149	0.25
Q15233	0.25
Q15311	0.2
Q15650	0.25
Q15672	0.2
Q15788	0.25
Q15907	0.2
Q15911	0.2
Q16342	0.2
Q16531	0.2
Q16543	0.2
Q16566	0.2
Q16584	0.2
Q3ZCQ8	0.25
Q5H9R7	0.2
Q5JSV2	0.2
Q5U5U6	0.2
Q5W0I4	0.2
Q5W1B6	0.2
Q676U5	0.2
Q6EEV6	0.2
Q6NW12	0.2
Q6P4R8	0.25
Q6UXZ4	0.25
Q71U36	0.2
Q71UM5	0.2
Q7Z2L2	0.2
Q7Z406	0.2
Q7Z434	0.2
Q7Z7F1	0.2
Q86X55	0.2
Q8IUK7	0.25
Q8IV02	0.2
Q8IWG5	0.2
Q8IWN7	0.2
Q8IWP9	0.2
Q8IWZ2	0.2
Q8IX12	0.2
Q8IZD1	0.2
Q8N163	0.25
Q8N4Y9	0.2
Q8N553	0.2
Q8N668	0.2
Q8NFD5	0.2
Q8NFH8	0.2
Q8NFZ5	0.25
Q8NHW5	0.2
Q8NI77	0.2
Q8TAQ2	0.2
Q8TEL6	0.2
Q8WUF5	0.2
Q92499	0.2
Q92616	0.2
Q92750	0.2
Q92769	0.25
Q92785	0.2
Q92793	0.2
Q92831	0.2
Q92844	0.2
Q92922	0.2
Q92925	0.2
Q92974	0.2
Q92993	0.25
Q969G3	0.2
Q969H0	0.2
Q969I2	0.2
Q969T4	0.2
Q96C32	0.2
Q96C36	0.2
Q96EB6	0.2
Q96EY1	0.25
Q96GM5	0.2
Q96P70	0.2
Q96RU7	0.2
Q96T23	0.25
Q96TA9	0.2
Q99460	0.2
Q99558	0.2
Q99576	0.25
Q99623	0.2
Q99966	0.25
Q9BQG0	0.2
Q9BSJ2	0.2
Q9BSJ8	0.2
Q9BSR4	0.2
Q9BTW9	0.2
Q9BUF5	0.25
Q9BVA1	0.25
Q9BWT7	0.2
Q9BXL7	0.2
Q9BZT1	0.2
Q9GZS1	0.2
Q9H836	0.2
Q9H853	0.2
Q9H9B4	0.2
Q9H9Y6	0.2
Q9NQC7	0.2
Q9NR30	0.2
Q9NTJ3	0.2
Q9NYR9	0.2
Q9NYS0	0.2
Q9NZC4	0.25
Q9P1U0	0.2
Q9P2J5	0.2
Q9UBC9	0.2
Q9UBN7	0.2
Q9UHB6	0.2
Q9UHD2	0.2
Q9UJF2	0.2
Q9UKB1	0.2
Q9ULX6	0.2
Q9UM54	0.2
Q9UN86	0.25
Q9UNE7	0.25
Q9UNJ2	0.2
Q9UNL4	0.2
Q9UNM6	0.2
Q9UNN5	0.2
Q9UNS2	0.2
Q9UPN7	0.2
Q9UQC1	0.25
Q9UQL6	0.2
Q9Y230	0.25
Q9Y265	0.25
Q9Y297	0.25
Q9Y2G2	0.2
Q9Y2I8	0.2
Q9Y2N3	0.2
Q9Y2S0	0.2
Q9Y2U5	0.2
Q9Y5M8	0.2
Q9Y618	0.25
Q9Y6X2	0.2
REL_HUMAN	0.25
RELB_HUMAN	0.25
TF65_HUMAN	0.25
Q96RI3	0.2
O15084	0.2
P06753	0.2
O43823	0.2
O95373	0.2
Q93009	0.2
Q93008	0.2
P33176	0.2
Q12789	0.2
Q4VBQ6	0.2
P48047	0.2
O75582	0.2
P06748	0.2
Q13501	0.2
Q96A65	0.2
Q96MN2	0.2
Q07869	0.2
Q9H288	0.2
P07384	0.2
Q96BH1	0.2
O43809	0.2
Q9HAV4	0.2
P49116	0.2
P13010	0.2
P07814	0.2
Q02878	0.2
P19438	0.2
Q4VC05	0.2
P25788	0.2
Q99767	0.2
O95347	0.2
P40222	0.2
O60684	0.2
O43353	0.2
Q99759	0.2
P17252	0.2
O14757	0.2
Q96CX2	0.2
P62888	0.2
Q9H9T3	0.2
Q9Y6Q9	0.2
O60674	0.2
Q16643	0.2
O00165	0.2
Q5VYK3	0.2
P56524	0.2
P46199	0.2
P63167	0.2
P63165	0.2
O14746	0.2
Q92598	0.2
Q08117	0.2
P62875	0.2
O00159	0.2
P31751	0.2
Q16630	0.2
P15509	0.2
Q8IUD2	0.2
Q9NWG8	0.2
O15027	0.2
P51532	0.2
Q15544	0.2
Q07020	0.2
Q8N5C8	0.2
Q9H1R3	0.2
P04083	0.2
O15379	0.2
Q99729	0.2
P49427	0.2
P35637	0.2
Q8TAD8	0.2
O43318	0.2
Q9UIA9	0.2
Q92574	0.2
Q9BZF9	0.2
P12235	0.2
P42704	0.2
O15360	0.2
P11940	0.2
P06239	0.2
Q86TT2	0.2
P62847	0.2
P26373	0.2
Q9NZJ5	0.2
Q14790	0.2
P49407	0.2
Q6P2Q9	0.2
P43699	0.2
P46940	0.2
Q9UMW8	0.2
Q9UGK3	0.2
O95999	0.2
P22102	0.2
P62829	0.2
P78347	0.2
P04843	0.2
P06576	0.2
Q9NY65	0.2
Q9NY61	0.2
P31269	0.2
P25705	0.2
P63104	0.2
P13645	0.2
Q92896	0.2
P01583	0.2
P28074	0.2
P51398	0.2
P68431	0.2
P61289	0.2
P42224	0.2
Q9Y3C5	0.2
P33778	0.2
P48643	0.166667
P49720	0.166667
Q9Y3B4	0.166667
Q53QP2	0.166667
P60983	0.166667
P60981	0.166667
P12532	0.166667
Q9UMS4	0.166667
P05455	0.166667
Q6FGI1	0.166667
P39023	0.166667
Q9Y3A5	0.166667
Q6IBD1	0.166667
Q15019	0.166667
O60925	0.166667
P47897	0.166667
Q13642	0.166667
Q01581	0.166667
Q9BXJ9	0.166667
Q9UQ80	0.166667
Q6FGG2	0.166667
Q15008	0.166667
P08243	0.166667
Q15365	0.166667
O00764	0.166667
P07954	0.166667
P17844	0.166667
Q9UHV9	0.166667
P15311	0.166667
P61599	0.166667
Q7L2H7	0.166667
P26641	0.166667
Q7L5N1	0.166667
P46781	0.166667
P26639	0.166667
P09661	0.166667
Q6FGD7	0.166667
P08579	0.166667
O15173	0.166667
Q15691	0.166667
Q08257	0.166667
O00299	0.166667
P17812	0.166667
P55210	0.166667
P54920	0.166667
P61201	0.166667
P55209	0.166667
Q13153	0.166667
P53396	0.166667
Q9UI30	0.166667
Q96NL5	0.166667
Q9NPJ3	0.166667
P62993	0.166667
O60783	0.166667
Q9Y4L1	0.166667
Q01082	0.166667
P63279	0.166667
Q9UBE0	0.166667
Q6FI44	0.166667
P52732	0.166667
P52298	0.166667
P43487	0.166667
O00264	0.166667
O75643	0.166667
P29401	0.166667
P15170	0.166667
Q9NPH2	0.166667
Q9HC38	0.166667
P13797	0.166667
Q6FHQ0	0.166667
P61088	0.166667
P09960	0.166667
P61081	0.166667
Q6NZ67	0.166667
Q9UBB6	0.166667
P31040	0.166667
P37108	0.166667
Q15631	0.166667
O43776	0.166667
O00232	0.166667
Q9UL46	0.166667
O14818	0.166667
Q15185	0.166667
O75608	0.166667
Q9H2P1	0.166667
Q9UKR5	0.166667
Q9BVK6	0.166667
Q04637	0.166667
P02786	0.166667
P55854	0.166667
P62495	0.166667
P62491	0.166667
Q9UL25	0.166667
Q503A9	0.166667
Q13439	0.166667
P21912	0.166667
P15121	0.166667
P56134	0.166667
P50502	0.166667
P51149	0.166667
P41250	0.166667
P62910	0.166667
P07741	0.166667
Q86UP2	0.166667
Q9H993	0.166667
Q6YN16	0.166667
Q9NZ37	0.166667
P52209	0.166667
Q13404	0.166667
Q3ZAQ7	0.166667
P48739	0.166667
P41227	0.166667
P99999	0.166667
O75116	0.166667
P61803	0.166667
P55010	0.166667
Q9NZ23	0.166667
P21796	0.166667
Q04941	0.166667
Q9Y5S9	0.166667
Q96AG4	0.166667
Q9P0I2	0.166667
P25685	0.166667
Q5VT41	0.166667
Q9UKK9	0.166667
P57088	0.166667
P22061	0.166667
Q14019	0.166667
Q15459	0.166667
P52888	0.166667
Q9H2G2	0.166667
Q13283	0.166667
Q12996	0.166667
P23921	0.166667
P14314	0.166667
Q20WK5	0.166667
Q7KZF4	0.166667
P41091	0.166667
P49321	0.166667
P62750	0.166667
Q15785	0.166667
Q13257	0.166667
Q6PKD3	0.166667
P54577	0.166667
P36957	0.166667
P24539	0.166667
P19623	0.166667
P24534	0.166667
P30520	0.166667
P30084	0.166667
O60506	0.166667
Q4W5K6	0.166667
P20618	0.166667
P31153	0.166667
Q6XUX3	0.166667
Q9BRT2	0.166667
Q14657	0.166667
Q04760	0.166667
Q9Y3U8	0.166667
P14174	0.166667
O95861	0.166667
P31939	0.166667
Q13568	0.166667
O76003	0.166667
Q13561	0.166667
Q9Y2B0	0.166667
O75716	0.166667
P21246	0.166667
P61966	0.166667
P61604	0.166667
Q00059	0.166667
Q6P1L8	0.166667
P30046	0.166667
P30044	0.166667
Q99471	0.166667
P13073	0.166667
Q12904	0.166667
P30040	0.166667
Q9BV86	0.166667
O60383	0.166667
Q14181	0.166667
Q8N5K1	0.166667
P55145	0.166667
Q01469	0.166667
P08134	0.166667
Q6ZRV1	0.166667
O43398	0.166667
Q02543	0.166667
Q14165	0.166667
Q12792	0.166667
Q4VC31	0.166667
P23284	0.166667
Q14152	0.166667
P47756	0.166667
P42771	0.166667
P49915	0.166667
O00193	0.166667
O15067	0.166667
P29692	0.166667
P51572	0.166667
Q9HB71	0.166667
P61106	0.166667
P54819	0.166667
P13804	0.166667
Q5VYM0	0.166667
P25787	0.166667
P25786	0.166667
Q6FH55	0.166667
P62899	0.166667
Q16650	0.166667
P37837	0.166667
P56537	0.166667
Q5TZU9	0.166667
P38117	0.166667
P07355	0.166667
P12268	0.166667
P62879	0.166667
P11177	0.166667
P16152	0.166667
O75533	0.166667
Q9Y277	0.166667
Q13813	0.166667
O14737	0.166667
P24666	0.166667
P26038	0.166667
Q5SQT9	0.166667
O15371	0.166667
P35998	0.166667
Q6FGP3	0.166667
Q9UBT2	0.166667
Q9NUQ9	0.166667
Q4TT31	0.166667
Q15084	0.166667
O00487	0.166667
P34897	0.166667
Q5JWN5	0.166667
P13667	0.166667
Q9Y3F4	0.166667
Q6FIA9	0.166667
P16112	0.166667
Q9NZI8	0.166667
Q8NCK5	0.166667
Q9Y3E5	0.166667
P20290	0.166667
P43686	0.166667
Q8WUM4	0.166667
Q15056	0.166667
P28072	0.166667
P28070	0.166667
P00492	0.166667
P00491	0.166667
P49736	0.166667
P62807	0.166667
Q15047	0.166667
Q15046	0.166667
Q13310	0.166667
P43307	0.166667

## Sheet: Stress
Protein	Stress
IKKE_HUMAN	8767194
TF65_HUMAN	2777324
NEMO_HUMAN	2563266
NFKB2_HUMAN	1904256
NFKB1_HUMAN	1204348
RELB_HUMAN	534728
IKKB_HUMAN	489244
IKBA_HUMAN	443060
IKBB_HUMAN	433790
IKKA_HUMAN	415642
P07437	321204
P62158	321204
Q13748	321204
P38646	321204
Q9UQC1	321204
Q00610	321204
P63261	308774
P11142	304926
P04350	299906
P08238	284682
P07900	284682
P09874	237822
IKBE_HUMAN	225870
Q8N163	212456
P35580	210046
P62263	197430
P07814	181802
REL_HUMAN	176416
P62249	175760
P52272	172718
Q9Y265	171568
Q9Y230	163680
Q92993	157234
P35579	154792
CREL1_HUMAN	143050
P15924	124664
P60510	119318
P19105	111144
P60660	111144
Q9NR30	111076
Q08380	111076
Q92769	109588
P58546	109588
P54136	107204
P61247	96760
Q92844	88886
Q16543	88886
P42704	72594
P52907	68984
P12004	67428
Q99623	67428
P62714	67428
P52815	67428
Q14653	67428
P06748	67428
P17858	61980
P62280	61980
P51532	61980
P31943	53378
Q9H9B4	53112
Q6NW12	53112
Q13263	53112
Q9UM54	53112
Q9NTJ3	53112
Q01105	53112
P33176	53112
P48047	53112
Q9HAV4	53112
P04843	53112
P30153	43648
P39019	43648
P62333	43648
P07910	43648
P51665	43648
P60900	43648
P40939	43648
O43242	43648
Q13200	43648
Q99460	43648
P11940	43648
P61086	42160
Q92922	38696
Q7Z434	35774
Q12933	35774
Q13451	26008
P34931	20688
P11021	20688
P52434	19482
Q3ZCQ8	18400
O43809	18332
Q16630	18332
P62988	16414
Q00839	16414
Q8NHW5	15952
P06753	15872
P27708	14910
P78527	14910
Q15149	13086
P23396	11572
Q9P2J5	11572
P56192	11572
Q92616	11572
Q9UHD2	11572
P08670	11572
Q92793	11572
Q71U36	11572
Q9Y6Q9	11572
P12236	11572
Q05639	11572
P05141	11572
P62829	11572
P61289	10444
P17066	5160
P46783	3338
P46782	3338
P05387	3338
P23246	1816
Q13616	1698
P55072	1698
P63208	1698
Q9UKB1	1698
Q07021	1524
P52292	1042
P62888	1042
P41252	774
O95816	774
P41279	406
P28066	0
P05109	0
P48643	0
O95602	0
Q9UBN7	0
P49720	0
Q9Y3B4	0
O95163	0
P30154	0
P10809	0
Q53QP2	0
Q96EB6	0
P60983	0
P08709	0
P60981	0
P12532	0
P51812	0
Q9UMS4	0
P24158	0
P05455	0
Q9BXL7	0
Q9BUF5	0
P49716	0
Q86X55	0
Q6FGI1	0
P23508	0
Q15029	0
P39023	0
Q99576	0
Q9Y3A5	0
Q15025	0
Q9BSR4	0
Q6IBD1	0
P21333	0
Q8N4Y9	0
P51003	0
P68400	0
Q15019	0
O60925	0
P47897	0
Q13642	0
P18146	0
Q01581	0
O00411	0
Q9NZC4	0
Q9BXJ9	0
Q9UQ80	0
Q6FGG2	0
Q99558	0
Q15008	0
P08243	0
Q15365	0
P16403	0
P21675	0
O00764	0
Q9H853	0
P07954	0
P14598	0
P17844	0
Q9UHV9	0
P20226	0
P15311	0
P61599	0
Q92831	0
P25205	0
Q13625	0
P18124	0
O94832	0
Q71UM5	0
Q7L2H7	0
P26641	0
P36897	0
P26640	0
Q8WUF5	0
P05412	0
Q7L5N1	0
O75691	0
P46781	0
P26639	0
Q9H836	0
O00743	0
Q8NFH8	0
P09661	0
Q6FGD7	0
O75688	0
P08579	0
O15173	0
P01860	0
Q5W0I4	0
Q15691	0
Q08257	0
O00299	0
P17812	0
P36873	0
P55210	0
P01857	0
Q8N553	0
P54920	0
O15160	0
P61201	0
Q8IWZ2	0
Q13158	0
P55209	0
Q13153	0
Q9UJF2	0
Q01094	0
Q969T4	0
P53396	0
Q9UI30	0
Q15311	0
Q15672	0
Q96NL5	0
Q9NPJ3	0
P21980	0
P62993	0
O60783	0
P19525	0
P50213	0
Q9Y4L1	0
Q01082	0
P51659	0
P62195	0
P62191	0
P63279	0
Q9BSJ8	0
Q9UBE0	0
Q6FI44	0
P09629	0
Q9BSJ2	0
P52732	0
Q8NFD5	0
P52298	0
Q13490	0
P52294	0
P43487	0
O00264	0
O75643	0
P29401	0
P04637	0
Q15650	0
Q8TEL6	0
P15170	0
Q08211	0
Q9NPH2	0
O60763	0
O00255	0
Q9HC38	0
P41743	0
Q9UBC9	0
Q14204	0
P13797	0
Q6FHQ0	0
P61088	0
Q9UPN7	0
Q13114	0
P09960	0
P61081	0
Q12824	0
Q6NZ67	0
Q9UBB6	0
Q00403	0
Q9Y2U5	0
P31040	0
P55084	0
P37108	0
P63244	0
Q15631	0
P32121	0
Q5JSV2	0
P61077	0
O43776	0
P45983	0
O00232	0
O00231	0
P17676	0
Q9UL46	0
O95759	0
O14818	0
O75170	0
P14859	0
Q15185	0
O75608	0
O75604	0
Q12803	0
Q9H2P1	0
P62140	0
Q9UKR5	0
Q9BVK6	0
Q9Y2S0	0
P55060	0
Q9BTW9	0
Q04637	0
Q7Z7F1	0
P02786	0
P55854	0
O00571	0
P62495	0
P04150	0
O15446	0
P62491	0
Q7Z2L2	0
Q9UL25	0
Q503A9	0
Q13439	0
P21912	0
P15121	0
P56134	0
P08047	0
P52597	0
P50502	0
O96019	0
O60271	0
P49848	0
P51149	0
P41250	0
P49841	0
P62913	0
O43734	0
P62910	0
P35251	0
P07741	0
Q96P70	0
Q8IWP9	0
Q8IX12	0
Q86UP2	0
Q9NYS0	0
O75925	0
P10914	0
Q9H993	0
P20807	0
P17987	0
Q16584	0
O43283	0
Q6YN16	0
Q9NYR9	0
Q9NZ37	0
Q92974	0
P42677	0
P52209	0
Q13404	0
Q3ZAQ7	0
P52564	0
Q969I2	0
P48739	0
P35232	0
P17612	0
P41227	0
Q9Y2N3	0
Q8IWN7	0
P99999	0
O75116	0
Q9UNS2	0
P61803	0
P55010	0
P29590	0
P22087	0
Q9NZ23	0
P21796	0
Q04941	0
P35222	0
Q969H0	0
P31689	0
Q16566	0
Q9Y5S9	0
P19338	0
P38398	0
P12980	0
P16083	0
Q96AG4	0
Q9P0I2	0
Q15911	0
Q6EEV6	0
P25685	0
P03372	0
P49368	0
P61353	0
Q969G3	0
Q5VT41	0
Q5H9R7	0
Q9UKK9	0
P57088	0
Q15907	0
P53621	0
Q09472	0
P35568	0
P22061	0
O00505	0
P09429	0
O14654	0
P62424	0
P17947	0
Q14019	0
P46531	0
Q15459	0
P52888	0
Q92499	0
Q04912	0
Q08378	0
Q9H2G2	0
P04792	0
Q9Y618	0
Q13285	0
Q13283	0
Q16531	0
O76080	0
P27824	0
Q12996	0
Q92925	0
P23921	0
Q9BWT7	0
O95571	0
Q96RU7	0
Q9Y2I8	0
P14316	0
Q9UHB6	0
P14314	0
Q9UNN5	0
Q9BVA1	0
Q8N668	0
P51784	0
P49327	0
Q20WK5	0
Q7KZF4	0
P41091	0
Q9BQG0	0
P49321	0
O14980	0
Q9UNM6	0
P12931	0
P62750	0
Q06187	0
Q15788	0
Q15785	0
P04406	0
Q13257	0
Q9Y5M8	0
Q9UNL4	0
Q9Y2G2	0
Q8IWG5	0
P43246	0
Q96GM5	0
Q676U5	0
P43243	0
Q6PKD3	0
Q14690	0
Q9ULX6	0
Q99966	0
P11831	0
P54577	0
P68363	0
Q9P1U0	0
Q96EY1	0
P36957	0
P24539	0
P19623	0
P24534	0
P58107	0
Q05513	0
P35869	0
Q96C36	0
P30520	0
Q96C32	0
Q5U5U6	0
Q13233	0
P30086	0
Q9UNJ2	0
P30084	0
P05388	0
Q8NI77	0
Q9GZS1	0
O60506	0
P40763	0
Q04771	0
P62277	0
Q4W5K6	0
P20618	0
O15226	0
P31153	0
P61626	0
Q92785	0
Q9BZT1	0
Q13576	0
P31946	0
Q6XUX3	0
O43524	0
P62701	0
P18077	0
O95071	0
P62269	0
Q9BRT2	0
Q14657	0
P24864	0
Q12923	0
Q04760	0
Q7Z406	0
Q9Y3U8	0
Q8TAQ2	0
P14174	0
P10275	0
Q8IV02	0
O95861	0
P01106	0
P31939	0
Q13568	0
P01100	0
Q04759	0
O76003	0
Q13561	0
Q9Y2B0	0
O75716	0
P21246	0
Q06124	0
P50991	0
Q96TA9	0
P50990	0
Q5W1B6	0
P61966	0
P61604	0
Q00059	0
Q13557	0
Q6P1L8	0
Q6P4R8	0
Q9UQL6	0
P30046	0
P30044	0
Q99471	0
P13073	0
Q12905	0
Q12904	0
P30040	0
P62244	0
P62241	0
P03973	0
P18847	0
Q13547	0
Q13546	0
Q9UNE7	0
Q92750	0
Q9BV86	0
P60866	0
P21580	0
O60383	0
Q9Y6X2	0
O95831	0
Q9NQC7	0
Q14181	0
O95036	0
Q04724	0
P57678	0
P33993	0
P33992	0
P18031	0
Q14974	0
P53779	0
Q16342	0
Q8N5K1	0
Q8IUK7	0
P55145	0
P10599	0
P08138	0
Q13887	0
Q01469	0
P06401	0
P08134	0
P14923	0
P14921	0
Q6ZRV1	0
Q9H9Y6	0
Q8IZD1	0
O43398	0
O15524	0
Q02543	0
P27986	0
Q14165	0
Q12792	0
Q4VC31	0
Q96RI3	0
O15084	0
O43823	0
O95373	0
O15519	0
P23284	0
Q93009	0
Q93008	0
Q12789	0
Q4VBQ6	0
O75582	0
Q14152	0
P47756	0
Q8NFZ5	0
O14788	0
P42771	0
Q13501	0
Q15233	0
Q96A65	0
Q96MN2	0
Q07869	0
Q9H288	0
P32519	0
P49915	0
O00193	0
P07384	0
Q96BH1	0
O15067	0
P29692	0
P51572	0
Q9HB71	0
P61106	0
P49116	0
O00629	0
P13010	0
Q02878	0
P19438	0
P19793	0
Q4VC05	0
P54819	0
P13804	0
Q5VYM0	0
P25788	0
Q99767	0
P25787	0
P25786	0
O95347	0
Q6FH55	0
P62899	0
P40222	0
O60684	0
O43353	0
Q16650	0
P12277	0
P37837	0
P56537	0
Q99759	0
Q5TZU9	0
Q9Y297	0
P12270	0
P17252	0
O14757	0
Q96CX2	0
Q9H9T3	0
O60674	0
Q16643	0
P38117	0
O00165	0
P07355	0
Q5VYK3	0
P12268	0
P56524	0
P46199	0
P63167	0
P63165	0
O14746	0
Q92598	0
Q08117	0
P62879	0
P62875	0
P11177	0
O00159	0
P31751	0
P15509	0
P16152	0
Q8IUD2	0
O75533	0
Q9NWG8	0
O15027	0
Q9Y277	0
Q13813	0
O14737	0
Q15544	0
Q07020	0
Q8N5C8	0
P24666	0
P26038	0
Q9H1R3	0
P04083	0
O15379	0
Q99729	0
Q5SQT9	0
O15371	0
P49427	0
P35637	0
P35998	0
Q6FGP3	0
Q8TAD8	0
O43318	0
Q9UIA9	0
Q92574	0
Q9UBT2	0
Q9BZF9	0
P12235	0
O15360	0
P06239	0
Q86TT2	0
Q9NUQ9	0
P62847	0
Q4TT31	0
Q13352	0
Q15084	0
O00487	0
P20749	0
P34897	0
Q5JWN5	0
P26373	0
Q9NZJ5	0
Q14790	0
Q6UXZ4	0
P49407	0
P13667	0
Q6P2Q9	0
Q9Y3F4	0
Q6FIA9	0
P16112	0
P43699	0
Q9NZI8	0
P46940	0
Q9UMW8	0
Q9UN86	0
Q9UGK3	0
O95999	0
Q8NCK5	0
P22102	0
P35606	0
P78347	0
P06576	0
Q9NY65	0
Q96T23	0
Q9Y3E5	0
Q9NY61	0
P20290	0
P43686	0
P31269	0
P25705	0
Q8WUM4	0
P63104	0
P13645	0
P52926	0
P01589	0
Q92896	0
P01583	0
Q15056	0
P50750	0
P28074	0
P28072	0
P28070	0
P00492	0
P00491	0
P49736	0
P51398	0
P62807	0
P68431	0
P42226	0
P42224	0
Q15047	0
Q9Y3C5	0
P33778	0
Q15046	0
Q13310	0
P43307	0

## Sheet: Current-flow Betweeness
Protein	Current-flow Betweeness
IKKE_HUMAN	1.17315
TF65_HUMAN	1.16967
NFKB2_HUMAN	1.16869
NEMO_HUMAN	1.16695
NFKB1_HUMAN	1.16533
IKKB_HUMAN	1.1557
IKKA_HUMAN	1.15493
IKBA_HUMAN	1.15251
IKBB_HUMAN	1.15161
RELB_HUMAN	1.14843
IKBE_HUMAN	1.13926
REL_HUMAN	1.13246
P38646	1.07628
Q9UQC1	1.07628
Q13748	1.07628
P07437	1.07628
P62158	1.07628
Q00610	1.07628
P63261	1.0677
P11142	1.06759
P04350	1.06757
P34931	1.05599
P11021	1.05599
P08238	1.0452
P07900	1.0452
Q3ZCQ8	1.04388
Q8N163	1.01154
P07814	1.01106
P78527	1.01009
P09874	0.988375
P35580	0.987781
P62988	0.986203
Q00839	0.986203
P27708	0.98609
P23246	0.985398
P62263	0.956649
P35579	0.956547
P52272	0.956428
Q9Y265	0.956302
Q9Y230	0.956047
P15924	0.955749
Q05639	0.95506
Q71U36	0.954698
Q8NHW5	0.95457
Q9Y297	0.954291
Q15149	0.954288
O95816	0.953774
P41279	0.953711
P17066	0.953703
Q07021	0.952004
P62249	0.91342
Q92769	0.912582
P19105	0.912496
P60660	0.912496
P54136	0.912008
Q92844	0.911431
Q16543	0.911431
P60510	0.911426
P05141	0.910875
Q9BVA1	0.910759
Q9UHD2	0.910373
Q9Y6Q9	0.909978
Q92793	0.909978
Q9Y618	0.90995
Q99558	0.909856
Q8NFZ5	0.909517
O15226	0.909517
P41252	0.909507
P12931	0.908855
Q99759	0.908855
P63208	0.908667
Q9UKB1	0.908667
Q08380	0.848523
Q9NR30	0.848523
P61247	0.848323
P58546	0.848256
P42704	0.847477
P52907	0.847328
P51532	0.846999
P17858	0.846999
P62280	0.846999
P56192	0.846834
P23396	0.846834
P08670	0.846492
P12236	0.846492
Q92922	0.846364
Q96EY1	0.846206
P43243	0.846206
P31689	0.846206
Q99576	0.846206
O00255	0.846206
P04150	0.846206
P31943	0.846079
Q12933	0.846031
Q7Z434	0.846031
P62829	0.845904
P19338	0.845551
P62913	0.845548
P61077	0.8455
P03372	0.845439
P05387	0.845372
P46782	0.845372
P46783	0.845372
Q13451	0.845312
Q13547	0.845276
P19793	0.845161
Q5W0I4	0.844776
P46940	0.844608
O43318	0.844385
P52292	0.844356
P61626	0.844342
P62888	0.84408
P35222	0.843939
Q14790	0.843877
P19438	0.843877
P21580	0.843877
Q04759	0.843877
Q8TEL6	0.843877
O43734	0.843877
P46531	0.843646
P20226	0.843058
P19525	0.842811
O95163	0.842811
Q13616	0.842285
P55072	0.842285
Q14653	0.743096
P52815	0.743096
P06748	0.743096
P62714	0.743096
Q99623	0.743096
P12004	0.743096
Q99460	0.742694
Q13200	0.742694
O43242	0.742694
P40939	0.742694
P60900	0.742694
P07910	0.742694
P51665	0.742694
P30153	0.742694
P39019	0.742694
P62333	0.742694
P11940	0.742694
P33176	0.74266
Q9NTJ3	0.74266
Q01105	0.74266
P48047	0.74266
Q9UM54	0.74266
Q9HAV4	0.74266
Q13263	0.74266
P04843	0.74266
Q9H9B4	0.74266
Q6NW12	0.74266
P61086	0.742613
P06753	0.74134
Q9P2J5	0.741308
Q92616	0.741308
P52434	0.741189
Q12905	0.74113
O95831	0.74113
P62277	0.74113
P30154	0.74113
Q15029	0.74113
Q08211	0.74113
Q07020	0.74113
P58107	0.740947
Q9UNM6	0.740947
P49327	0.740947
P62244	0.740947
P42677	0.740947
Q7Z7F1	0.740947
Q14204	0.740947
P51398	0.740947
P49841	0.740736
Q16630	0.740671
O43809	0.740671
P62241	0.740594
Q9BUF5	0.740594
Q15025	0.740594
P12277	0.740594
P20749	0.740594
P50750	0.740414
Q6UXZ4	0.740414
P42226	0.740414
P52926	0.740414
P10275	0.740414
P01100	0.740414
P18847	0.740414
P40763	0.740414
Q14690	0.740414
P14316	0.740414
O00505	0.740414
P09429	0.740414
P10914	0.740414
Q15650	0.740414
P17612	0.740414
P38398	0.740414
P17676	0.740414
Q05513	0.739819
P61289	0.739809
O00411	0.739536
P21980	0.739519
P68400	0.739519
O15379	0.739519
Q13576	0.739351
P33993	0.739312
Q71UM5	0.739312
P21333	0.739294
O75688	0.739294
O15519	0.739241
O95999	0.739193
O94832	0.739193
P18124	0.739131
O96019	0.739118
O14788	0.738958
Q9UN86	0.738958
Q93008	0.738765
Q15233	0.738494
P52294	0.738494
P49407	0.737468
Q969T4	0.737468
P04637	0.737468
P41743	0.737468
P32121	0.737468
Q9NYS0	0.737274
Q9NYR9	0.737274
Q00403	0.737102
P08047	0.737102
Q9UGK3	0.736998
P17252	0.736998
P31751	0.736998
P15509	0.736998
P49116	0.736998
Q16584	0.736998
P35568	0.736998
P30086	0.736998
O43524	0.736998
P36897	0.736998
P32519	0.736483
Q9BZF9	0.733524
Q92993	0.546809
P23284	0.540211
P47756	0.540211
P49915	0.540211
O00193	0.540211
P61106	0.540211
P13804	0.540211
Q5VYM0	0.540211
P25787	0.540211
Q6FH55	0.540211
P37837	0.540211
P38117	0.540211
Q9Y277	0.540211
P35998	0.540211
Q6FGP3	0.540211
O43398	0.540211
Q02543	0.540211
Q14165	0.540211
Q12792	0.540211
Q14152	0.540211
O15067	0.540211
Q5TZU9	0.540211
P07355	0.540211
P12268	0.540211
P62879	0.540211
P11177	0.540211
P16152	0.540211
O14737	0.540211
P24666	0.540211
Q9UBT2	0.540211
Q9NUQ9	0.540211
Q4TT31	0.540211
Q15084	0.540211
O00487	0.540211
P13667	0.540211
Q9Y3F4	0.540211
P16112	0.540211
Q9NZI8	0.540211
Q8NCK5	0.540211
Q9Y3E5	0.540211
P20290	0.540211
P43686	0.540211
Q8WUM4	0.540211
Q15056	0.540211
P28072	0.540211
P28070	0.540211
P00492	0.540211
P00491	0.540211
P49736	0.540211
P62807	0.540211
Q15046	0.540211
Q13310	0.540211
P43307	0.540211
Q16650	0.540211
P26038	0.540211
Q5SQT9	0.540211
P34897	0.540211
Q6FIA9	0.540211
O15371	0.540211
Q6ZRV1	0.540211
P42771	0.540211
Q4VC31	0.540211
P62899	0.540211
O75533	0.540211
Q13813	0.540211
P54819	0.540211
P29692	0.540211
P51572	0.540211
P25786	0.540211
Q13642	0.540211
Q01581	0.540211
Q9BXJ9	0.540211
Q9UQ80	0.540211
Q6FGG2	0.540211
Q15008	0.540211
P08243	0.540211
Q15365	0.540211
O00764	0.540211
P07954	0.540211
P17844	0.540211
O60925	0.540211
P47897	0.540211
Q9UHV9	0.540211
P08134	0.540211
Q15019	0.540211
P15311	0.540211
P61599	0.540211
P48643	0.540211
P49720	0.540211
Q9Y3B4	0.540211
Q53QP2	0.540211
P60983	0.540211
P60981	0.540211
P12532	0.540211
Q9UMS4	0.540211
P05455	0.540211
Q6FGI1	0.540211
P39023	0.540211
Q9Y3A5	0.540211
Q6IBD1	0.540211
Q01469	0.540211
Q9HB71	0.540211
Q7L2H7	0.540211
P46781	0.540211
P26639	0.540211
P09661	0.540211
Q6FGD7	0.540211
P08579	0.540211
O15173	0.540211
Q15691	0.540211
Q08257	0.540211
O00299	0.540211
P17812	0.540211
P55210	0.540211
P54920	0.540211
P61201	0.540211
P55209	0.540211
Q13153	0.540211
P53396	0.540211
Q9UI30	0.540211
Q96NL5	0.540211
Q9NPJ3	0.540211
P62993	0.540211
O60783	0.540211
Q01082	0.540211
Q9Y4L1	0.540211
P63279	0.540211
P52298	0.540211
P43487	0.540211
O00264	0.540211
Q9HC38	0.540211
P31040	0.540211
P37108	0.540211
O00232	0.540211
Q9UL46	0.540211
O14818	0.540211
O75608	0.540211
Q9UKR5	0.540211
Q9BVK6	0.540211
Q04637	0.540211
Q9UL25	0.540211
Q503A9	0.540211
Q13439	0.540211
P21912	0.540211
P15121	0.540211
P41250	0.540211
P62910	0.540211
P07741	0.540211
Q86UP2	0.540211
Q9NZ37	0.540211
P52209	0.540211
Q13404	0.540211
Q3ZAQ7	0.540211
P48739	0.540211
P41227	0.540211
P99999	0.540211
O75116	0.540211
P61803	0.540211
P55010	0.540211
Q9NZ23	0.540211
P21796	0.540211
Q04941	0.540211
Q9Y5S9	0.540211
Q96AG4	0.540211
Q9P0I2	0.540211
P25685	0.540211
Q5VT41	0.540211
Q9UKK9	0.540211
P57088	0.540211
P22061	0.540211
Q14019	0.540211
Q15459	0.540211
P52888	0.540211
Q9H2G2	0.540211
Q13283	0.540211
Q12996	0.540211
P23921	0.540211
P14314	0.540211
Q20WK5	0.540211
Q7KZF4	0.540211
P41091	0.540211
P49321	0.540211
P62750	0.540211
Q15785	0.540211
Q13257	0.540211
Q6PKD3	0.540211
P54577	0.540211
P36957	0.540211
P24539	0.540211
P19623	0.540211
P24534	0.540211
P30520	0.540211
P30084	0.540211
O60506	0.540211
Q4W5K6	0.540211
P20618	0.540211
P31153	0.540211
Q6XUX3	0.540211
Q9BRT2	0.540211
Q14657	0.540211
Q04760	0.540211
Q9Y3U8	0.540211
P14174	0.540211
O95861	0.540211
P31939	0.540211
Q13568	0.540211
O76003	0.540211
Q13561	0.540211
Q9Y2B0	0.540211
O75716	0.540211
P61966	0.540211
P61604	0.540211
Q00059	0.540211
Q6P1L8	0.540211
P30046	0.540211
P30044	0.540211
Q99471	0.540211
P13073	0.540211
Q12904	0.540211
P30040	0.540211
Q9BV86	0.540211
Q8N5K1	0.540211
P55145	0.540211
Q9UBE0	0.540211
Q6FI44	0.540211
P52732	0.540211
O75643	0.540211
P29401	0.540211
P15170	0.540211
Q9NPH2	0.540211
P13797	0.540211
Q6FHQ0	0.540211
P61088	0.540211
P09960	0.540211
P61081	0.540211
Q6NZ67	0.540211
Q9UBB6	0.540211
Q15631	0.540211
O43776	0.540211
Q15185	0.540211
Q9H2P1	0.540211
P02786	0.540211
P62495	0.540211
P62491	0.540211
P50502	0.540211
P51149	0.540211
Q6YN16	0.540211
Q9H993	0.540211
P52564	0.539472
P35232	0.539472
Q8IWN7	0.539472
P29590	0.539472
P22087	0.539472
Q16566	0.539472
P61353	0.539472
Q09472	0.539472
O14654	0.539472
Q04912	0.539472
O95571	0.539472
Q96RU7	0.539472
Q9UNN5	0.539472
Q06187	0.539472
Q9UNL4	0.539472
Q9ULX6	0.539472
P11831	0.539472
P35869	0.539472
Q96C36	0.539472
O95071	0.539472
P01106	0.539472
P50991	0.539472
P50990	0.539472
Q5W1B6	0.539472
Q92750	0.539472
Q9Y6X2	0.539472
O95036	0.539472
Q04724	0.539472
P17987	0.539472
Q92831	0.539472
Q13625	0.539472
P06401	0.539472
Q8WUF5	0.539472
P05412	0.539472
Q8NFH8	0.539472
Q15672	0.539472
P49716	0.539472
Q86X55	0.539472
Q96EB6	0.539472
P24158	0.539472
P18146	0.539472
P16403	0.539472
P21675	0.539472
P14598	0.539472
O75925	0.539472
O95759	0.539472
P14859	0.539472
P49848	0.539472
P35251	0.539472
O15524	0.539472
O43823	0.539472
Q4VBQ6	0.539472
O75582	0.539472
Q07869	0.539472
Q96BH1	0.539472
Q99767	0.539472
O14757	0.539472
Q96CX2	0.539472
O00165	0.539472
O14746	0.539472
Q92598	0.539472
Q08117	0.539472
Q15544	0.539472
P43699	0.539472
Q9NY61	0.539472
P25705	0.539472
P42224	0.539472
Q8TAD8	0.539472
P35637	0.539472
Q6P2Q9	0.539262
Q12789	0.539262
P13010	0.539262
Q02878	0.539262
P25788	0.539262
P56524	0.539262
O15027	0.539262
Q9H1R3	0.539262
P26373	0.539262
P78347	0.539262
P13645	0.539262
Q92896	0.539262
P28074	0.539262
P33778	0.539262
P62847	0.539262
P62191	0.539262
P55084	0.539262
Q12803	0.539262
P62195	0.539262
Q9BSJ2	0.539262
Q13114	0.539262
O00231	0.539262
O75604	0.539262
O00571	0.539262
Q969I2	0.539262
Q969H0	0.539262
P49368	0.539262
P62424	0.539262
Q13285	0.539262
Q9BQG0	0.539262
P62701	0.539262
P62269	0.539262
Q9UQL6	0.539262
P57678	0.539262
Q9BXL7	0.538893
Q8N4Y9	0.538893
P10809	0.538893
P08709	0.538893
Q9H853	0.538893
P26640	0.538893
O75691	0.538893
P01860	0.538893
P36873	0.538893
P01857	0.538893
Q8N553	0.538893
Q13158	0.538893
Q15311	0.538893
Q9UNS2	0.538893
Q15907	0.538893
P53621	0.538893
Q08378	0.538893
Q16531	0.538893
O76080	0.538893
P27824	0.538893
O14980	0.538893
Q9BZT1	0.538893
Q13557	0.538893
Q13546	0.538893
P60866	0.538893
Q9NQC7	0.538893
Q96RI3	0.538893
O95373	0.538893
Q13501	0.538893
O95347	0.538893
P40222	0.538893
O43353	0.538893
Q16643	0.538893
Q5VYK3	0.538893
O00159	0.538893
Q9NWG8	0.538893
Q8N5C8	0.538893
Q9UIA9	0.538893
Q86TT2	0.538893
Q9UMW8	0.538893
P22102	0.538893
P06576	0.538893
Q9NY65	0.538893
P63104	0.538893
Q9Y3C5	0.538893
Q9BWT7	0.538893
Q9UHB6	0.538893
Q9Y2G2	0.538893
P43246	0.538893
Q676U5	0.538893
Q96C32	0.538893
Q5U5U6	0.538893
P05388	0.538893
P50213	0.538893
Q9BSJ8	0.538893
Q13490	0.538893
O60763	0.538893
P63244	0.538893
P62140	0.538893
P55060	0.538893
Q9BTW9	0.538893
Q96P70	0.538893
Q8IX12	0.538893
O60271	0.538546
Q9NZC4	0.538546
P52597	0.538546
Q01094	0.538546
O00629	0.538546
P35606	0.538546
P14921	0.538546
Q13352	0.538546
Q96T23	0.538546
P01589	0.538546
P12270	0.538546
Q13887	0.538546
P10599	0.538546
P12980	0.538546
P17947	0.538546
Q15788	0.538546
Q99966	0.538546
Q6P4R8	0.538546
Q9UNE7	0.538546
Q8IUK7	0.538546
Q13233	0.53648
O43283	0.53648
Q04771	0.53648
P31946	0.53648
Q5JSV2	0.53648
O15360	0.53648
Q9NZJ5	0.53648
Q92574	0.53648
Q96MN2	0.536315
P68431	0.536315
Q06124	0.536315
Q7Z406	0.536315
O60674	0.535792
P63167	0.535792
Q8IZD1	0.535792
P63165	0.535792
Q99729	0.535792
P31269	0.535792
P27986	0.535792
Q8IUD2	0.535792
P04083	0.535792
P49427	0.535792
P12235	0.535792
P06239	0.535792
Q9H9T3	0.535792
P07384	0.535792
Q9Y2N3	0.535792
Q15911	0.535792
Q6EEV6	0.535792
P04792	0.535792
Q8N668	0.535792
P68363	0.535792
Q12923	0.535792
Q8IV02	0.535792
P33992	0.535792
P18031	0.535792
P20807	0.535792
P25205	0.535792
P51812	0.535792
P09629	0.535792
Q9UBC9	0.535792
Q9Y2U5	0.535792
Q9Y5M8	0.535597
P03973	0.535597
Q8NI77	0.535597
Q9GZS1	0.535597
Q16342	0.535597
Q9P1U0	0.535597
Q9UNJ2	0.535597
P18077	0.535597
O15160	0.535597
Q9UJF2	0.535597
P08138	0.535597
P23508	0.535597
Q9BSR4	0.535597
P05109	0.535597
O95602	0.535597
Q96A65	0.535597
P46199	0.535597
Q9Y2S0	0.535597
O15446	0.535597
Q8IWP9	0.535597
P62875	0.535597
Q9H9Y6	0.535597
Q93009	0.534909
Q12824	0.534909
P51659	0.534909
Q8NFD5	0.534909
O60684	0.534909
Q4VC05	0.534909
Q9H836	0.534909
Q9UBN7	0.534909
Q96GM5	0.534909
Q969G3	0.534909
P16083	0.534909
Q92499	0.534909
Q92925	0.534909
Q14974	0.534909
Q8TAQ2	0.534909
P51784	0.534909
Q96TA9	0.534909
Q92785	0.534909
P28066	0.53291
Q92974	0.53291
Q5H9R7	0.53291
Q8IWG5	0.53291
P14923	0.53291
O15084	0.53291
Q9H288	0.53291
P01583	0.53291
O00743	0.53291
Q8IWZ2	0.53291
Q7Z2L2	0.53291
Q9UPN7	0.53291
O75170	0.53291
P45983	0.531418
P51003	0.531418
Q9Y2I8	0.531418
P04406	0.531418
P24864	0.531418
P53779	0.531418
CREL1_HUMAN	0.356887
Q15047	0.263107
Q5JWN5	0.263107
P56537	0.263107
P21246	0.263107
O60383	0.263107
Q14181	0.263107
Q7L5N1	0.263107
P26641	0.263107
P56134	0.263107
P55854	0.263107

## Sheet: PageRank
Protein	PageRank
IKKE_HUMAN	0.142735
TF65_HUMAN	0.0602707
NEMO_HUMAN	0.0519338
NFKB2_HUMAN	0.0444307
NFKB1_HUMAN	0.0345357
IKBA_HUMAN	0.0267927
IKBB_HUMAN	0.0218849
IKKB_HUMAN	0.0207488
IKKA_HUMAN	0.0196548
RELB_HUMAN	0.019234
IKBE_HUMAN	0.0139351
REL_HUMAN	0.0106616
CREL1_HUMAN	0.006451
P07437	0.0033654
P62158	0.0033654
Q13748	0.0033654
P38646	0.0033654
Q9UQC1	0.0033654
Q00610	0.0033654
P11142	0.0031301
P63261	0.0031187
P04350	0.0031106
P34931	0.0027556
P11021	0.0027556
P08238	0.0026035
P07900	0.0026035
Q3ZCQ8	0.0025171
Q8N163	0.0020957
P07814	0.0020937
P78527	0.0019945
P09874	0.0018666
P35580	0.0018415
P27708	0.0017592
P62988	0.0017536
Q00839	0.0017536
P23246	0.0017329
P62263	0.0016381
Q9Y265	0.0016057
P52272	0.0016051
Q9Y230	0.0015971
P35579	0.0015913
P15924	0.0015851
Q71U36	0.001531
Q8NHW5	0.0015185
Q9Y297	0.0014986
Q15149	0.0014955
Q05639	0.0014923
O95816	0.0014774
P17066	0.0014755
P41279	0.0014496
Q07021	0.0014158
P62249	0.0013827
Q92769	0.0013577
P54136	0.001354
P60660	0.0013309
P19105	0.0013309
P60510	0.0013283
Q92844	0.0013172
Q16543	0.0013172
P05141	0.0012644
Q9UHD2	0.0012508
P41252	0.0012343
P63208	0.0012211
Q9UKB1	0.0012211
Q9Y618	0.0012186
Q92793	0.0012182
Q9Y6Q9	0.0012182
O15226	0.0012143
Q8NFZ5	0.0012143
Q9BVA1	0.0012109
P12931	0.0012107
Q99759	0.0012107
Q99558	0.0012032
P61247	0.0011072
P42704	0.0011016
Q9NR30	0.0011015
Q08380	0.0011015
P58546	0.0010898
P52907	0.0010821
P17858	0.0010815
P62280	0.0010815
P51532	0.0010815
P31943	0.0010645
Q92922	0.0010562
Q13451	0.0010394
Q7Z434	0.0010361
Q12933	0.0010361
P62829	0.0010156
P23396	0.0010082
P56192	0.0010082
P08670	0.0009965
P12236	0.0009965
P61077	0.000989
P46783	0.0009882
P46782	0.0009882
P05387	0.0009882
P62913	0.0009876
Q13547	0.0009833
P19338	0.0009818
P52292	0.0009768
Q99576	0.0009758
O00255	0.0009758
P04150	0.0009758
P31689	0.0009758
P43243	0.0009758
Q96EY1	0.0009758
P19793	0.0009701
Q5W0I4	0.0009696
P62888	0.0009619
P55072	0.0009606
Q13616	0.0009606
P20226	0.0009599
P46531	0.0009538
P03372	0.0009506
Q8TEL6	0.0009427
O43734	0.0009427
Q04759	0.0009427
P21580	0.0009427
P19438	0.0009427
Q14790	0.0009427
P46940	0.0009416
Q92993	0.0009385
O43318	0.000937
P61626	0.0009299
P19525	0.0009295
O95163	0.0009295
P35222	0.0009103
Q9H9B4	0.0008468
Q6NW12	0.0008468
Q13263	0.0008468
Q9UM54	0.0008468
Q9NTJ3	0.0008468
Q01105	0.0008468
P33176	0.0008468
P48047	0.0008468
Q9HAV4	0.0008468
P04843	0.0008468
P12004	0.000841
Q99623	0.000841
P62714	0.000841
P52815	0.000841
Q14653	0.000841
P06748	0.000841
P30153	0.000826
P39019	0.000826
P62333	0.000826
P07910	0.000826
P51665	0.000826
P60900	0.000826
P40939	0.000826
O43242	0.000826
Q13200	0.000826
Q99460	0.000826
P11940	0.000826
O43809	0.000821
Q16630	0.000821
P52434	0.0008204
P61086	0.0008144
P61289	0.0008123
P06753	0.0008009
Q9P2J5	0.0007477
Q92616	0.0007477
Q71UM5	0.0007402
P33993	0.0007402
P68400	0.0007345
P21980	0.0007345
O15379	0.0007345
Q14204	0.0007327
Q7Z7F1	0.0007327
P42677	0.0007327
P49327	0.0007327
Q9UNM6	0.0007327
P58107	0.0007327
P62244	0.0007327
P51398	0.0007327
P30154	0.000727
Q15029	0.000727
Q08211	0.000727
P62277	0.000727
Q12905	0.000727
O95831	0.000727
Q07020	0.000727
O96019	0.000722
Q13576	0.0007214
P49841	0.0007211
O00411	0.0007195
Q15650	0.0007153
P17676	0.0007153
P10914	0.0007153
P17612	0.0007153
P38398	0.0007153
O00505	0.0007153
P09429	0.0007153
P14316	0.0007153
Q14690	0.0007153
P40763	0.0007153
P10275	0.0007153
P01100	0.0007153
P18847	0.0007153
Q6UXZ4	0.0007153
P52926	0.0007153
P50750	0.0007153
P42226	0.0007153
Q9NYS0	0.0007139
Q9NYR9	0.0007139
O14788	0.0007078
Q9UN86	0.0007078
O94832	0.0007076
O95999	0.0007076
P21333	0.0007074
O75688	0.0007074
Q93008	0.000707
P18124	0.0007064
Q00403	0.000705
P08047	0.000705
Q05513	0.0007017
Q9BUF5	0.0007003
Q15025	0.0007003
P62241	0.0007003
P12277	0.0007003
P20749	0.0007003
P52294	0.0006953
Q15233	0.0006953
Q969T4	0.0006943
P04637	0.0006943
P41743	0.0006943
P32121	0.0006943
P49407	0.0006943
P26641	0.0006897
Q7L5N1	0.0006897
P55854	0.0006897
P56134	0.0006897
P21246	0.0006897
O60383	0.0006897
Q14181	0.0006897
P56537	0.0006897
Q5JWN5	0.0006897
Q15047	0.0006897
P32519	0.0006784
Q9BZF9	0.0006764
O15519	0.000675
P36897	0.0006616
Q16584	0.0006616
P35568	0.0006616
P30086	0.0006616
O43524	0.0006616
P49116	0.0006616
P17252	0.0006616
P31751	0.0006616
P15509	0.0006616
Q9UGK3	0.0006616
P48643	0.0005656
P49720	0.0005656
Q9Y3B4	0.0005656
Q53QP2	0.0005656
P60983	0.0005656
P60981	0.0005656
P12532	0.0005656
Q9UMS4	0.0005656
P05455	0.0005656
Q6FGI1	0.0005656
P39023	0.0005656
Q9Y3A5	0.0005656
Q6IBD1	0.0005656
Q15019	0.0005656
O60925	0.0005656
P47897	0.0005656
Q13642	0.0005656
Q01581	0.0005656
Q9BXJ9	0.0005656
Q9UQ80	0.0005656
Q6FGG2	0.0005656
Q15008	0.0005656
P08243	0.0005656
Q15365	0.0005656
O00764	0.0005656
P07954	0.0005656
P17844	0.0005656
Q9UHV9	0.0005656
P15311	0.0005656
P61599	0.0005656
Q7L2H7	0.0005656
P46781	0.0005656
P26639	0.0005656
P09661	0.0005656
Q6FGD7	0.0005656
P08579	0.0005656
O15173	0.0005656
Q15691	0.0005656
Q08257	0.0005656
O00299	0.0005656
P17812	0.0005656
P55210	0.0005656
P54920	0.0005656
P61201	0.0005656
P55209	0.0005656
Q13153	0.0005656
P53396	0.0005656
Q9UI30	0.0005656
Q96NL5	0.0005656
Q9NPJ3	0.0005656
P62993	0.0005656
O60783	0.0005656
Q9Y4L1	0.0005656
Q01082	0.0005656
P63279	0.0005656
Q9UBE0	0.0005656
Q6FI44	0.0005656
P52732	0.0005656
P52298	0.0005656
P43487	0.0005656
O00264	0.0005656
O75643	0.0005656
P29401	0.0005656
P15170	0.0005656
Q9NPH2	0.0005656
Q9HC38	0.0005656
P13797	0.0005656
Q6FHQ0	0.0005656
P61088	0.0005656
P09960	0.0005656
P61081	0.0005656
Q6NZ67	0.0005656
Q9UBB6	0.0005656
P31040	0.0005656
P37108	0.0005656
Q15631	0.0005656
O43776	0.0005656
O00232	0.0005656
Q9UL46	0.0005656
O14818	0.0005656
Q15185	0.0005656
O75608	0.0005656
Q9H2P1	0.0005656
Q9UKR5	0.0005656
Q9BVK6	0.0005656
Q04637	0.0005656
P02786	0.0005656
P62495	0.0005656
P62491	0.0005656
Q9UL25	0.0005656
Q503A9	0.0005656
Q13439	0.0005656
P21912	0.0005656
P15121	0.0005656
P50502	0.0005656
P51149	0.0005656
P41250	0.0005656
P62910	0.0005656
P07741	0.0005656
Q86UP2	0.0005656
Q9H993	0.0005656
Q6YN16	0.0005656
Q9NZ37	0.0005656
P52209	0.0005656
Q13404	0.0005656
Q3ZAQ7	0.0005656
P48739	0.0005656
P41227	0.0005656
P99999	0.0005656
O75116	0.0005656
P61803	0.0005656
P55010	0.0005656
Q9NZ23	0.0005656
P21796	0.0005656
Q04941	0.0005656
Q9Y5S9	0.0005656
Q96AG4	0.0005656
Q9P0I2	0.0005656
P25685	0.0005656
Q5VT41	0.0005656
Q9UKK9	0.0005656
P57088	0.0005656
P22061	0.0005656
Q14019	0.0005656
Q15459	0.0005656
P52888	0.0005656
Q9H2G2	0.0005656
Q13283	0.0005656
Q12996	0.0005656
P23921	0.0005656
P14314	0.0005656
Q20WK5	0.0005656
Q7KZF4	0.0005656
P41091	0.0005656
P49321	0.0005656
P62750	0.0005656
Q15785	0.0005656
Q13257	0.0005656
Q6PKD3	0.0005656
P54577	0.0005656
P36957	0.0005656
P24539	0.0005656
P19623	0.0005656
P24534	0.0005656
P30520	0.0005656
P30084	0.0005656
O60506	0.0005656
Q4W5K6	0.0005656
P20618	0.0005656
P31153	0.0005656
Q6XUX3	0.0005656
Q9BRT2	0.0005656
Q14657	0.0005656
Q04760	0.0005656
Q9Y3U8	0.0005656
P14174	0.0005656
O95861	0.0005656
P31939	0.0005656
Q13568	0.0005656
O76003	0.0005656
Q13561	0.0005656
Q9Y2B0	0.0005656
O75716	0.0005656
P61966	0.0005656
P61604	0.0005656
Q00059	0.0005656
Q6P1L8	0.0005656
P30046	0.0005656
P30044	0.0005656
Q99471	0.0005656
P13073	0.0005656
Q12904	0.0005656
P30040	0.0005656
Q9BV86	0.0005656
Q8N5K1	0.0005656
P55145	0.0005656
Q01469	0.0005656
P08134	0.0005656
Q6ZRV1	0.0005656
O43398	0.0005656
Q02543	0.0005656
Q14165	0.0005656
Q12792	0.0005656
Q4VC31	0.0005656
P23284	0.0005656
Q14152	0.0005656
P47756	0.0005656
P42771	0.0005656
P49915	0.0005656
O00193	0.0005656
O15067	0.0005656
P29692	0.0005656
P51572	0.0005656
Q9HB71	0.0005656
P61106	0.0005656
P54819	0.0005656
P13804	0.0005656
Q5VYM0	0.0005656
P25787	0.0005656
P25786	0.0005656
Q6FH55	0.0005656
P62899	0.0005656
Q16650	0.0005656
P37837	0.0005656
Q5TZU9	0.0005656
P38117	0.0005656
P07355	0.0005656
P12268	0.0005656
P62879	0.0005656
P11177	0.0005656
P16152	0.0005656
O75533	0.0005656
Q9Y277	0.0005656
Q13813	0.0005656
O14737	0.0005656
P24666	0.0005656
P26038	0.0005656
Q5SQT9	0.0005656
O15371	0.0005656
P35998	0.0005656
Q6FGP3	0.0005656
Q9UBT2	0.0005656
Q9NUQ9	0.0005656
Q4TT31	0.0005656
Q15084	0.0005656
O00487	0.0005656
P34897	0.0005656
P13667	0.0005656
Q9Y3F4	0.0005656
Q6FIA9	0.0005656
P16112	0.0005656
Q9NZI8	0.0005656
Q8NCK5	0.0005656
Q9Y3E5	0.0005656
P20290	0.0005656
P43686	0.0005656
Q8WUM4	0.0005656
Q15056	0.0005656
P28072	0.0005656
P28070	0.0005656
P00492	0.0005656
P00491	0.0005656
P49736	0.0005656
P62807	0.0005656
Q15046	0.0005656
Q13310	0.0005656
P43307	0.0005656
P10809	0.0004723
P08709	0.0004723
Q9BXL7	0.0004723
Q8N4Y9	0.0004723
Q9H853	0.0004723
P26640	0.0004723
O75691	0.0004723
P01860	0.0004723
P36873	0.0004723
P01857	0.0004723
Q8N553	0.0004723
Q13158	0.0004723
Q15311	0.0004723
P50213	0.0004723
Q9BSJ8	0.0004723
Q13490	0.0004723
O60763	0.0004723
P63244	0.0004723
P62140	0.0004723
P55060	0.0004723
Q9BTW9	0.0004723
Q96P70	0.0004723
Q8IX12	0.0004723
Q9UNS2	0.0004723
Q15907	0.0004723
P53621	0.0004723
Q08378	0.0004723
Q16531	0.0004723
O76080	0.0004723
P27824	0.0004723
Q9BWT7	0.0004723
Q9UHB6	0.0004723
O14980	0.0004723
Q9Y2G2	0.0004723
P43246	0.0004723
Q676U5	0.0004723
Q96C32	0.0004723
Q5U5U6	0.0004723
P05388	0.0004723
Q9BZT1	0.0004723
Q13557	0.0004723
Q13546	0.0004723
P60866	0.0004723
Q9NQC7	0.0004723
Q96RI3	0.0004723
O95373	0.0004723
Q13501	0.0004723
O95347	0.0004723
P40222	0.0004723
O43353	0.0004723
Q16643	0.0004723
Q5VYK3	0.0004723
O00159	0.0004723
Q9NWG8	0.0004723
Q8N5C8	0.0004723
Q9UIA9	0.0004723
Q86TT2	0.0004723
Q9UMW8	0.0004723
P22102	0.0004723
P06576	0.0004723
Q9NY65	0.0004723
P63104	0.0004723
Q9Y3C5	0.0004723
Q96EB6	0.0004665
P24158	0.0004665
P49716	0.0004665
Q86X55	0.0004665
P18146	0.0004665
P16403	0.0004665
P21675	0.0004665
P14598	0.0004665
Q92831	0.0004665
Q13625	0.0004665
Q8WUF5	0.0004665
P05412	0.0004665
Q8NFH8	0.0004665
Q15672	0.0004665
O95759	0.0004665
P14859	0.0004665
P49848	0.0004665
P35251	0.0004665
O75925	0.0004665
P17987	0.0004665
P52564	0.0004665
P35232	0.0004665
Q8IWN7	0.0004665
P29590	0.0004665
P22087	0.0004665
Q16566	0.0004665
P61353	0.0004665
Q09472	0.0004665
O14654	0.0004665
Q04912	0.0004665
O95571	0.0004665
Q96RU7	0.0004665
Q9UNN5	0.0004665
Q06187	0.0004665
Q9UNL4	0.0004665
Q9ULX6	0.0004665
P11831	0.0004665
P35869	0.0004665
Q96C36	0.0004665
O95071	0.0004665
P01106	0.0004665
P50991	0.0004665
P50990	0.0004665
Q5W1B6	0.0004665
Q92750	0.0004665
Q9Y6X2	0.0004665
O95036	0.0004665
Q04724	0.0004665
P06401	0.0004665
O15524	0.0004665
O43823	0.0004665
Q4VBQ6	0.0004665
O75582	0.0004665
Q07869	0.0004665
Q96BH1	0.0004665
Q99767	0.0004665
O14757	0.0004665
Q96CX2	0.0004665
O00165	0.0004665
O14746	0.0004665
Q92598	0.0004665
Q08117	0.0004665
Q15544	0.0004665
P35637	0.0004665
Q8TAD8	0.0004665
P43699	0.0004665
Q9NY61	0.0004665
P25705	0.0004665
P42224	0.0004665
P51812	0.000459
P25205	0.000459
P09629	0.000459
Q9UBC9	0.000459
Q9Y2U5	0.000459
P20807	0.000459
Q9Y2N3	0.000459
Q15911	0.000459
Q6EEV6	0.000459
P04792	0.000459
Q8N668	0.000459
P68363	0.000459
Q12923	0.000459
Q8IV02	0.000459
P33992	0.000459
P18031	0.000459
Q8IZD1	0.000459
P27986	0.000459
P07384	0.000459
Q9H9T3	0.000459
O60674	0.000459
P63167	0.000459
P63165	0.000459
Q8IUD2	0.000459
P04083	0.000459
Q99729	0.000459
P49427	0.000459
P12235	0.000459
P06239	0.000459
P31269	0.000459
P62195	0.0004516
P62191	0.0004516
Q9BSJ2	0.0004516
Q13114	0.0004516
P55084	0.0004516
O00231	0.0004516
O75604	0.0004516
Q12803	0.0004516
O00571	0.0004516
Q969I2	0.0004516
Q969H0	0.0004516
P49368	0.0004516
P62424	0.0004516
Q13285	0.0004516
Q9BQG0	0.0004516
P62701	0.0004516
P62269	0.0004516
Q9UQL6	0.0004516
P57678	0.0004516
Q12789	0.0004516
P13010	0.0004516
Q02878	0.0004516
P25788	0.0004516
P56524	0.0004516
O15027	0.0004516
Q9H1R3	0.0004516
P62847	0.0004516
P26373	0.0004516
Q6P2Q9	0.0004516
P78347	0.0004516
P13645	0.0004516
Q92896	0.0004516
P28074	0.0004516
P33778	0.0004516
Q9UBN7	0.0004465
Q9H836	0.0004465
P51659	0.0004465
Q8NFD5	0.0004465
Q12824	0.0004465
P16083	0.0004465
Q969G3	0.0004465
Q92499	0.0004465
Q92925	0.0004465
P51784	0.0004465
Q96GM5	0.0004465
Q92785	0.0004465
Q8TAQ2	0.0004465
Q96TA9	0.0004465
Q14974	0.0004465
Q93009	0.0004465
Q4VC05	0.0004465
O60684	0.0004465
P05109	0.0004459
O95602	0.0004459
P23508	0.0004459
Q9BSR4	0.0004459
O15160	0.0004459
Q9UJF2	0.0004459
Q9Y2S0	0.0004459
O15446	0.0004459
Q8IWP9	0.0004459
Q9Y5M8	0.0004459
Q9P1U0	0.0004459
Q9UNJ2	0.0004459
Q8NI77	0.0004459
Q9GZS1	0.0004459
P18077	0.0004459
P03973	0.0004459
Q16342	0.0004459
P08138	0.0004459
Q9H9Y6	0.0004459
Q96A65	0.0004459
P46199	0.0004459
P62875	0.0004459
Q9NZC4	0.0004399
Q01094	0.0004399
P52597	0.0004399
O60271	0.0004399
P12980	0.0004399
P17947	0.0004399
Q15788	0.0004399
Q99966	0.0004399
Q6P4R8	0.0004399
Q9UNE7	0.0004399
Q8IUK7	0.0004399
P10599	0.0004399
Q13887	0.0004399
P14921	0.0004399
O00629	0.0004399
P12270	0.0004399
Q13352	0.0004399
P35606	0.0004399
Q96T23	0.0004399
P01589	0.0004399
P28066	0.0004379
O00743	0.0004379
Q8IWZ2	0.0004379
Q9UPN7	0.0004379
O75170	0.0004379
Q7Z2L2	0.0004379
Q92974	0.0004379
Q5H9R7	0.0004379
Q8IWG5	0.0004379
P14923	0.0004379
O15084	0.0004379
Q9H288	0.0004379
P01583	0.0004379
P51003	0.0004296
P45983	0.0004296
Q9Y2I8	0.0004296
P04406	0.0004296
P24864	0.0004296
P53779	0.0004296
Q7Z406	0.0004264
Q06124	0.0004264
Q96MN2	0.0004264
P68431	0.0004264
Q5JSV2	0.0004262
O43283	0.0004262
Q13233	0.0004262
Q04771	0.0004262
P31946	0.0004262
Q92574	0.0004262
O15360	0.0004262
Q9NZJ5	0.0004262
