# Supplementary material for: Elucidation of functional consequences of signalling pathway interactions
Source: BMC Bioinformatics. 2009 Nov 6;10:370. doi: 10.1186/1471-2105-10-370 (PMC2778660; doi:10.1186/1471-2105-10-370)
Supplement: Additional file 1 — Supplementary Material. The data provided correspond to supplementary calculation details, as well as additional information on the topological and functional properties of the p53, NF-κB and cell cycle networks. All proteins are listed according to their Uniprot accession number and protein ID name. [file 1471-2105-10-370-S1.zip › Suppl/Suppl12.xls]

## Sheet: Shortest path betweeness
#Suppl12: Centrality measures for the p53 network
Protein	Betweenness
P53_HUMAN	81612.9
CDN1A_HUMAN	22279.6
MDM2_HUMAN	18352.4
CD2A2_HUMAN	9223
TCP4_HUMAN	6801.48
PINX1_HUMAN	4250
PM14_HUMAN	3870
CSK21_HUMAN	1706.11
TBP_HUMAN	1607.65
EP300_HUMAN	1607.65
HNF4A_HUMAN	1192.02
PCNA_HUMAN	514.089
TAF1_HUMAN	415.624
NPM_HUMAN	363.33
HS90B_HUMAN	363.33
NUCL_HUMAN	363.33
TYY1_HUMAN	363.33
PP1G_HUMAN	363.33
CDN2C_HUMAN	363.33
UBE2A_HUMAN	363.33
P51959	363.33
P62081	363.33
Q01094	363.33
Q14191	363.33
Q16665	363.33
Q7Z6Z7	363.33
Q9UJU3	363.33
P06400	270.979
P31751	270.979
P42574	270.979
P62988	270.979
Q92793	270.979
Q99816	270.979
O00311	135.13
O75419	135.13
O75496	135.13
P11802	135.13
Q00534	135.13
Q7Z6E9	135.13
Q99459	135.13
Q99741	135.13
O00231	0
O14576	0
O14641	0
O14686	0
O14757	0
O14965	0
O14980	0
O15078	0
O15111	0
O15126	0
O15151	0
O15226	0
O15273	0
O15350	0
O43261	0
O43293	0
O43474	0
O43715	0
O43929	0
O60551	0
O60729	0
O75100	0
O75293	0
O75528	0
O75533	0
O75569	0
O75604	0
O75689	0
O75832	0
O75925	0
O75940	0
O94776	0
O94921	0
O95067	0
O95257	0
O95376	0
O95967	0
O95997	0
O96017	0
O96020	0
P00491	0
P00519	0
P01106	0
P02533	0
P03372	0
P04150	0
P04183	0
P04264	0
P04271	0
P04406	0
P04731	0
P04792	0
P05109	0
P05549	0
P05787	0
P06396	0
P06493	0
P07384	0
P07900	0
P08047	0
P08069	0
P08107	0
P08670	0
P09429	0
P09874	0
P09884	0
P10275	0
P10415	0
P10599	0
P10828	0
P11021	0
P11142	0
P11274	0
P11309	0
P11387	0
P11388	0
P12429	0
P12956	0
P13639	0
P13645	0
P14635	0
P14678	0
P15170	0
P15559	0
P17028	0
P17252	0
P17676	0
P17844	0
P17980	0
P18146	0
P18847	0
P19447	0
P19525	0
P19544	0
P20023	0
P20042	0
P20248	0
P20338	0
P21673	0
P22736	0
P23508	0
P23511	0
P24385	0
P24522	0
P24864	0
P24941	0
P25098	0
P25208	0
P25788	0
P25963	0
P26447	0
P26583	0
P27361	0
P27694	0
P27695	0
P28360	0
P28482	0
P29034	0
P29084	0
P29590	0
P29965	0
P30153	0
P30279	0
P30281	0
P30307	0
P30419	0
P31350	0
P31749	0
P32121	0
P32745	0
P32780	0
P33240	0
P33992	0
P33993	0
P34931	0
P35232	0
P35354	0
P35527	0
P35908	0
P36405	0
P38398	0
P38646	0
P40337	0
P40763	0
P40855	0
P41218	0
P42771	0
P42858	0
P43364	0
P45983	0
P46777	0
P48643	0
P48729	0
P49005	0
P49642	0
P49674	0
P49715	0
P49736	0
P49757	0
P49792	0
P49841	0
P49888	0
P50453	0
P50750	0
P51532	0
P51587	0
P51813	0
P51946	0
P51948	0
P52292	0
P53350	0
P53779	0
P54132	0
P55199	0
P55209	0
P55774	0
P60174	0
P60409	0
P60484	0
P60709	0
P60866	0
P60953	0
P61086	0
P61201	0
P61981	0
P62136	0
P62140	0
P62714	0
P62736	0
P62820	0
P62829	0
P62913	0
P63104	0
P63151	0
P63165	0
P63208	0
P63244	0
P63279	0
P67775	0
P67809	0
P67870	0
P68104	0
P78396	0
P78527	0
P78549	0
P81605	0
P84090	0
Q00526	0
Q00535	0
Q00613	0
Q01105	0
Q02224	0
Q02447	0
Q02880	0
Q02978	0
Q03013	0
Q03468	0
Q03701	0
Q05086	0
Q05397	0
Q06609	0
Q07817	0
Q07864	0
Q09666	0
Q12824	0
Q12873	0
Q12888	0
Q13043	0
Q13098	0
Q13190	0
Q13227	0
Q13309	0
Q13315	0
Q13330	0
Q13362	0
Q13526	0
Q13535	0
Q13547	0
Q13625	0
Q13746	0
Q13885	0
Q13972	0
Q14061	0
Q14164	0
Q14186	0
Q14676	0
Q14695	0
Q14974	0
Q15013	0
Q15078	0
Q15102	0
Q15181	0
Q15182	0
Q15392	0
Q15486	0
Q15572	0
Q15573	0
Q15648	0
Q15759	0
Q15796	0
Q15831	0
Q15834	0
Q15843	0
Q15959	0
Q16363	0
Q16594	0
Q16611	0
Q16633	0
Q16637	0
Q16666	0
Q2TAZ1	0
Q4VBQ6	0
Q53T94	0
Q5JVS0	0
Q5JYX0	0
Q5T4B6	0
Q5VSU9	0
Q5VW87	0
Q5W1B6	0
Q6EMB2	0
Q6FI35	0
Q6FIE7	0
Q6LC01	0
Q6LET9	0
Q6NUQ0	0
Q6UB98	0
Q6ZSW6	0
Q75MW1	0
Q7L590	0
Q7L5D6	0
Q7L5N1	0
Q7L7W2	0
Q7LG56	0
Q7Z419	0
Q7Z566	0
Q86TM6	0
Q86VK4	0
Q86WZ6	0
Q86X55	0
Q86XK2	0
Q86Z02	0
Q8IW41	0
Q8IWT3	0
Q8N187	0
Q8N2W9	0
Q8N9B5	0
Q8NA92	0
Q8NG27	0
Q8NHY2	0
Q8TBK6	0
Q8TDN4	0
Q8WTS6	0
Q8WUF5	0
Q8WYH8	0
Q92754	0
Q92769	0
Q92831	0
Q92905	0
Q92993	0
Q92994	0
Q93009	0
Q96A56	0
Q96CS2	0
Q96DB2	0
Q96EB6	0
Q96EI7	0
Q96JP5	0
Q96KB5	0
Q96LZ4	0
Q96M61	0
Q96PM5	0
Q96S44	0
Q96SB3	0
Q96ST3	0
Q99547	0
Q99608	0
Q99612	0
Q99627	0
Q99728	0
Q99856	0
Q99873	0
Q99966	0
Q99973	0
Q99986	0
Q99996	0
Q9BQD7	0
Q9BQE3	0
Q9BT78	0
Q9BTV7	0
Q9BUJ2	0
Q9BVP2	0
Q9BWC9	0
Q9BX70	0
Q9BZF9	0
Q9C0J8	0
Q9GZV1	0
Q9H0Q3	0
Q9H160	0
Q9H2X6	0
Q9H3D4	0
Q9H3H1	0
Q9H3P9	0
Q9H4B4	0
Q9H7U3	0
Q9H7Z6	0
Q9HBM6	0
Q9NPI5	0
Q9NRC6	0
Q9NRR5	0
Q9NS56	0
Q9NVC6	0
Q9NWV4	0
Q9NZC7	0
Q9P287	0
Q9UBE0	0
Q9UBW8	0
Q9UER7	0
Q9UHV2	0
Q9UI21	0
Q9UK53	0
Q9UKE5	0
Q9UKY1	0
Q9ULV3	0
Q9UM63	0
Q9UN73	0
Q9UN74	0
Q9UNH5	0
Q9UNL4	0
Q9UNN4	0
Q9UNS2	0
Q9UQR1	0
Q9Y478	0
Q9Y5I0	0
Q9Y5J5	0
Q9Y675	0

## Sheet: Eccentricity
Protein	Eccentricity
P68400	0.25
Q09472	0.25
P12004	0.25
P41235	0.25
P20226	0.25
P21675	0.25
p53	0.2
p21	0.2
TCP4_HUMAN	0.2
MDM2	0.2
P20042	0.166667
Q9BX70	0.166667
Q9BT78	0.166667
Q93009	0.166667
Q13972	0.166667
P49005	0.166667
Q9UI21	0.166667
Q9H0Q3	0.166667
P84090	0.166667
Q9UBE0	0.166667
Q16633	0.166667
P60709	0.166667
Q5W1B6	0.166667
P36405	0.166667
P30419	0.166667
Q4VBQ6	0.166667
Q9GZV1	0.166667
Q16363	0.166667
P04731	0.166667
P51813	0.166667
Q12888	0.166667
P62081	0.166667
Q8TDN4	0.166667
P43364	0.166667
P14678	0.166667
P13639	0.166667
O43474	0.166667
P24385	0.166667
P04264	0.166667
Q7L590	0.166667
P12956	0.166667
P36873	0.166667
P29965	0.166667
Q92831	0.166667
P20023	0.166667
P18146	0.166667
Q92793	0.166667
Q99459	0.166667
P62829	0.166667
O94921	0.166667
Q9UER7	0.166667
Q12873	0.166667
P28482	0.166667
P49888	0.166667
Q7LG56	0.166667
P63104	0.166667
Q99728	0.166667
P42858	0.166667
Q14191	0.166667
P68104	0.166667
O15151	0.166667
P10828	0.166667
P55199	0.166667
P62988	0.166667
Q13315	0.166667
Q02880	0.166667
Q7Z6Z7	0.166667
Q13547	0.166667
P25098	0.166667
P07900	0.166667
Q14186	0.166667
O00311	0.166667
Q15078	0.166667
O14757	0.166667
P17844	0.166667
P06493	0.166667
Q96EI7	0.166667
Q14974	0.166667
P10415	0.166667
Q13535	0.166667
Q96ST3	0.166667
Q13098	0.166667
Q15648	0.166667
Q92769	0.166667
O00231	0.166667
P05787	0.166667
Q07817	0.166667
O94776	0.166667
P49715	0.166667
O75100	0.166667
Q92994	0.166667
P42773	0.166667
Q92993	0.166667
Q13526	0.166667
O95997	0.166667
P54132	0.166667
P45983	0.166667
Q00613	0.166667
Q96PM5	0.166667
Q9H2X6	0.166667
O95257	0.166667
P49459	0.166667
P19544	0.166667
P55209	0.166667
P38398	0.166667
Q86X55	0.166667
Q9BQD7	0.166667
Q9UNN4	0.166667
O75528	0.166667
Q96BK5	0.166667
Q9NS56	0.166667
P35908	0.166667
O15273	0.166667
Q9Y675	0.166667
P63244	0.166667
P17028	0.166667
P67870	0.166667
P10275	0.166667
P35232	0.166667
Q8IWT3	0.166667
P29084	0.166667
P19338	0.166667
Q99816	0.166667
Q96DB2	0.166667
Q96LZ4	0.166667
P49841	0.166667
P20338	0.166667
O96020	0.166667
Q7Z6E9	0.166667
P27361	0.166667
Q86TM6	0.166667
Q16666	0.166667
Q16665	0.166667
P24522	0.166667
Q8WTS6	0.166667
P13645	0.166667
Q9UBW8	0.166667
Q8N2W9	0.166667
O75419	0.166667
O75569	0.166667
P31751	0.166667
P31350	0.166667
O14641	0.166667
O43715	0.166667
Q02447	0.166667
Q15834	0.166667
P11388	0.166667
Q12824	0.166667
P11387	0.166667
Q9NRC6	0.166667
P08670	0.166667
P62736	0.166667
Q15182	0.166667
Q15181	0.166667
P11021	0.166667
P18847	0.166667
P19525	0.166667
P08107	0.166667
P06748	0.166667
O14980	0.166667
P32780	0.166667
Q99996	0.166667
P30307	0.166667
P07384	0.166667
Q00535	0.166667
Q00534	0.166667
P24941	0.166667
P34931	0.166667
Q15573	0.166667
P23511	0.166667
Q15572	0.166667
Q9UJU3	0.166667
Q86XK2	0.166667
Q9P287	0.166667
P42574	0.166667
Q6FI35	0.166667
Q13309	0.166667
Q99627	0.166667
Q99986	0.166667
Q9ULV3	0.166667
P62913	0.166667
P04150	0.166667
O15078	0.166667
Q8N9B5	0.166667
Q07864	0.166667
P53779	0.166667
Q00526	0.166667
P29590	0.166667
Q03468	0.166667
Q99741	0.166667
O43293	0.166667
P09884	0.166667
P04183	0.166667
Q9UK53	0.166667
P46777	0.166667
P27695	0.166667
P62714	0.166667
P27694	0.166667
P24864	0.166667
P03372	0.166667
Q01094	0.166667
Q16637	0.166667
Q13043	0.166667
P52292	0.166667
P08047	0.166667
P60953	0.166667
P11802	0.166667
Q99973	0.166667
Q99612	0.166667
P63208	0.166667
Q16594	0.166667
O96017	0.166667
P00491	0.166667
Q9UNS2	0.166667
Q6LET9	0.166667
P09874	0.166667
O75925	0.166667
O75496	0.166667
P48729	0.166667
P28360	0.166667
P25963	0.166667
P08069	0.166667
Q9BZF9	0.166667
P04271	0.166667
Q99608	0.166667
Q99966	0.166667
P25208	0.166667
Q96EB6	0.166667
P61981	0.166667
P12429	0.166667
Q8WYH8	0.166667
P31749	0.166667
Q9NWV4	0.166667
P29034	0.166667
Q02978	0.166667
Q96S44	0.166667
P53350	0.166667
P32745	0.166667
P19447	0.166667
Q14061	0.166667
Q16611	0.166667
P20248	0.166667
P02533	0.166667
O75689	0.166667
O60551	0.166667
Q9BVP2	0.166667
Q9C0J8	0.166667
P42771	0.166667
O95067	0.166667
P51587	0.166667
P21673	0.166667
P78396	0.166667
P26583	0.166667
Q99547	0.166667
P17676	0.166667
P61201	0.166667
Q15486	0.166667
Q9UN74	0.166667
P60484	0.166667
Q9UN73	0.166667
P15559	0.166667
Q00987	0.166667
P33240	0.166667
Q8WUF5	0.166667
Q8IW41	0.166667
Q75MW1	0.166667
P63279	0.166667
Q13362	0.166667
Q9BQE3	0.166667
P49757	0.166667
P06400	0.166667
P40763	0.166667
Q92905	0.166667
Q13885	0.166667
P22736	0.166667
Q6EMB2	0.166667
P25490	0.166667
Q06609	0.166667
P10599	0.166667
Q03013	0.166667
P11274	0.166667
P32121	0.166667
P00519	0.166667
O95376	0.166667
Q9H4B4	0.166667
Q7L5D6	0.166667
P08238	0.166667
P48643	0.166667
Q01105	0.166667
Q9HBM6	0.166667
Q05086	0.166667
P51959	0.166667
Q6FIE7	0.166667
Q13746	0.166667
O15350	0.166667
P41218	0.166667
P09429	0.166667
Q15102	0.166667
P63165	0.166667
P17252	0.166667
P30153	0.166667
P60866	0.166667
Q9H7U3	0.166667
O95967	0.166667
Q8NHY2	0.166667
Q7L5N1	0.166667
P49674	0.166667
P78549	0.166667
O60729	0.166667
P05549	0.166667
Q99873	0.166667
Q5VW87	0.166667
P62820	0.166667
P51948	0.166667
P51946	0.166667
P38646	0.166667
Q8TBK6	0.166667
Q13330	0.166667
P55774	0.166667
Q9NRR5	0.166667
Q15843	0.166667
Q9UNL4	0.166667
Q9UQR1	0.166667
Q8NA92	0.166667
P61086	0.166667
O43261	0.166667
P51532	0.166667
Q99856	0.166667
P78527	0.166667
P50453	0.166667
Q15831	0.166667
P49792	0.166667
Q15796	0.166667
Q2TAZ1	0.166667
Q9BTV7	0.166667
O75832	0.166667
Q9BWC9	0.166667
P30281	0.166667
Q6LC01	0.166667
Q9NPI5	0.166667
Q15392	0.166667
Q15959	0.166667
P35527	0.166667
P49642	0.166667
O75604	0.166667
Q7L7W2	0.166667
Q9H3D4	0.166667
Q9Y5I0	0.166667
P25788	0.166667
P04406	0.166667
Q5T4B6	0.166667
O15126	0.166667
P04792	0.166667
O14576	0.166667
P11309	0.166667
P81605	0.166667
Q53T94	0.166667
Q05397	0.166667
P62136	0.166667
Q6NUQ0	0.166667
Q96CS2	0.166667
P05109	0.166667
Q8NG27	0.166667
Q14695	0.166667
Q7Z566	0.166667
Q15013	0.166667
Q9UM63	0.166667
Q9H3P9	0.166667
Q7Z419	0.166667
Q9UNH5	0.166667
Q9H160	0.166667
P60409	0.166667
Q03701	0.166667
O15111	0.166667
Q92754	0.166667
Q9H7Z6	0.166667
Q8N726	0.166667
P33993	0.166667
Q15759	0.166667
P63151	0.166667
Q9NZC7	0.166667
Q96M61	0.166667
Q14676	0.166667
Q9NVC6	0.166667
P35354	0.166667
Q5JVS0	0.166667
Q96KB5	0.166667
P30279	0.166667
P26447	0.166667
Q86Z02	0.166667
Q9UKY1	0.166667
P67775	0.166667
P14635	0.166667
Q13190	0.166667
O75293	0.166667
P38936	0.166667
Q5JYX0	0.166667
Q13625	0.166667
P67809	0.166667
P06396	0.166667
Q13227	0.166667
P11142	0.166667
Q96A56	0.166667
P50750	0.166667
O14965	0.166667
Q9BUJ2	0.166667
Q6ZSW6	0.166667
Q9H3H1	0.166667
P14 ARF	0.142857
PM14_HUMAN	0.142857
P40855	0.125
O14686	0.125
O75940	0.125
P01106	0.125
P33992	0.125
P17980	0.125
Q9UHV2	0.125
Q9Y5J5	0.125
Q9Y478	0.125
Q14164	0.125
O43929	0.125
P23508	0.125
Q96SB3	0.125
P62140	0.125
P49736	0.125
Q86WZ6	0.125
O75533	0.125
Q86VK4	0.125
O15226	0.125
P60174	0.125
Q8N187	0.125
Q09666	0.125
Q5VSU9	0.125
P40337	0.125
P15170	0.125
Q9UKE5	0.125
Q02224	0.125

## Sheet: Stress
protein	stress
p53	1507426
MDM2	755236
p21	531298
P14 ARF	342458
TCP4_HUMAN	116204
Q96BK5	68740
Q92793	65672
P62988	65672
Q99816	65672
P68400	63366
PM14_HUMAN	61956
Q09472	52088
P20226	52088
P62081	49832
P49459	49832
Q16665	49832
P06748	49832
P25490	49832
P51959	49832
P12956	33604
P06493	33604
P67870	33604
Q00535	33604
P24941	33604
P53779	33604
P04183	33604
P09874	33604
P20248	33604
Q93009	23960
Q92831	23960
Q9UER7	23960
O15151	23960
Q13315	23960
Q15648	23960
Q92993	23960
Q9H2X6	23960
P04150	23960
Q8N9B5	23960
P29590	23960
P03372	23960
O96017	23960
O75925	23960
P00519	23960
O15350	23960
P63165	23960
P41235	21206
P36873	19294
Q14191	19294
Q7Z6Z7	19294
P42773	19294
P19338	19294
Q9UJU3	19294
Q01094	19294
P08238	19294
P12004	8556
P31751	8108
P42574	8108
P06400	8108
P21675	6922
Q99459	5508
O00311	5508
Q7Z6E9	5508
O75419	5508
Q00534	5508
Q99741	5508
P11802	5508
O75496	5508
P20042	0
Q9BX70	0
Q9BT78	0
Q13972	0
P40855	0
P49005	0
Q9UI21	0
Q9H0Q3	0
O14686	0
P84090	0
Q9UBE0	0
Q16633	0
P60709	0
Q5W1B6	0
P36405	0
P30419	0
O75940	0
Q4VBQ6	0
P01106	0
Q9GZV1	0
Q16363	0
P04731	0
P51813	0
Q12888	0
Q8TDN4	0
P43364	0
P14678	0
P13639	0
O43474	0
P24385	0
P04264	0
Q7L590	0
P29965	0
P20023	0
P18146	0
P62829	0
O94921	0
P33992	0
Q12873	0
P28482	0
P49888	0
Q7LG56	0
P63104	0
Q99728	0
P42858	0
P68104	0
P10828	0
P55199	0
P17980	0
Q02880	0
Q13547	0
P25098	0
P07900	0
Q14186	0
Q15078	0
O14757	0
P17844	0
Q9UHV2	0
Q9Y5J5	0
Q96EI7	0
Q14974	0
P10415	0
Q13535	0
Q9Y478	0
Q14164	0
Q96ST3	0
Q13098	0
Q92769	0
O00231	0
P05787	0
Q07817	0
O94776	0
P49715	0
O75100	0
Q92994	0
Q13526	0
O95997	0
P54132	0
P45983	0
Q00613	0
Q96PM5	0
O43929	0
O95257	0
P19544	0
P55209	0
P38398	0
Q86X55	0
Q9BQD7	0
Q9UNN4	0
O75528	0
P23508	0
Q9NS56	0
P35908	0
Q96SB3	0
O15273	0
Q9Y675	0
P63244	0
P17028	0
P10275	0
P35232	0
Q8IWT3	0
P29084	0
Q96DB2	0
Q96LZ4	0
P49841	0
P62140	0
P20338	0
O96020	0
P27361	0
Q86TM6	0
Q16666	0
P24522	0
Q8WTS6	0
P13645	0
Q9UBW8	0
Q8N2W9	0
O75569	0
P31350	0
O14641	0
O43715	0
Q02447	0
Q15834	0
P11388	0
Q12824	0
P11387	0
Q9NRC6	0
P08670	0
P62736	0
Q15182	0
Q15181	0
P11021	0
P18847	0
P19525	0
P08107	0
O14980	0
P32780	0
Q99996	0
P30307	0
P07384	0
P49736	0
P34931	0
Q15573	0
P23511	0
Q15572	0
Q86XK2	0
Q9P287	0
Q6FI35	0
Q13309	0
Q99627	0
Q99986	0
Q9ULV3	0
P62913	0
O15078	0
Q07864	0
Q00526	0
Q03468	0
Q86WZ6	0
O43293	0
P09884	0
Q9UK53	0
P46777	0
P27695	0
P62714	0
P27694	0
P24864	0
Q16637	0
Q13043	0
P52292	0
P08047	0
P60953	0
Q99973	0
Q99612	0
P63208	0
Q16594	0
P00491	0
Q9UNS2	0
Q6LET9	0
O75533	0
P48729	0
P28360	0
P25963	0
P08069	0
Q9BZF9	0
P04271	0
Q99608	0
Q99966	0
P25208	0
Q96EB6	0
P61981	0
P12429	0
Q8WYH8	0
Q86VK4	0
P31749	0
Q9NWV4	0
P29034	0
Q02978	0
Q96S44	0
P53350	0
P32745	0
P19447	0
Q14061	0
Q16611	0
P02533	0
O75689	0
O60551	0
Q9BVP2	0
Q9C0J8	0
P42771	0
O95067	0
P51587	0
P21673	0
P78396	0
P26583	0
Q99547	0
P17676	0
P61201	0
Q15486	0
Q9UN74	0
P60484	0
Q9UN73	0
P15559	0
Q00987	0
P33240	0
Q8WUF5	0
Q8IW41	0
Q75MW1	0
P63279	0
Q13362	0
Q9BQE3	0
P49757	0
P40763	0
Q92905	0
Q13885	0
P22736	0
Q6EMB2	0
Q06609	0
P10599	0
Q03013	0
O15226	0
P11274	0
P32121	0
O95376	0
Q9H4B4	0
Q7L5D6	0
P48643	0
Q01105	0
Q9HBM6	0
Q05086	0
Q6FIE7	0
Q13746	0
P41218	0
P09429	0
Q15102	0
P17252	0
P30153	0
P60174	0
P60866	0
Q9H7U3	0
O95967	0
Q8NHY2	0
Q8N187	0
Q09666	0
Q7L5N1	0
P49674	0
P78549	0
O60729	0
P05549	0
Q99873	0
Q5VW87	0
P62820	0
P51948	0
P51946	0
P38646	0
Q8TBK6	0
Q13330	0
Q5VSU9	0
P55774	0
Q9NRR5	0
Q15843	0
Q9UNL4	0
Q9UQR1	0
Q8NA92	0
P61086	0
O43261	0
P51532	0
Q99856	0
P78527	0
P50453	0
Q15831	0
P49792	0
Q15796	0
Q2TAZ1	0
Q9BTV7	0
O75832	0
Q9BWC9	0
P30281	0
Q6LC01	0
Q9NPI5	0
Q15392	0
Q15959	0
P35527	0
P49642	0
O75604	0
Q7L7W2	0
Q9H3D4	0
Q9Y5I0	0
P25788	0
P04406	0
Q5T4B6	0
O15126	0
P04792	0
P40337	0
O14576	0
P11309	0
P81605	0
Q53T94	0
P15170	0
Q05397	0
P62136	0
Q6NUQ0	0
Q96CS2	0
P05109	0
Q8NG27	0
Q14695	0
Q7Z566	0
Q15013	0
Q9UM63	0
Q9H3P9	0
Q7Z419	0
Q9UNH5	0
Q9H160	0
P60409	0
Q03701	0
O15111	0
Q92754	0
Q9H7Z6	0
Q8N726	0
P33993	0
Q15759	0
P63151	0
Q9NZC7	0
Q96M61	0
Q14676	0
Q9NVC6	0
P35354	0
Q5JVS0	0
Q9UKE5	0
Q96KB5	0
P30279	0
P26447	0
Q86Z02	0
Q9UKY1	0
P67775	0
P14635	0
Q13190	0
Q02224	0
O75293	0
Q96JP5	0
P38936	0
Q5JYX0	0
Q13625	0
P67809	0
P06396	0
Q13227	0
P11142	0
Q6UB98	0
Q96A56	0
P50750	0
O14965	0
Q9BUJ2	0
Q6ZSW6	0
Q9H3H1	0

## Sheet: Current-flow Betweeness
protein	Current-flow betweeness
p53	0.896089
p21	0.297462
MDM2	0.288727
P14 ARF	0.187565
TCP4_HUMAN	0.0955556
Q96BK5	0.0447217
PM14_HUMAN	0.0407197
P68400	0.0305569
P20226	0.0257312
Q09472	0.0257312
P62988	0.0208247
Q92793	0.0208247
Q99816	0.0208247
P12004	0.0200293
P51959	0.0176976
P06748	0.0176976
P25490	0.0176976
P49459	0.0176976
P62081	0.0176976
Q16665	0.0176976
P41235	0.0172075
P21675	0.0163273
P31751	0.0135145
P42574	0.0135145
P06400	0.0135145
P67870	0.0134223
Q00535	0.0134223
P24941	0.0134223
P20248	0.0134223
P12956	0.0134223
P06493	0.0134223
P53779	0.0134223
P04183	0.0134223
P09874	0.0134223
P11802	0.010592
Q99459	0.010592
O75419	0.010592
Q7Z6E9	0.010592
Q99741	0.010592
Q00534	0.010592
O75496	0.010592
O00311	0.010592
P36873	0.0104151
Q7Z6Z7	0.0104151
Q01094	0.0104151
Q14191	0.0104151
P19338	0.0104151
Q9UJU3	0.0104151
P42773	0.0104151
P08238	0.0104151
Q92831	0.0088609
P29590	0.0088609
P04150	0.0088609
P03372	0.0088609
Q13315	0.0088609
O96017	0.0088609
O15350	0.0088609
Q92993	0.0088609
Q9H2X6	0.0088609
O15151	0.0088609
O75925	0.0088609
P63165	0.0088609
Q15648	0.0088609
Q93009	0.0088609
Q9UER7	0.0088609
Q8N9B5	0.0088609
P00519	0.0088609
O75533	0
Q9UKE5	0
Q5VSU9	0
Q6FIE7	0
O15273	0
P62913	0
Q00526	0
O43293	0
Q96LZ4	0
Q15834	0
Q9P287	0
P08069	0
Q02978	0
Q96DB2	0
Q86WZ6	0
P63208	0
P62820	0
P25788	0
O94921	0
P10275	0
P24522	0
Q8N187	0
P30281	0
P11309	0
Q8NG27	0
P14635	0
Q13309	0
P46777	0
O95067	0
Q96CS2	0
Q9UNN4	0
O75832	0
Q9NPI5	0
P40337	0
Q9H3P9	0
P33993	0
O75293	0
P13645	0
Q7Z419	0
Q8N726	0
P33240	0
Q6EMB2	0
Q6LC01	0
P35908	0
P05787	0
Q13885	0
P30279	0
P33992	0
P43364	0
P40763	0
Q09666	0
O75604	0
O75940	0
Q9Y5J5	0
Q9ULV3	0
P24864	0
Q92769	0
P32121	0
Q7L5D6	0
Q9H3H1	0
Q15959	0
P06396	0
Q15078	0
P62829	0
Q9BQE3	0
P04406	0
Q02224	0
Q96SB3	0
P49005	0
P24385	0
P49715	0
Q07864	0
P68104	0
O75100	0
P42771	0
P81605	0
P15170	0
Q96JP5	0
Q7L590	0
P29084	0
Q9NRC6	0
P49792	0
P35527	0
Q6UB98	0
Q86VK4	0
O96020	0
P08670	0
Q9H7U3	0
P60709	0
P63244	0
Q6FI35	0
Q9NWV4	0
O14686	0
P25098	0
P31749	0
P23508	0
P01106	0
Q14164	0
Q16633	0
O75689	0
Q9Y478	0
O43929	0
O95257	0
P17980	0
P40855	0
P78396	0
P49757	0
Q9NRR5	0
P62140	0
P20042	0
Q9BX70	0
Q9BT78	0
Q13972	0
Q9UI21	0
Q9H0Q3	0
P84090	0
Q9UBE0	0
Q5W1B6	0
P36405	0
P30419	0
Q4VBQ6	0
Q9GZV1	0
Q16363	0
P04731	0
P51813	0
Q12888	0
Q8TDN4	0
P14678	0
P13639	0
O43474	0
P04264	0
P29965	0
P20023	0
P18146	0
Q12873	0
P28482	0
P49888	0
Q7LG56	0
P63104	0
Q99728	0
P42858	0
P10828	0
P55199	0
Q02880	0
Q13547	0
P07900	0
Q14186	0
O14757	0
P17844	0
Q96EI7	0
Q14974	0
P10415	0
Q13535	0
Q96ST3	0
Q13098	0
O00231	0
Q07817	0
O94776	0
Q92994	0
Q13526	0
O95997	0
P54132	0
P45983	0
Q96PM5	0
P19544	0
P55209	0
P38398	0
Q86X55	0
Q9BQD7	0
O75528	0
Q9NS56	0
Q9Y675	0
P17028	0
P35232	0
Q8IWT3	0
P49841	0
P20338	0
P27361	0
Q86TM6	0
Q16666	0
Q8WTS6	0
Q9UBW8	0
Q8N2W9	0
O75569	0
P31350	0
O14641	0
O43715	0
Q02447	0
P11388	0
Q12824	0
P11387	0
P62736	0
Q15182	0
Q15181	0
P11021	0
P18847	0
P19525	0
P08107	0
O14980	0
P32780	0
Q99996	0
P30307	0
P07384	0
P34931	0
Q15573	0
P23511	0
Q15572	0
Q86XK2	0
Q99627	0
Q99986	0
O15078	0
Q03468	0
P09884	0
Q9UK53	0
P27695	0
P62714	0
P27694	0
Q16637	0
Q13043	0
P52292	0
P08047	0
P60953	0
Q99973	0
Q99612	0
Q16594	0
P00491	0
Q9UNS2	0
Q6LET9	0
P48729	0
P28360	0
P25963	0
P04271	0
Q99608	0
Q99966	0
P25208	0
Q96EB6	0
P61981	0
P12429	0
Q8WYH8	0
P29034	0
Q96S44	0
P53350	0
P32745	0
P19447	0
Q14061	0
Q16611	0
O60551	0
Q9BVP2	0
Q9C0J8	0
P51587	0
P21673	0
P26583	0
Q99547	0
P17676	0
P61201	0
Q15486	0
Q9UN74	0
P60484	0
Q9UN73	0
P15559	0
Q00987	0
Q8WUF5	0
Q8IW41	0
Q75MW1	0
P63279	0
Q13362	0
Q92905	0
P22736	0
Q06609	0
P10599	0
Q03013	0
P11274	0
O95376	0
Q9H4B4	0
P48643	0
Q9HBM6	0
Q05086	0
Q13746	0
P41218	0
P09429	0
Q15102	0
P17252	0
P30153	0
O95967	0
Q8NHY2	0
Q7L5N1	0
P49674	0
P78549	0
O60729	0
P05549	0
Q99873	0
Q5VW87	0
P51948	0
P51946	0
P38646	0
Q8TBK6	0
Q13330	0
P55774	0
Q15843	0
Q9UNL4	0
Q9UQR1	0
Q8NA92	0
P61086	0
O43261	0
P51532	0
Q99856	0
P78527	0
P50453	0
Q15831	0
Q15796	0
Q2TAZ1	0
Q9BTV7	0
Q9BWC9	0
Q15392	0
P49642	0
Q7L7W2	0
Q9H3D4	0
Q9Y5I0	0
Q5T4B6	0
O15126	0
P04792	0
O14576	0
Q53T94	0
Q05397	0
P62136	0
Q6NUQ0	0
P05109	0
Q14695	0
Q7Z566	0
Q15013	0
Q9UM63	0
Q9UNH5	0
Q9H160	0
P60409	0
Q03701	0
O15111	0
Q92754	0
Q9H7Z6	0
Q15759	0
P63151	0
Q9NZC7	0
Q96M61	0
Q14676	0
Q9NVC6	0
P35354	0
Q5JVS0	0
Q96KB5	0
P26447	0
Q86Z02	0
Q9UKY1	0
P67775	0
Q13190	0
P38936	0
Q5JYX0	0
Q13625	0
P67809	0
Q13227	0
P11142	0
Q96A56	0
P50750	0
O14965	0
Q9BUJ2	0
Q6ZSW6	0
Q9UHV2	0
Q00613	0
P02533	0
O15226	0
Q9BZF9	0
P60866	0
Q01105	0
P60174	0
P49736	0

## Sheet: PageRank
Protein	PageRank
p53	0.282334
p21	0.0620712
MDM2	0.0600257
P14 ARF	0.0348803
PM14_HUMAN	0.0108691
TCP4_HUMAN	0.0102557
P68400	0.0026126
Q92793	0.0026048
P62988	0.0026048
Q99816	0.0026048
Q09472	0.0025881
P20226	0.0025881
P62081	0.0025676
P49459	0.0025676
Q16665	0.0025676
P06748	0.0025676
P25490	0.0025676
P51959	0.0025676
Q96BK5	0.001993
P12956	0.0018857
P06493	0.0018857
P67870	0.0018857
Q00535	0.0018857
P24941	0.0018857
P53779	0.0018857
P04183	0.0018857
P09874	0.0018857
P20248	0.0018857
P41235	0.001869
Q93009	0.0018612
Q92831	0.0018612
Q9UER7	0.0018612
O15151	0.0018612
Q13315	0.0018612
Q15648	0.0018612
Q92993	0.0018612
Q9H2X6	0.0018612
P04150	0.0018612
Q8N9B5	0.0018612
P29590	0.0018612
P03372	0.0018612
O96017	0.0018612
O75925	0.0018612
P00519	0.0018612
O15350	0.0018612
P63165	0.0018612
P36873	0.0018485
Q14191	0.0018485
Q7Z6Z7	0.0018485
P42773	0.0018485
P19338	0.0018485
Q9UJU3	0.0018485
Q01094	0.0018485
P08238	0.0018485
P12004	0.0018122
P31751	0.0018044
P42574	0.0018044
P06400	0.0018044
Q99459	0.0017917
O00311	0.0017917
Q7Z6E9	0.0017917
O75419	0.0017917
Q00534	0.0017917
Q99741	0.0017917
P11802	0.0017917
O75496	0.0017917
P21675	0.0017877
O75940	0.001266
Q9Y5J5	0.001266
Q9Y478	0.001266
Q14164	0.001266
P23508	0.001266
O75533	0.001266
Q5VSU9	0.001266
P40337	0.001266
Q9UKE5	0.001266
P20042	0.0011421
Q9BX70	0.0011421
Q9BT78	0.0011421
Q13972	0.0011421
Q9UI21	0.0011421
Q9H0Q3	0.0011421
P84090	0.0011421
Q9UBE0	0.0011421
Q5W1B6	0.0011421
P36405	0.0011421
P30419	0.0011421
Q4VBQ6	0.0011421
Q9GZV1	0.0011421
Q16363	0.0011421
P04731	0.0011421
P51813	0.0011421
Q12888	0.0011421
Q8TDN4	0.0011421
P14678	0.0011421
P13639	0.0011421
O43474	0.0011421
P29965	0.0011421
P20023	0.0011421
P18146	0.0011421
Q12873	0.0011421
P28482	0.0011421
P49888	0.0011421
Q7LG56	0.0011421
P63104	0.0011421
Q99728	0.0011421
P42858	0.0011421
P10828	0.0011421
P55199	0.0011421
Q02880	0.0011421
Q13547	0.0011421
P07900	0.0011421
Q14186	0.0011421
O14757	0.0011421
P17844	0.0011421
Q96EI7	0.0011421
Q14974	0.0011421
P10415	0.0011421
Q13535	0.0011421
Q96ST3	0.0011421
Q13098	0.0011421
O00231	0.0011421
Q07817	0.0011421
O94776	0.0011421
Q92994	0.0011421
Q13526	0.0011421
O95997	0.0011421
P54132	0.0011421
P45983	0.0011421
Q96PM5	0.0011421
P19544	0.0011421
P55209	0.0011421
P38398	0.0011421
Q86X55	0.0011421
Q9BQD7	0.0011421
O75528	0.0011421
Q9NS56	0.0011421
Q9Y675	0.0011421
P17028	0.0011421
P35232	0.0011421
Q8IWT3	0.0011421
P49841	0.0011421
P20338	0.0011421
P27361	0.0011421
Q86TM6	0.0011421
Q16666	0.0011421
Q8WTS6	0.0011421
Q9UBW8	0.0011421
Q8N2W9	0.0011421
O75569	0.0011421
P31350	0.0011421
O14641	0.0011421
O43715	0.0011421
Q02447	0.0011421
P11388	0.0011421
Q12824	0.0011421
P11387	0.0011421
P62736	0.0011421
Q15182	0.0011421
Q15181	0.0011421
P11021	0.0011421
P18847	0.0011421
P19525	0.0011421
P08107	0.0011421
O14980	0.0011421
P32780	0.0011421
Q99996	0.0011421
P30307	0.0011421
P07384	0.0011421
P34931	0.0011421
Q15573	0.0011421
P23511	0.0011421
Q15572	0.0011421
Q86XK2	0.0011421
Q99627	0.0011421
Q99986	0.0011421
O15078	0.0011421
Q03468	0.0011421
P09884	0.0011421
Q9UK53	0.0011421
P27695	0.0011421
P62714	0.0011421
P27694	0.0011421
Q16637	0.0011421
Q13043	0.0011421
P52292	0.0011421
P08047	0.0011421
P60953	0.0011421
Q99973	0.0011421
Q99612	0.0011421
Q16594	0.0011421
P00491	0.0011421
Q9UNS2	0.0011421
Q6LET9	0.0011421
P48729	0.0011421
P28360	0.0011421
P25963	0.0011421
P04271	0.0011421
Q99608	0.0011421
Q99966	0.0011421
P25208	0.0011421
Q96EB6	0.0011421
P61981	0.0011421
P12429	0.0011421
Q8WYH8	0.0011421
P29034	0.0011421
Q96S44	0.0011421
P53350	0.0011421
P32745	0.0011421
P19447	0.0011421
Q14061	0.0011421
Q16611	0.0011421
O60551	0.0011421
Q9BVP2	0.0011421
Q9C0J8	0.0011421
P51587	0.0011421
P21673	0.0011421
P26583	0.0011421
Q99547	0.0011421
P17676	0.0011421
P61201	0.0011421
Q15486	0.0011421
Q9UN74	0.0011421
P60484	0.0011421
Q9UN73	0.0011421
P15559	0.0011421
Q00987	0.0011421
Q8WUF5	0.0011421
Q8IW41	0.0011421
Q75MW1	0.0011421
P63279	0.0011421
Q13362	0.0011421
Q92905	0.0011421
P22736	0.0011421
Q06609	0.0011421
P10599	0.0011421
Q03013	0.0011421
P11274	0.0011421
O95376	0.0011421
Q9H4B4	0.0011421
P48643	0.0011421
Q9HBM6	0.0011421
Q05086	0.0011421
Q13746	0.0011421
P41218	0.0011421
P09429	0.0011421
Q15102	0.0011421
P17252	0.0011421
P30153	0.0011421
O95967	0.0011421
Q8NHY2	0.0011421
Q7L5N1	0.0011421
P49674	0.0011421
P78549	0.0011421
O60729	0.0011421
P05549	0.0011421
Q99873	0.0011421
Q5VW87	0.0011421
P51948	0.0011421
P51946	0.0011421
P38646	0.0011421
Q8TBK6	0.0011421
Q13330	0.0011421
P55774	0.0011421
Q15843	0.0011421
Q9UNL4	0.0011421
Q9UQR1	0.0011421
Q8NA92	0.0011421
P61086	0.0011421
O43261	0.0011421
P51532	0.0011421
Q99856	0.0011421
P78527	0.0011421
P50453	0.0011421
Q15831	0.0011421
Q15796	0.0011421
Q2TAZ1	0.0011421
Q9BTV7	0.0011421
Q9BWC9	0.0011421
Q15392	0.0011421
P49642	0.0011421
Q7L7W2	0.0011421
Q9H3D4	0.0011421
Q9Y5I0	0.0011421
Q5T4B6	0.0011421
O15126	0.0011421
P04792	0.0011421
O14576	0.0011421
Q53T94	0.0011421
Q05397	0.0011421
P62136	0.0011421
Q6NUQ0	0.0011421
P05109	0.0011421
Q14695	0.0011421
Q7Z566	0.0011421
Q15013	0.0011421
Q9UM63	0.0011421
Q9UNH5	0.0011421
Q9H160	0.0011421
P60409	0.0011421
Q03701	0.0011421
O15111	0.0011421
Q92754	0.0011421
Q9H7Z6	0.0011421
Q15759	0.0011421
P63151	0.0011421
Q9NZC7	0.0011421
Q96M61	0.0011421
Q14676	0.0011421
Q9NVC6	0.0011421
P35354	0.0011421
Q5JVS0	0.0011421
Q96KB5	0.0011421
P26447	0.0011421
Q86Z02	0.0011421
Q9UKY1	0.0011421
P67775	0.0011421
Q13190	0.0011421
P38936	0.0011421
Q5JYX0	0.0011421
Q13625	0.0011421
P67809	0.0011421
Q13227	0.0011421
P11142	0.0011421
Q96A56	0.0011421
P50750	0.0011421
O14965	0.0011421
Q9BUJ2	0.0011421
Q6ZSW6	0.0011421
P49005	0.0010853
P43364	0.0010853
P24385	0.0010853
Q7L590	0.0010853
O94921	0.0010853
Q15078	0.0010853
P49715	0.0010853
O75100	0.0010853
O95257	0.0010853
P63244	0.0010853
Q96DB2	0.0010853
Q96LZ4	0.0010853
O96020	0.0010853
P24522	0.0010853
Q15834	0.0010853
Q9P287	0.0010853
Q6FI35	0.0010853
Q13309	0.0010853
Q9ULV3	0.0010853
Q00526	0.0010853
O43293	0.0010853
P24864	0.0010853
P63208	0.0010853
Q9BZF9	0.0010853
Q9NWV4	0.0010853
Q02978	0.0010853
O95067	0.0010853
P78396	0.0010853
P40763	0.0010853
Q6EMB2	0.0010853
Q7L5D6	0.0010853
Q01105	0.0010853
Q6FIE7	0.0010853
Q9H7U3	0.0010853
P62820	0.0010853
P30281	0.0010853
Q9NPI5	0.0010853
P25788	0.0010853
P11309	0.0010853
Q96CS2	0.0010853
Q9H3P9	0.0010853
Q7Z419	0.0010853
P33993	0.0010853
P30279	0.0010853
P14635	0.0010853
O75293	0.0010853
Q16633	0.0010686
Q00613	0.0010686
Q9UNN4	0.0010686
O75689	0.0010686
P33240	0.0010686
P60709	0.0010608
P04264	0.0010608
P62829	0.0010608
P68104	0.0010608
P25098	0.0010608
Q92769	0.0010608
P05787	0.0010608
P35908	0.0010608
O15273	0.0010608
P10275	0.0010608
P29084	0.0010608
P13645	0.0010608
Q9NRC6	0.0010608
P08670	0.0010608
P62913	0.0010608
Q07864	0.0010608
P46777	0.0010608
P08069	0.0010608
P31749	0.0010608
P02533	0.0010608
P42771	0.0010608
Q9BQE3	0.0010608
P49757	0.0010608
Q13885	0.0010608
P32121	0.0010608
P60866	0.0010608
Q9NRR5	0.0010608
P49792	0.0010608
O75832	0.0010608
Q6LC01	0.0010608
Q15959	0.0010608
P35527	0.0010608
O75604	0.0010608
P04406	0.0010608
P81605	0.0010608
Q8NG27	0.0010608
Q8N726	0.0010608
P06396	0.0010608
Q9H3H1	0.0010608
P40855	0.0010481
O14686	0.0010481
P01106	0.0010481
P33992	0.0010481
P17980	0.0010481
Q9UHV2	0.0010481
O43929	0.0010481
Q96SB3	0.0010481
P62140	0.0010481
P49736	0.0010481
Q86WZ6	0.0010481
Q86VK4	0.0010481
O15226	0.0010481
P60174	0.0010481
Q8N187	0.0010481
Q09666	0.0010481
P15170	0.0010481
Q02224	0.0010481
Q96JP5	0.0010481
Q6UB98	0.0010481
