# Supplementary material for: Elucidation of functional consequences of signalling pathway interactions
Source: BMC Bioinformatics. 2009 Nov 6;10:370. doi: 10.1186/1471-2105-10-370 (PMC2778660; doi:10.1186/1471-2105-10-370)
Supplement: Additional file 1 — Supplementary Material. The data provided correspond to supplementary calculation details, as well as additional information on the topological and functional properties of the p53, NF-κB and cell cycle networks. All proteins are listed according to their Uniprot accession number and protein ID name. [file 1471-2105-10-370-S1.zip › Suppl/Suppl13.xls]

## Sheet: Shortest path betweeness
#Suppl13: Cell cycle network centrality measures
Protein	dbetweeness
Rb	26218.6
p27	9196.14
Cyclin D1	8081.61
E2F-1	7318.69
P24941	1481.39
P11802	1481.39
Q13309	1195.79
P78396	1195.79
P08047	872.016
P38398	872.016
P30281	614.125
P30279	614.125
P33993	614.125
P00519	614.125
Q14790	614.125
Q9Y3I1	474.482
P38936	392.783
O15379	392.783
Q09472	392.783
P03372	392.783
P10275	392.783
P21675	392.783
Q92831	392.783
Q00534	392.783
Q00526	325.351
P20248	325.351
P06493	256.314
Q02447	256.314
P55345	256.314
P35232	256.314
P51948	256.314
O15151	256.314
Q99856	256.314
P49716	256.314
Q00577	256.314
Q9UQ80	256.314
Q14686	256.314
Q15744	256.314
Q9Y6Q9	222.919
Q9NQX5	222.919
Q08999	222.919
P50613	0
P50750	0
Q14188	0
Q14186	0
Q02086	0
Q12931	0
P17480	0
Q96GY3	0
Q13574	0
Q15291	0
Q13573	0
Q8WZ42	0
Q5TKA1	0
O15131	0
Q53RY2	0
Q13535	0
P24864	0
P52565	0
Q02548	0
Q00535	0
P07947	0
O96017	0
Q7Z6E9	0
Q92993	0
O75461	0
P17612	0
Q13618	0
Q13950	0
Q5T5T6	0
P40763	0
P32519	0
P28482	0
O00505	0
O75629	0
Q14587	0
Q13547	0
Q96GX4	0
P15336	0
P26358	0
Q01101	0
O00257	0
Q02446	0
Q9UII4	0
Q14140	0
P10828	0
Q68HC0	0
P39880	0
Q99708	0
Q15643	0
P55212	0
P55211	0
P55210	0
Q5U5U6	0
Q14209	0
Q9Y4A5	0
Q92994	0
P16949	0
O43463	0
P45984	0
O75569	0
Q6KF63	0
Q6KF62	0
P61024	0
Q9UKX7	0
Q13620	0
O75884	0
P35251	0
P04049	0
Q8V9K9	0
Q92547	0
O14682	0
Q16665	0
Q12933	0
Q13526	0
Q99608	0
Q12824	0
P11388	0
P12004	0
Q13107	0
Q3B7B7	0
P02545	0
Q92966	0
Q16254	0
Q92569	0
P40305	0
P31751	0
Q9UJU3	0
P49841	0
Q9UBU8	0
Q5JUN9	0
P53779	0
P62826	0
Q9H3P9	0
Q8N726	0
Q96FV9	0
P09884	0
P35222	0
O43929	0
P05412	0
P07948	0
O60583	0
Q6P142	0
O75832	0
Q6MZP7	0
Q96JT8	0
Q92466	0
Q02363	0
Q13029	0
P56545	0
P05549	0
Q16576	0
P15172	0
Q99612	0
P42685	0
P12931	0
Q09028	0
P19838	0
P41240	0
Q06587	0
P31749	0
Q56P03	0
P17676	0
P29375	0
P32780	0
Q00987	0
O60381	0
Q99933	0
P31946	0
P20226	0
P28749	0
Q92793	0
Q7L590	0
Q9C0H4	0
P14635	0
P01308	0
P35869	0
P09936	0
Q13315	0
Q9H3H1	0
P41218	0
P09429	0
Q92851	0
O14980	0
P17252	0
O00716	0
P09874	0
P49715	0
Q05516	0
Q16533	0
Q8TAR1	0
P49815	0
Q7Z3G2	0
P27986	0
P52294	0
P52292	0
P63244	0
Q9NY61	0
P46527	0
P24385	0
P05120	0
Q6ZN30	0
P61981	0
P21980	0
P51532	0
Q5T8J1	0
P01106	0
Q04917	0
Q9UN21	0
Q8WUA4	0
P61970	0
P62258	0
P10244	0
Q01196	0
P25440	0
Q07161	0
P42575	0
P42574	0
Q9Y468	0
P62937	0
Q9Y6B2	0
P10827	0
Q8IZL8	0
Q86Y97	0
P36873	0
P62158	0
P62136	0
P14373	0
P27348	0
Q92769	0
P62993	0
Q96C32	0
Q15014	0
P42166	0
Q92905	0
Q13616	0
Q15788	0
Q15078	0
P01100	0
P62988	0
P62140	0
O75150	0
Q9HCY0	0
P17947	0
Q12888	0
O96020	0
Q9Y5B0	0
Q8IUP5	0
Q01892	0
P04637	0
O14777	0
Q01094	0
Q02962	0
Q9Y3Q5	0
O43823	0
Q15361	0
P29590	0
Q9Y2Y6	0
P62877	0
P11142	0

## Sheet: Eccentricity
Protein	Eccentricity
p27	0.333333
E2F-1	0.333333
Rb	0.333333
Cyclin D1	0.333333
P24941	0.25
P50613	0.25
P50750	0.25
Q14188	0.25
Q14186	0.25
Q02086	0.25
Q12931	0.25
P17480	0.25
P08047	0.25
Q96GY3	0.25
Q13574	0.25
Q15291	0.25
Q13573	0.25
Q8WZ42	0.25
Q5TKA1	0.25
O15131	0.25
Q53RY2	0.25
Q13535	0.25
P24864	0.25
P52565	0.25
Q02548	0.25
Q00535	0.25
P38936	0.25
P11802	0.25
Q9Y6Q9	0.25
P07947	0.25
O96017	0.25
Q7Z6E9	0.25
O15379	0.25
Q92993	0.25
O75461	0.25
P17612	0.25
Q13309	0.25
Q13618	0.25
Q00526	0.25
Q13950	0.25
Q5T5T6	0.25
P40763	0.25
P32519	0.25
P28482	0.25
O00505	0.25
O75629	0.25
Q14587	0.25
P06493	0.25
Q13547	0.25
Q96GX4	0.25
P15336	0.25
P26358	0.25
Q01101	0.25
O00257	0.25
Q02447	0.25
Q02446	0.25
Q9UII4	0.25
Q14140	0.25
P10828	0.25
Q68HC0	0.25
P39880	0.25
Q99708	0.25
Q9NQX5	0.25
Q15643	0.25
P55212	0.25
P55211	0.25
P55210	0.25
Q5U5U6	0.25
Q14209	0.25
Q9Y4A5	0.25
Q92994	0.25
P16949	0.25
O43463	0.25
P45984	0.25
O75569	0.25
Q6KF63	0.25
Q6KF62	0.25
P38398	0.25
P78396	0.25
P61024	0.25
P20248	0.25
Q9UKX7	0.25
Q13620	0.25
P55345	0.25
O75884	0.25
P35232	0.25
P35251	0.25
P30281	0.25
P04049	0.25
Q8V9K9	0.25
Q92547	0.25
O14682	0.25
Q16665	0.25
Q12933	0.25
Q09472	0.25
P30279	0.25
Q13526	0.25
Q99608	0.25
Q12824	0.25
P11388	0.25
P12004	0.25
Q13107	0.25
Q3B7B7	0.25
P02545	0.25
P03372	0.25
Q92966	0.25
Q16254	0.25
Q92569	0.25
P40305	0.25
P31751	0.25
Q9UJU3	0.25
P49841	0.25
Q9UBU8	0.25
Q5JUN9	0.25
P53779	0.25
P62826	0.25
Q9Y3I1	0.25
Q9H3P9	0.25
Q8N726	0.25
Q96FV9	0.25
P09884	0.25
P35222	0.25
P10275	0.25
O43929	0.25
P05412	0.25
P07948	0.25
O60583	0.25
Q6P142	0.25
O75832	0.25
Q6MZP7	0.25
P51948	0.25
Q96JT8	0.25
Q92466	0.25
Q02363	0.25
Q13029	0.25
P56545	0.25
P05549	0.25
Q16576	0.25
P15172	0.25
Q99612	0.25
P42685	0.25
P12931	0.25
O15151	0.25
Q09028	0.25
P19838	0.25
P21675	0.25
P41240	0.25
Q06587	0.25
P31749	0.25
Q56P03	0.25
P17676	0.25
P33993	0.25
P00519	0.25
P29375	0.25
P32780	0.25
Q00987	0.25
O60381	0.25
Q99933	0.25
P31946	0.25
P20226	0.25
P28749	0.25
Q92793	0.25
Q7L590	0.25
Q9C0H4	0.25
Q99856	0.25
Q14790	0.25
P14635	0.25
P49716	0.25
P01308	0.25
Q00577	0.25
Q9UQ80	0.25
P35869	0.25
P09936	0.25
Q13315	0.25
Q9H3H1	0.25
P41218	0.25
P09429	0.25
Q92851	0.25
O14980	0.25
P17252	0.25
O00716	0.25
Q08999	0.25
P09874	0.25
P49715	0.25
Q05516	0.25
Q16533	0.25
Q8TAR1	0.25
P49815	0.25
Q7Z3G2	0.25
P27986	0.25
P52294	0.25
P52292	0.25
P63244	0.25
Q9NY61	0.25
P46527	0.25
Q92831	0.25
P24385	0.25
P05120	0.25
Q6ZN30	0.25
P61981	0.25
P21980	0.25
P51532	0.25
Q14686	0.25
Q5T8J1	0.25
P01106	0.25
Q04917	0.25
Q9UN21	0.25
Q8WUA4	0.25
P61970	0.25
P62258	0.25
Q00534	0.25
P10244	0.25
Q01196	0.25
P25440	0.25
Q07161	0.25
P42575	0.25
P42574	0.25
Q9Y468	0.25
P62937	0.25
Q15744	0.25
Q9Y6B2	0.25
P10827	0.25
Q8IZL8	0.25
Q86Y97	0.25
P36873	0.25
P62158	0.25
P62136	0.25
P14373	0.25
P27348	0.25
Q92769	0.25
P62993	0.25
Q96C32	0.25
Q15014	0.25
P42166	0.25
Q92905	0.25
Q13616	0.25
Q15788	0.25
Q15078	0.25
P01100	0.25
P62988	0.25
P62140	0.25
O75150	0.25
Q9HCY0	0.25
P17947	0.25
Q12888	0.25
O96020	0.25
Q9Y5B0	0.25
Q8IUP5	0.25
Q01892	0.25
P04637	0.25
O14777	0.25
Q01094	0.25
Q02962	0.25
Q9Y3Q5	0.25
O43823	0.25
Q15361	0.25
P29590	0.25
Q9Y2Y6	0.25
P62877	0.25
P11142	0.25

## Sheet: Stress
Protein	Stress measure
Rb	397174
E2F-1	172158
Cyclin D1	151258
p27	135100
P24941	26460
P11802	26460
Q13309	24826
P78396	24826
P08047	22680
P38398	22680
P30281	12060
P30279	12060
P33993	12060
P00519	12060
Q14790	12060
P38936	10342
O15379	10342
Q09472	10342
P03372	10342
P10275	10342
P21675	10342
Q92831	10342
Q00534	10342
P06493	8936
Q02447	8936
P55345	8936
P35232	8936
P51948	8936
O15151	8936
Q99856	8936
P49716	8936
Q00577	8936
Q9UQ80	8936
Q14686	8936
Q15744	8936
Q9Y3I1	4058
Q00526	3830
P20248	3830
Q9Y6Q9	3402
Q9NQX5	3402
Q08999	3402
P50613	0
P50750	0
Q14188	0
Q14186	0
Q02086	0
Q12931	0
P17480	0
Q96GY3	0
Q13574	0
Q15291	0
Q13573	0
Q8WZ42	0
Q5TKA1	0
O15131	0
Q53RY2	0
Q13535	0
P24864	0
P52565	0
Q02548	0
Q00535	0
P07947	0
O96017	0
Q7Z6E9	0
Q92993	0
O75461	0
P17612	0
Q13618	0
Q13950	0
Q5T5T6	0
P40763	0
P32519	0
P28482	0
O00505	0
O75629	0
Q14587	0
Q13547	0
Q96GX4	0
P15336	0
P26358	0
Q01101	0
O00257	0
Q02446	0
Q9UII4	0
Q14140	0
P10828	0
Q68HC0	0
P39880	0
Q99708	0
Q15643	0
P55212	0
P55211	0
P55210	0
Q5U5U6	0
Q14209	0
Q9Y4A5	0
Q92994	0
P16949	0
O43463	0
P45984	0
O75569	0
Q6KF63	0
Q6KF62	0
P61024	0
Q9UKX7	0
Q13620	0
O75884	0
P35251	0
P04049	0
Q8V9K9	0
Q92547	0
O14682	0
Q16665	0
Q12933	0
Q13526	0
Q99608	0
Q12824	0
P11388	0
P12004	0
Q13107	0
Q3B7B7	0
P02545	0
Q92966	0
Q16254	0
Q92569	0
P40305	0
P31751	0
Q9UJU3	0
P49841	0
Q9UBU8	0
Q5JUN9	0
P53779	0
P62826	0
Q9H3P9	0
Q8N726	0
Q96FV9	0
P09884	0
P35222	0
O43929	0
P05412	0
P07948	0
O60583	0
Q6P142	0
O75832	0
Q6MZP7	0
Q96JT8	0
Q92466	0
Q02363	0
Q13029	0
P56545	0
P05549	0
Q16576	0
P15172	0
Q99612	0
P42685	0
P12931	0
Q09028	0
P19838	0
P41240	0
Q06587	0
P31749	0
Q56P03	0
P17676	0
P29375	0
P32780	0
Q00987	0
O60381	0
Q99933	0
P31946	0
P20226	0
P28749	0
Q92793	0
Q7L590	0
Q9C0H4	0
P14635	0
P01308	0
P35869	0
P09936	0
Q13315	0
Q9H3H1	0
P41218	0
P09429	0
Q92851	0
O14980	0
P17252	0
O00716	0
P09874	0
P49715	0
Q05516	0
Q16533	0
Q8TAR1	0
P49815	0
Q7Z3G2	0
P27986	0
P52294	0
P52292	0
P63244	0
Q9NY61	0
P46527	0
P24385	0
P05120	0
Q6ZN30	0
P61981	0
P21980	0
P51532	0
Q5T8J1	0
P01106	0
Q04917	0
Q9UN21	0
Q8WUA4	0
P61970	0
P62258	0
P10244	0
Q01196	0
P25440	0
Q07161	0
P42575	0
P42574	0
Q9Y468	0
P62937	0
Q9Y6B2	0
P10827	0
Q8IZL8	0
Q86Y97	0
P36873	0
P62158	0
P62136	0
P14373	0
P27348	0
Q92769	0
P62993	0
Q96C32	0
Q15014	0
P42166	0
Q92905	0
Q13616	0
Q15788	0
Q15078	0
P01100	0
P62988	0
P62140	0
O75150	0
Q9HCY0	0
P17947	0
Q12888	0
O96020	0
Q9Y5B0	0
Q8IUP5	0
Q01892	0
P04637	0
O14777	0
Q01094	0
Q02962	0
Q9Y3Q5	0
O43823	0
Q15361	0
P29590	0
Q9Y2Y6	0
P62877	0
P11142	0

## Sheet: Current-flow Betweeness
Protein	Current-flow Betweeness
Rb	0.843543
p27	0.330567
E2F-1	0.32734
Cyclin D1	0.320133
P24941	0.0451704
P11802	0.0451704
Q13309	0.0402214
P78396	0.0402214
P08047	0.0325366
P38398	0.0325366
Q9Y3I1	0.0305216
Q00526	0.026296
P20248	0.026296
P30281	0.0255042
P00519	0.0255042
Q14790	0.0255042
P30279	0.0255042
P33993	0.0255042
Q9NQX5	0.0203337
Q08999	0.0203337
Q9Y6Q9	0.0203337
Q92831	0.0192989
O15379	0.0192989
P38936	0.0192989
Q09472	0.0192989
P10275	0.0192989
P21675	0.0192989
P03372	0.0192989
Q00534	0.0192989
Q02447	0.0152463
Q00577	0.0152463
P55345	0.0152463
P35232	0.0152463
P51948	0.0152463
Q9UQ80	0.0152463
Q15744	0.0152463
Q99856	0.0152463
O15151	0.0152463
P49716	0.0152463
Q14686	0.0152463
P06493	0.0152463
P35251	0
P28482	0
Q53RY2	0
P17480	0
Q96GY3	0
P35222	0
Q9UII4	0
P10828	0
P49841	0
P11388	0
Q02446	0
P17612	0
Q8V9K9	0
P50750	0
Q96JT8	0
Q92851	0
Q96FV9	0
P56545	0
Q96GX4	0
Q14209	0
Q16533	0
Q13573	0
Q02548	0
Q9C0H4	0
Q07161	0
P39880	0
P55211	0
Q06587	0
Q92569	0
P17676	0
O96017	0
P15336	0
Q15291	0
P05549	0
P15172	0
Q9H3H1	0
Q00987	0
Q9NY61	0
Q6ZN30	0
P26358	0
Q14587	0
Q9H3P9	0
Q01101	0
P14373	0
Q13574	0
Q12824	0
P40763	0
P40305	0
Q6MZP7	0
P55212	0
P42685	0
P12004	0
Q16665	0
Q99612	0
P63244	0
P51532	0
Q13526	0
P35869	0
P17252	0
P55210	0
Q9UN21	0
Q8WUA4	0
Q9Y468	0
O75461	0
Q5JUN9	0
P41218	0
Q8IUP5	0
P01308	0
O75150	0
P21980	0
Q05516	0
Q13029	0
Q02962	0
Q9Y3Q5	0
O43929	0
P42575	0
P29375	0
P42166	0
Q15643	0
P29590	0
O75569	0
P19838	0
Q01094	0
P01100	0
P11142	0
P05120	0
Q86Y97	0
P17947	0
Q6KF62	0
P27986	0
P62937	0
Q15014	0
Q01892	0
P32519	0
P45984	0
Q16254	0
P32780	0
P62136	0
Q92769	0
Q8TAR1	0
O00257	0
Q6KF63	0
O60381	0
Q9Y6B2	0
Q8IZL8	0
Q92994	0
O14777	0
Q5TKA1	0
O60583	0
Q99708	0
Q9UBU8	0
Q9HCY0	0
P02545	0
O14682	0
Q92547	0
O43463	0
O75884	0
Q12931	0
P53779	0
Q13618	0
Q9Y4A5	0
Q99608	0
Q92793	0
Q13107	0
P49715	0
P04049	0
P09429	0
O75629	0
P46527	0
Q13547	0
P09884	0
P10244	0
Q9UJU3	0
Q7Z3G2	0
Q68HC0	0
Q3B7B7	0
Q7Z6E9	0
P41240	0
Q92966	0
P01106	0
Q56P03	0
O00716	0
Q13535	0
P36873	0
Q6P142	0
Q14140	0
O75832	0
Q99933	0
Q15788	0
P62140	0
Q7L590	0
Q16576	0
P42574	0
Q8WZ42	0
P28749	0
P25440	0
P62877	0
Q09028	0
Q9Y5B0	0
Q9Y2Y6	0
Q92466	0
Q15361	0
Q13315	0
P24385	0
P10827	0
O43823	0
Q01196	0
P62158	0
P20226	0
Q02363	0
Q92993	0
Q8N726	0
Q12888	0
P50613	0
Q13950	0
Q13616	0
Q14188	0
P05412	0
P04637	0
Q02086	0
P09874	0
Q14186	0
O15131	0
P24864	0
P52565	0
Q00535	0
P07947	0
Q5T5T6	0
O00505	0
Q5U5U6	0
P16949	0
P61024	0
Q9UKX7	0
Q13620	0
Q12933	0
P31751	0
P62826	0
P07948	0
P12931	0
P31749	0
P31946	0
P14635	0
P09936	0
O14980	0
P49815	0
P52294	0
P52292	0
P61981	0
Q5T8J1	0
Q04917	0
P61970	0
P62258	0
P27348	0
P62993	0
Q96C32	0
Q92905	0
Q15078	0
P62988	0
O96020	0

## Sheet: Eigenvector
Protein	Eigenvector
Rb	0.69228
E2F-1	0.103202
Cyclin D1	0.0793259
P08047	0.0690385
P38398	0.0690385
Q13309	0.067646
P78396	0.067646
P24941	0.0657618
P11802	0.0657618
P06493	0.0627782
Q02447	0.0627782
P55345	0.0627782
P35232	0.0627782
P51948	0.0627782
O15151	0.0627782
Q99856	0.0627782
P49716	0.0627782
Q00577	0.0627782
Q9UQ80	0.0627782
Q14686	0.0627782
Q15744	0.0627782
p27	0.0616814
P38936	0.060894
O15379	0.060894
Q09472	0.060894
P03372	0.060894
P10275	0.060894
P21675	0.060894
Q92831	0.060894
Q00534	0.060894
P30281	0.0595015
P30279	0.0595015
P33993	0.0595015
P00519	0.0595015
Q14790	0.0595015
Q9Y3Q5	0.0546337
P29590	0.0546337
P11142	0.0546337
P50750	0.0546337
Q12931	0.0546337
P17480	0.0546337
Q96GY3	0.0546337
Q13574	0.0546337
Q15291	0.0546337
Q13573	0.0546337
Q8WZ42	0.0546337
Q5TKA1	0.0546337
Q53RY2	0.0546337
Q02548	0.0546337
Q13950	0.0546337
P32519	0.0546337
P28482	0.0546337
O75629	0.0546337
Q14587	0.0546337
Q13547	0.0546337
P15336	0.0546337
P26358	0.0546337
O00257	0.0546337
Q68HC0	0.0546337
P39880	0.0546337
Q99708	0.0546337
Q15643	0.0546337
P55212	0.0546337
P55211	0.0546337
P55210	0.0546337
Q14209	0.0546337
Q92994	0.0546337
O43463	0.0546337
P45984	0.0546337
O75569	0.0546337
Q6KF63	0.0546337
Q6KF62	0.0546337
O75884	0.0546337
P04049	0.0546337
Q8V9K9	0.0546337
O14682	0.0546337
Q16665	0.0546337
Q12824	0.0546337
P11388	0.0546337
Q13107	0.0546337
Q3B7B7	0.0546337
P02545	0.0546337
Q92966	0.0546337
Q16254	0.0546337
Q92569	0.0546337
Q9UJU3	0.0546337
Q9UBU8	0.0546337
Q5JUN9	0.0546337
P53779	0.0546337
Q96FV9	0.0546337
P09884	0.0546337
P05412	0.0546337
O60583	0.0546337
Q6P142	0.0546337
O75832	0.0546337
Q6MZP7	0.0546337
Q96JT8	0.0546337
Q02363	0.0546337
Q13029	0.0546337
P56545	0.0546337
P05549	0.0546337
Q16576	0.0546337
P15172	0.0546337
P42685	0.0546337
Q09028	0.0546337
P41240	0.0546337
Q06587	0.0546337
P17676	0.0546337
P29375	0.0546337
Q00987	0.0546337
O60381	0.0546337
Q99933	0.0546337
P20226	0.0546337
Q9C0H4	0.0546337
P01308	0.0546337
P35869	0.0546337
Q9H3H1	0.0546337
P41218	0.0546337
P09429	0.0546337
Q92851	0.0546337
P17252	0.0546337
O00716	0.0546337
P49715	0.0546337
Q05516	0.0546337
Q16533	0.0546337
Q8TAR1	0.0546337
Q7Z3G2	0.0546337
P27986	0.0546337
P63244	0.0546337
Q9NY61	0.0546337
P24385	0.0546337
P05120	0.0546337
Q6ZN30	0.0546337
P21980	0.0546337
P51532	0.0546337
P01106	0.0546337
Q9UN21	0.0546337
Q8WUA4	0.0546337
Q07161	0.0546337
P42575	0.0546337
P42574	0.0546337
Q9Y468	0.0546337
P62937	0.0546337
Q9Y6B2	0.0546337
Q8IZL8	0.0546337
Q86Y97	0.0546337
P62136	0.0546337
P14373	0.0546337
Q92769	0.0546337
Q15014	0.0546337
P42166	0.0546337
P01100	0.0546337
O75150	0.0546337
Q9HCY0	0.0546337
P17947	0.0546337
Q8IUP5	0.0546337
Q01892	0.0546337
O14777	0.0546337
Q01094	0.0546337
Q02962	0.0546337
Q9Y6Q9	0.0144048
Q9NQX5	0.0144048
Q08999	0.0144048
Q00526	0.0130123
P20248	0.0130123
Q9Y3I1	0.0111281
P50613	0.0081445
Q14188	0.0081445
Q14186	0.0081445
Q02086	0.0081445
Q13535	0.0081445
O96017	0.0081445
Q92993	0.0081445
O75461	0.0081445
Q02446	0.0081445
Q14140	0.0081445
Q9Y4A5	0.0081445
Q92547	0.0081445
Q99608	0.0081445
Q8N726	0.0081445
Q92466	0.0081445
P19838	0.0081445
Q56P03	0.0081445
P32780	0.0081445
Q92793	0.0081445
Q13315	0.0081445
P09874	0.0081445
P25440	0.0081445
Q13616	0.0081445
Q12888	0.0081445
Q9Y5B0	0.0081445
P04637	0.0081445
Q9Y2Y6	0.0062603
Q15361	0.0062603
Q7Z6E9	0.0062603
P17612	0.0062603
Q13618	0.0062603
P40763	0.0062603
Q96GX4	0.0062603
Q01101	0.0062603
Q9UII4	0.0062603
P10828	0.0062603
P35251	0.0062603
Q13526	0.0062603
P12004	0.0062603
P40305	0.0062603
P49841	0.0062603
Q9H3P9	0.0062603
P35222	0.0062603
O43929	0.0062603
Q99612	0.0062603
P28749	0.0062603
Q7L590	0.0062603
P46527	0.0062603
P10244	0.0062603
Q01196	0.0062603
P10827	0.0062603
P36873	0.0062603
P62158	0.0062603
Q15788	0.0062603
P62140	0.0062603
O43823	0.0062603
P62877	0.0062603
O15131	0.0048678
P24864	0.0048678
P52565	0.0048678
Q00535	0.0048678
P07947	0.0048678
Q5T5T6	0.0048678
O00505	0.0048678
Q5U5U6	0.0048678
P16949	0.0048678
P61024	0.0048678
Q9UKX7	0.0048678
Q13620	0.0048678
Q12933	0.0048678
P31751	0.0048678
P62826	0.0048678
P07948	0.0048678
P12931	0.0048678
P31749	0.0048678
P31946	0.0048678
P14635	0.0048678
P09936	0.0048678
O14980	0.0048678
P49815	0.0048678
P52294	0.0048678
P52292	0.0048678
P61981	0.0048678
Q5T8J1	0.0048678
Q04917	0.0048678
P61970	0.0048678
P62258	0.0048678
P27348	0.0048678
P62993	0.0048678
Q96C32	0.0048678
Q92905	0.0048678
Q15078	0.0048678
P62988	0.0048678
O96020	0.0048678

## Sheet: Page rank
Protein	Page rank measure
Rb	0.2452
p27	0.0763759
Cyclin D1	0.0706464
E2F-1	0.0683526
P24941	0.0045179
P11802	0.0045179
Q13309	0.0044764
P78396	0.0044764
P08047	0.0044292
P38398	0.0044292
P30281	0.0032395
P30279	0.0032395
P33993	0.0032395
P00519	0.0032395
Q14790	0.0032395
P38936	0.0031922
O15379	0.0031922
Q09472	0.0031922
P03372	0.0031922
P10275	0.0031922
P21675	0.0031922
Q92831	0.0031922
Q00534	0.0031922
Q9Y3I1	0.0031811
P06493	0.0031507
Q02447	0.0031507
P55345	0.0031507
P35232	0.0031507
P51948	0.0031507
O15151	0.0031507
Q99856	0.0031507
P49716	0.0031507
Q00577	0.0031507
Q9UQ80	0.0031507
Q14686	0.0031507
Q15744	0.0031507
Q00526	0.0031396
P20248	0.0031396
Q9Y6Q9	0.0030924
Q9NQX5	0.0030924
Q08999	0.0030924
P50750	0.0019138
Q12931	0.0019138
P17480	0.0019138
Q96GY3	0.0019138
Q13574	0.0019138
Q15291	0.0019138
Q13573	0.0019138
Q8WZ42	0.0019138
Q5TKA1	0.0019138
Q53RY2	0.0019138
Q02548	0.0019138
Q13950	0.0019138
P32519	0.0019138
P28482	0.0019138
O75629	0.0019138
Q14587	0.0019138
Q13547	0.0019138
P15336	0.0019138
P26358	0.0019138
O00257	0.0019138
Q68HC0	0.0019138
P39880	0.0019138
Q99708	0.0019138
Q15643	0.0019138
P55212	0.0019138
P55211	0.0019138
P55210	0.0019138
Q14209	0.0019138
Q92994	0.0019138
O43463	0.0019138
P45984	0.0019138
O75569	0.0019138
Q6KF63	0.0019138
Q6KF62	0.0019138
O75884	0.0019138
P04049	0.0019138
Q8V9K9	0.0019138
O14682	0.0019138
Q16665	0.0019138
Q12824	0.0019138
P11388	0.0019138
Q13107	0.0019138
Q3B7B7	0.0019138
P02545	0.0019138
Q92966	0.0019138
Q16254	0.0019138
Q92569	0.0019138
Q9UJU3	0.0019138
Q9UBU8	0.0019138
Q5JUN9	0.0019138
P53779	0.0019138
Q96FV9	0.0019138
P09884	0.0019138
P05412	0.0019138
O60583	0.0019138
Q6P142	0.0019138
O75832	0.0019138
Q6MZP7	0.0019138
Q96JT8	0.0019138
Q02363	0.0019138
Q13029	0.0019138
P56545	0.0019138
P05549	0.0019138
Q16576	0.0019138
P15172	0.0019138
P42685	0.0019138
Q09028	0.0019138
P41240	0.0019138
Q06587	0.0019138
P17676	0.0019138
P29375	0.0019138
Q00987	0.0019138
O60381	0.0019138
Q99933	0.0019138
P20226	0.0019138
Q9C0H4	0.0019138
P01308	0.0019138
P35869	0.0019138
Q9H3H1	0.0019138
P41218	0.0019138
P09429	0.0019138
Q92851	0.0019138
P17252	0.0019138
O00716	0.0019138
P49715	0.0019138
Q05516	0.0019138
Q16533	0.0019138
Q8TAR1	0.0019138
Q7Z3G2	0.0019138
P27986	0.0019138
P63244	0.0019138
Q9NY61	0.0019138
P24385	0.0019138
P05120	0.0019138
Q6ZN30	0.0019138
P21980	0.0019138
P51532	0.0019138
P01106	0.0019138
Q9UN21	0.0019138
Q8WUA4	0.0019138
Q07161	0.0019138
P42575	0.0019138
P42574	0.0019138
Q9Y468	0.0019138
P62937	0.0019138
Q9Y6B2	0.0019138
Q8IZL8	0.0019138
Q86Y97	0.0019138
P62136	0.0019138
P14373	0.0019138
Q92769	0.0019138
Q15014	0.0019138
P42166	0.0019138
P01100	0.0019138
O75150	0.0019138
Q9HCY0	0.0019138
P17947	0.0019138
Q8IUP5	0.0019138
Q01892	0.0019138
O14777	0.0019138
Q01094	0.0019138
Q02962	0.0019138
Q9Y3Q5	0.0019138
P29590	0.0019138
P11142	0.0019138
O15131	0.0019026
P24864	0.0019026
P52565	0.0019026
Q00535	0.0019026
P07947	0.0019026
Q5T5T6	0.0019026
O00505	0.0019026
Q5U5U6	0.0019026
P16949	0.0019026
P61024	0.0019026
Q9UKX7	0.0019026
Q13620	0.0019026
Q12933	0.0019026
P31751	0.0019026
P62826	0.0019026
P07948	0.0019026
P12931	0.0019026
P31749	0.0019026
P31946	0.0019026
P14635	0.0019026
P09936	0.0019026
O14980	0.0019026
P49815	0.0019026
P52294	0.0019026
P52292	0.0019026
P61981	0.0019026
Q5T8J1	0.0019026
Q04917	0.0019026
P61970	0.0019026
P62258	0.0019026
P27348	0.0019026
P62993	0.0019026
Q96C32	0.0019026
Q92905	0.0019026
Q15078	0.0019026
P62988	0.0019026
O96020	0.0019026
Q7Z6E9	0.0018554
P17612	0.0018554
Q13618	0.0018554
P40763	0.0018554
Q96GX4	0.0018554
Q01101	0.0018554
Q9UII4	0.0018554
P10828	0.0018554
P35251	0.0018554
Q13526	0.0018554
P12004	0.0018554
P40305	0.0018554
P49841	0.0018554
Q9H3P9	0.0018554
P35222	0.0018554
O43929	0.0018554
Q99612	0.0018554
P28749	0.0018554
Q7L590	0.0018554
P46527	0.0018554
P10244	0.0018554
Q01196	0.0018554
P10827	0.0018554
P36873	0.0018554
P62158	0.0018554
Q15788	0.0018554
P62140	0.0018554
O43823	0.0018554
Q15361	0.0018554
Q9Y2Y6	0.0018554
P62877	0.0018554
P50613	0.0018139
Q14188	0.0018139
Q14186	0.0018139
Q02086	0.0018139
Q13535	0.0018139
O96017	0.0018139
Q92993	0.0018139
O75461	0.0018139
Q02446	0.0018139
Q14140	0.0018139
Q9Y4A5	0.0018139
Q92547	0.0018139
Q99608	0.0018139
Q8N726	0.0018139
Q92466	0.0018139
P19838	0.0018139
Q56P03	0.0018139
P32780	0.0018139
Q92793	0.0018139
Q13315	0.0018139
P09874	0.0018139
P25440	0.0018139
Q13616	0.0018139
Q12888	0.0018139
Q9Y5B0	0.0018139
P04637	0.0018139
