# Supplementary material for: Elucidation of functional consequences of signalling pathway interactions
Source: BMC Bioinformatics. 2009 Nov 6;10:370. doi: 10.1186/1471-2105-10-370 (PMC2778660; doi:10.1186/1471-2105-10-370)
Supplement: Additional file 1 — Supplementary Material. The data provided correspond to supplementary calculation details, as well as additional information on the topological and functional properties of the p53, NF-κB and cell cycle networks. All proteins are listed according to their Uniprot accession number and protein ID name. [file 1471-2105-10-370-S1.zip › Suppl/Suppl14.txt]

#Suppl14: Connector proteins between two networks p53 and NFkB - Abtract information

CDN1A_HUMAN,3D-structure
CDN1A_HUMAN,Acetylation
CDN1A_HUMAN,Cell cycle
CDN1A_HUMAN,Cytoplasm
CDN1A_HUMAN,Direct protein sequencing
CDN1A_HUMAN,Metal-binding
CDN1A_HUMAN,Nucleus
CDN1A_HUMAN,Phosphoprotein
CDN1A_HUMAN,Polymorphism
CDN1A_HUMAN,Protein kinase inhibitor
CDN1A_HUMAN,Zinc
CDN1A_HUMAN,Zinc-finger
UACA_HUMAN,ANK repeat
UACA_HUMAN,Coiled coil
UACA_HUMAN,Cytoplasm
UACA_HUMAN,Cytoskeleton
UACA_HUMAN,Nucleus
UACA_HUMAN,Phosphoprotein
UACA_HUMAN,Polymorphism
UACA_HUMAN,Repeat
IKBE_HUMAN,ANK repeat
IKBE_HUMAN,Cytoplasm
IKBE_HUMAN,Phosphoprotein
IKBE_HUMAN,Polymorphism
IKBE_HUMAN,Repeat
SKP1_HUMAN,3D-structure
SKP1_HUMAN,Alternative splicing
SKP1_HUMAN,Direct protein sequencing
SKP1_HUMAN,Polymorphism
SKP1_HUMAN,Ubl conjugation pathway
CD2A2_HUMAN,Alternative splicing
CD2A2_HUMAN,Anti-oncogene
CD2A2_HUMAN,Apoptosis
CD2A2_HUMAN,Cell cycle
CD2A2_HUMAN,DNA-binding
CD2A2_HUMAN,Nucleus
CD2A2_HUMAN,Polymorphism
CD2A2_HUMAN,rRNA processing
CD2A2_HUMAN,Transcription
CD2A2_HUMAN,Transcription regulation
HS90B_HUMAN,3D-structure
HS90B_HUMAN,Acetylation
HS90B_HUMAN,ATP-binding
HS90B_HUMAN,Chaperone
HS90B_HUMAN,Cytoplasm
HS90B_HUMAN,Direct protein sequencing
HS90B_HUMAN,Nucleotide-binding
HS90B_HUMAN,Phosphoprotein
HS90B_HUMAN,Polymorphism
HS90B_HUMAN,Stress response
MDM2_HUMAN,3D-structure
MDM2_HUMAN,Alternative splicing
MDM2_HUMAN,Cytoplasm
MDM2_HUMAN,Host-virus interaction
MDM2_HUMAN,Ligase
MDM2_HUMAN,Metal-binding
MDM2_HUMAN,Nucleus
MDM2_HUMAN,Phosphoprotein
MDM2_HUMAN,Proto-oncogene
MDM2_HUMAN,Ubl conjugation
MDM2_HUMAN,Ubl conjugation pathway
MDM2_HUMAN,Zinc
MDM2_HUMAN,Zinc-finger
UBP7_HUMAN,3D-structure
UBP7_HUMAN,Direct protein sequencing
UBP7_HUMAN,Host-virus interaction
UBP7_HUMAN,Hydrolase
UBP7_HUMAN,Nucleus
UBP7_HUMAN,Phosphoprotein
UBP7_HUMAN,Protease
UBP7_HUMAN,Thiol protease
UBP7_HUMAN,Ubl conjugation
UBP7_HUMAN,Ubl conjugation pathway
RELB_HUMAN,Activator
RELB_HUMAN,Nucleus
RELB_HUMAN,Phosphoprotein
RELB_HUMAN,Polymorphism
RELB_HUMAN,Transcription
RELB_HUMAN,Transcription regulation
G3P_HUMAN,3D-structure
G3P_HUMAN,ADP-ribosylation
G3P_HUMAN,Cytoplasm
G3P_HUMAN,Direct protein sequencing
G3P_HUMAN,Glycolysis
G3P_HUMAN,Membrane
G3P_HUMAN,NAD
G3P_HUMAN,Oxidoreductase
G3P_HUMAN,Phosphoprotein
G3P_HUMAN,Polymorphism
G3P_HUMAN,S-nitrosylation
REL_HUMAN,Activator
REL_HUMAN,DNA-binding
REL_HUMAN,Nucleus
REL_HUMAN,Phosphoprotein
REL_HUMAN,Proto-oncogene
REL_HUMAN,Transcription
REL_HUMAN,Transcription regulation
EP300_HUMAN,3D-structure
EP300_HUMAN,Acetylation
EP300_HUMAN,Bromodomain
EP300_HUMAN,Cell cycle
EP300_HUMAN,Chromosomal rearrangement
EP300_HUMAN,Citrullination
EP300_HUMAN,Direct protein sequencing
EP300_HUMAN,Disease mutation
EP300_HUMAN,Host-virus interaction
EP300_HUMAN,Metal-binding
EP300_HUMAN,Methylation
EP300_HUMAN,Nucleus
EP300_HUMAN,Phosphoprotein
EP300_HUMAN,Polymorphism
EP300_HUMAN,Transcription
EP300_HUMAN,Transcription regulation
EP300_HUMAN,Transferase
EP300_HUMAN,Zinc
EP300_HUMAN,Zinc-finger
TF65_HUMAN,3D-structure
TF65_HUMAN,Acetylation
TF65_HUMAN,Activator
TF65_HUMAN,Alternative splicing
TF65_HUMAN,Cytoplasm
TF65_HUMAN,DNA-binding
TF65_HUMAN,Nucleus
TF65_HUMAN,Phosphoprotein
TF65_HUMAN,Transcription
TF65_HUMAN,Transcription regulation
TF65_HUMAN,Ubl conjugation
NPM_HUMAN,3D-structure
NPM_HUMAN,Acetylation
NPM_HUMAN,Alternative splicing
NPM_HUMAN,Chromosomal rearrangement
NPM_HUMAN,Direct protein sequencing
NPM_HUMAN,Nucleus
NPM_HUMAN,Phosphoprotein
NPM_HUMAN,Proto-oncogene
NPM_HUMAN,RNA-binding
PML_HUMAN,3D-structure
PML_HUMAN,Activator
PML_HUMAN,Alternative splicing
PML_HUMAN,Chromosomal rearrangement
PML_HUMAN,Coiled coil
PML_HUMAN,Cytoplasm
PML_HUMAN,DNA-binding
PML_HUMAN,Host-virus interaction
PML_HUMAN,Metal-binding
PML_HUMAN,Nucleus
PML_HUMAN,Phosphoprotein
PML_HUMAN,Polymorphism
PML_HUMAN,Proto-oncogene
PML_HUMAN,Repeat
PML_HUMAN,Transcription
PML_HUMAN,Transcription regulation
PML_HUMAN,Ubl conjugation
PML_HUMAN,Zinc
PML_HUMAN,Zinc-finger
RL23_HUMAN,Phosphoprotein
RL23_HUMAN,Ribonucleoprotein
RL23_HUMAN,Ribosomal protein
TAF1_HUMAN,3D-structure
TAF1_HUMAN,Alternative splicing
TAF1_HUMAN,ATP-binding
TAF1_HUMAN,Bromodomain
TAF1_HUMAN,Cell cycle
TAF1_HUMAN,DNA-binding
TAF1_HUMAN,Kinase
TAF1_HUMAN,Nucleotide-binding
TAF1_HUMAN,Nucleus
TAF1_HUMAN,Phosphoprotein
TAF1_HUMAN,Polymorphism
TAF1_HUMAN,Repeat
TAF1_HUMAN,Serine/threonine-protein kinase
TAF1_HUMAN,Transcription
TAF1_HUMAN,Transcription regulation
TAF1_HUMAN,Transferase
TBP_HUMAN,3D-structure
TBP_HUMAN,Disease mutation
TBP_HUMAN,DNA-binding
TBP_HUMAN,Host-virus interaction
TBP_HUMAN,Neurodegeneration
TBP_HUMAN,Nucleus
TBP_HUMAN,Polymorphism
TBP_HUMAN,Repeat
TBP_HUMAN,Spinocerebellar ataxia
TBP_HUMAN,Transcription
TBP_HUMAN,Triplet repeat expansion
PCAF_HUMAN,3D-structure
PCAF_HUMAN,Acyltransferase
PCAF_HUMAN,Bromodomain
PCAF_HUMAN,Cell cycle
PCAF_HUMAN,Host-virus interaction
PCAF_HUMAN,Nucleus
PCAF_HUMAN,Phosphoprotein
PCAF_HUMAN,Polymorphism
PCAF_HUMAN,Transcription
PCAF_HUMAN,Transcription regulation
PCAF_HUMAN,Transferase
PIAS1_HUMAN,3D-structure
PIAS1_HUMAN,DNA-binding
PIAS1_HUMAN,Metal-binding
PIAS1_HUMAN,Nucleus
PIAS1_HUMAN,Phosphoprotein
PIAS1_HUMAN,Repeat
PIAS1_HUMAN,Transcription
PIAS1_HUMAN,Transcription regulation
PIAS1_HUMAN,Ubl conjugation
PIAS1_HUMAN,Ubl conjugation pathway
PIAS1_HUMAN,Zinc
PIAS1_HUMAN,Zinc-finger
CBP_HUMAN,3D-structure
CBP_HUMAN,Acetylation
CBP_HUMAN,Activator
CBP_HUMAN,Bromodomain
CBP_HUMAN,Chromosomal rearrangement
CBP_HUMAN,Disease mutation
CBP_HUMAN,Host-virus interaction
CBP_HUMAN,Metal-binding
CBP_HUMAN,Methylation
CBP_HUMAN,Nucleus
CBP_HUMAN,Phosphoprotein
CBP_HUMAN,Repeat
CBP_HUMAN,Transcription
CBP_HUMAN,Transcription regulation
CBP_HUMAN,Transferase
CBP_HUMAN,Ubl conjugation
CBP_HUMAN,Zinc
CBP_HUMAN,Zinc-finger
IKKA_HUMAN,3D-structure
IKKA_HUMAN,ATP-binding
IKKA_HUMAN,Cytoplasm
IKKA_HUMAN,Direct protein sequencing
IKKA_HUMAN,Kinase
IKKA_HUMAN,Nucleotide-binding
IKKA_HUMAN,Nucleus
IKKA_HUMAN,Phosphoprotein
IKKA_HUMAN,Polymorphism
IKKA_HUMAN,Serine/threonine-protein kinase
IKKA_HUMAN,Transferase
ARRB2_HUMAN,Alternative splicing
ARRB2_HUMAN,Cytoplasm
ARRB2_HUMAN,Nucleus
ARRB2_HUMAN,Phosphoprotein
ARRB2_HUMAN,Sensory transduction
AKT2_HUMAN,3D-structure
AKT2_HUMAN,ATP-binding
AKT2_HUMAN,Kinase
AKT2_HUMAN,Nucleotide-binding
AKT2_HUMAN,Phosphoprotein
AKT2_HUMAN,Polymorphism
AKT2_HUMAN,Serine/threonine-protein kinase
AKT2_HUMAN,Transferase
K1C10_HUMAN,Coiled coil
K1C10_HUMAN,Direct protein sequencing
K1C10_HUMAN,Disease mutation
K1C10_HUMAN,Ichthyosis
K1C10_HUMAN,Intermediate filament
K1C10_HUMAN,Keratin
K1C10_HUMAN,Phosphoprotein
K1C10_HUMAN,Polymorphism
NFKB2_HUMAN,3D-structure
NFKB2_HUMAN,Activator
NFKB2_HUMAN,Alternative splicing
NFKB2_HUMAN,ANK repeat
NFKB2_HUMAN,Chromosomal rearrangement
NFKB2_HUMAN,Cytoplasm
NFKB2_HUMAN,Direct protein sequencing
NFKB2_HUMAN,Disease mutation
NFKB2_HUMAN,DNA-binding
NFKB2_HUMAN,Nucleus
NFKB2_HUMAN,Phosphoprotein
NFKB2_HUMAN,Polymorphism
NFKB2_HUMAN,Proto-oncogene
NFKB2_HUMAN,Repeat
NFKB2_HUMAN,Transcription
NFKB2_HUMAN,Transcription regulation
NFKB2_HUMAN,Ubl conjugation
UBP2_HUMAN,3D-structure
UBP2_HUMAN,Alternative splicing
UBP2_HUMAN,Cytoplasm
UBP2_HUMAN,Hydrolase
UBP2_HUMAN,Polymorphism
UBP2_HUMAN,Protease
UBP2_HUMAN,Thiol protease
UBP2_HUMAN,Ubl conjugation pathway
UBIQ_HUMAN,3D-structure
UBIQ_HUMAN,Cytoplasm
UBIQ_HUMAN,Direct protein sequencing
UBIQ_HUMAN,Nucleus
UBIQ_HUMAN,Phosphoprotein
UBIQ_HUMAN,Ubl conjugation
RL11_HUMAN,Acetylation
RL11_HUMAN,Alternative splicing
RL11_HUMAN,Direct protein sequencing
RL11_HUMAN,Phosphoprotein
RL11_HUMAN,Ribonucleoprotein
RL11_HUMAN,Ribosomal protein
RL11_HUMAN,RNA-binding
RL11_HUMAN,rRNA-binding
HDAC2_HUMAN,Chromatin regulator
HDAC2_HUMAN,Hydrolase
HDAC2_HUMAN,Nucleus
HDAC2_HUMAN,Phosphoprotein
HDAC2_HUMAN,Polymorphism
HDAC2_HUMAN,Repressor
HDAC2_HUMAN,Transcription
HDAC2_HUMAN,Transcription regulation
NFKB1_HUMAN,3D-structure
NFKB1_HUMAN,Acetylation
NFKB1_HUMAN,Activator
NFKB1_HUMAN,Alternative splicing
NFKB1_HUMAN,ANK repeat
NFKB1_HUMAN,Apoptosis
NFKB1_HUMAN,Cytoplasm
NFKB1_HUMAN,Direct protein sequencing
NFKB1_HUMAN,DNA-binding
NFKB1_HUMAN,Nucleus
NFKB1_HUMAN,Phosphoprotein
NFKB1_HUMAN,Polymorphism
NFKB1_HUMAN,Repeat
NFKB1_HUMAN,S-nitrosylation
NFKB1_HUMAN,Transcription
NFKB1_HUMAN,Transcription regulation
NFKB1_HUMAN,Ubl conjugation
ESR1_HUMAN,3D-structure
ESR1_HUMAN,Alternative splicing
ESR1_HUMAN,Direct protein sequencing
ESR1_HUMAN,DNA-binding
ESR1_HUMAN,Glycoprotein
ESR1_HUMAN,Lipid-binding
ESR1_HUMAN,Metal-binding
ESR1_HUMAN,Nucleus
ESR1_HUMAN,Phosphoprotein
ESR1_HUMAN,Polymorphism
ESR1_HUMAN,Receptor
ESR1_HUMAN,Steroid-binding
ESR1_HUMAN,Transcription
ESR1_HUMAN,Transcription regulation
ESR1_HUMAN,Zinc
ESR1_HUMAN,Zinc-finger
VIME_HUMAN,3D-structure
VIME_HUMAN,Acetylation
VIME_HUMAN,Coiled coil
VIME_HUMAN,Direct protein sequencing
VIME_HUMAN,Host-virus interaction
VIME_HUMAN,Intermediate filament
VIME_HUMAN,Phosphoprotein
TIP60_HUMAN,3D-structure
TIP60_HUMAN,Activator
TIP60_HUMAN,Acyltransferase
TIP60_HUMAN,Alternative splicing
TIP60_HUMAN,Chromatin regulator
TIP60_HUMAN,Cytoplasm
TIP60_HUMAN,Direct protein sequencing
TIP60_HUMAN,Growth regulation
TIP60_HUMAN,Host-virus interaction
TIP60_HUMAN,Metal-binding
TIP60_HUMAN,Nucleus
TIP60_HUMAN,Phosphoprotein
TIP60_HUMAN,Transcription
TIP60_HUMAN,Transcription regulation
TIP60_HUMAN,Transferase
TIP60_HUMAN,Ubl conjugation
TIP60_HUMAN,Zinc
TIP60_HUMAN,Zinc-finger
ANDR_HUMAN,3D-structure
ANDR_HUMAN,Activator
ANDR_HUMAN,Disease mutation
ANDR_HUMAN,DNA-binding
ANDR_HUMAN,Lipid-binding
ANDR_HUMAN,Metal-binding
ANDR_HUMAN,Nucleus
ANDR_HUMAN,Phosphoprotein
ANDR_HUMAN,Polymorphism
ANDR_HUMAN,Receptor
ANDR_HUMAN,Steroid-binding
ANDR_HUMAN,Transcription
ANDR_HUMAN,Transcription regulation
ANDR_HUMAN,Triplet repeat expansion
ANDR_HUMAN,Ubl conjugation
ANDR_HUMAN,Zinc
ANDR_HUMAN,Zinc-finger
GCR_HUMAN,3D-structure
GCR_HUMAN,Alternative initiation
GCR_HUMAN,Alternative splicing
GCR_HUMAN,Chromatin regulator
GCR_HUMAN,Cytoplasm
GCR_HUMAN,Disease mutation
GCR_HUMAN,DNA-binding
GCR_HUMAN,Lipid-binding
GCR_HUMAN,Metal-binding
GCR_HUMAN,Nucleus
GCR_HUMAN,Phosphoprotein
GCR_HUMAN,Polymorphism
GCR_HUMAN,Pseudohermaphroditism
GCR_HUMAN,Receptor
GCR_HUMAN,Steroid-binding
GCR_HUMAN,Transcription
GCR_HUMAN,Transcription regulation
GCR_HUMAN,Ubl conjugation
GCR_HUMAN,Zinc
GCR_HUMAN,Zinc-finger
P53_HUMAN,3D-structure
P53_HUMAN,Acetylation
P53_HUMAN,Activator
P53_HUMAN,Alternative splicing
P53_HUMAN,Anti-oncogene
P53_HUMAN,Apoptosis
P53_HUMAN,Cell cycle
P53_HUMAN,Covalent protein-RNA linkage
P53_HUMAN,Cytoplasm
P53_HUMAN,Disease mutation
P53_HUMAN,DNA-binding
P53_HUMAN,Endoplasmic reticulum
P53_HUMAN,Glycoprotein
P53_HUMAN,Host-virus interaction
P53_HUMAN,Li-Fraumeni syndrome
P53_HUMAN,Metal-binding
P53_HUMAN,Methylation
P53_HUMAN,Nucleus
P53_HUMAN,Phosphoprotein
P53_HUMAN,Polymorphism
P53_HUMAN,Transcription
P53_HUMAN,Transcription regulation
P53_HUMAN,Ubl conjugation
P53_HUMAN,Zinc
HS90A_HUMAN,3D-structure
HS90A_HUMAN,Alternative splicing
HS90A_HUMAN,ATP-binding
HS90A_HUMAN,Chaperone
HS90A_HUMAN,Cytoplasm
HS90A_HUMAN,Direct protein sequencing
HS90A_HUMAN,Nucleotide-binding
HS90A_HUMAN,Phosphoprotein
HS90A_HUMAN,Stress response
HSP7C_HUMAN,Alternative splicing
HSP7C_HUMAN,ATP-binding
HSP7C_HUMAN,Chaperone
HSP7C_HUMAN,Cytoplasm
HSP7C_HUMAN,Direct protein sequencing
HSP7C_HUMAN,Nucleotide-binding
HSP7C_HUMAN,Phosphoprotein
HSP7C_HUMAN,Polymorphism
HSP7C_HUMAN,Stress response
HS71L_HUMAN,ATP-binding
HS71L_HUMAN,Nucleotide-binding
HS71L_HUMAN,Polymorphism
PRKDC_HUMAN,Alternative splicing
PRKDC_HUMAN,DNA damage
PRKDC_HUMAN,DNA recombination
PRKDC_HUMAN,DNA repair
PRKDC_HUMAN,DNA-binding
PRKDC_HUMAN,Kinase
PRKDC_HUMAN,Nucleus
PRKDC_HUMAN,Phosphoprotein
PRKDC_HUMAN,Polymorphism
PRKDC_HUMAN,Repeat
PRKDC_HUMAN,Serine/threonine-protein kinase
PRKDC_HUMAN,TPR repeat
PRKDC_HUMAN,Transferase
GRP78_HUMAN,ATP-binding
GRP78_HUMAN,Direct protein sequencing
GRP78_HUMAN,Endoplasmic reticulum
GRP78_HUMAN,Nucleotide-binding
GRP78_HUMAN,Phosphoprotein
GRP78_HUMAN,Polymorphism
GRP78_HUMAN,Signal
GRP75_HUMAN,Acetylation
GRP75_HUMAN,ATP-binding
GRP75_HUMAN,Chaperone
GRP75_HUMAN,Direct protein sequencing
GRP75_HUMAN,Mitochondrion
GRP75_HUMAN,Nucleotide-binding
GRP75_HUMAN,Phosphoprotein
GRP75_HUMAN,Polymorphism
GRP75_HUMAN,Transit peptide
IKKB_HUMAN,3D-structure
IKKB_HUMAN,Acetylation
IKKB_HUMAN,ATP-binding
IKKB_HUMAN,Cytoplasm
IKKB_HUMAN,Kinase
IKKB_HUMAN,Nucleotide-binding
IKKB_HUMAN,Phosphoprotein
IKKB_HUMAN,Polymorphism
IKKB_HUMAN,S-nitrosylation
IKKB_HUMAN,Serine/threonine-protein kinase
IKKB_HUMAN,Transferase
IKKB_HUMAN,Ubl conjugation
PARP1_HUMAN,3D-structure
PARP1_HUMAN,Acetylation
PARP1_HUMAN,ADP-ribosylation
PARP1_HUMAN,Direct protein sequencing
PARP1_HUMAN,DNA damage
PARP1_HUMAN,DNA repair
PARP1_HUMAN,DNA-binding
PARP1_HUMAN,Glycosyltransferase
PARP1_HUMAN,Metal-binding
PARP1_HUMAN,NAD
PARP1_HUMAN,Nucleus
PARP1_HUMAN,Phosphoprotein
PARP1_HUMAN,Polymorphism
PARP1_HUMAN,Repeat
PARP1_HUMAN,Transferase
PARP1_HUMAN,Zinc
PARP1_HUMAN,Zinc-finger
KPCA_HUMAN,3D-structure
KPCA_HUMAN,ATP-binding
KPCA_HUMAN,Calcium
KPCA_HUMAN,Direct protein sequencing
KPCA_HUMAN,Kinase
KPCA_HUMAN,Metal-binding
KPCA_HUMAN,Nucleotide-binding
KPCA_HUMAN,Phorbol-ester binding
KPCA_HUMAN,Phosphoprotein
KPCA_HUMAN,Polymorphism
KPCA_HUMAN,Repeat
KPCA_HUMAN,Serine/threonine-protein kinase
KPCA_HUMAN,Transferase
KPCA_HUMAN,Zinc
KPCA_HUMAN,Zinc-finger
E2AK2_HUMAN,3D-structure
E2AK2_HUMAN,Antiviral defense
E2AK2_HUMAN,ATP-binding
E2AK2_HUMAN,Direct protein sequencing
E2AK2_HUMAN,Host-virus interaction
E2AK2_HUMAN,Kinase
E2AK2_HUMAN,Nucleotide-binding
E2AK2_HUMAN,Phosphoprotein
E2AK2_HUMAN,Polymorphism
E2AK2_HUMAN,Repeat
E2AK2_HUMAN,RNA-binding
E2AK2_HUMAN,Serine/threonine-protein kinase
E2AK2_HUMAN,Transferase
IKBA_HUMAN,3D-structure
IKBA_HUMAN,ANK repeat
IKBA_HUMAN,Cytoplasm
IKBA_HUMAN,Disease mutation
IKBA_HUMAN,Host-virus interaction
IKBA_HUMAN,Nucleus
IKBA_HUMAN,Phosphoprotein
IKBA_HUMAN,Repeat
IKBA_HUMAN,Ubl conjugation
PP2AB_HUMAN,Cytoplasm
PP2AB_HUMAN,Direct protein sequencing
PP2AB_HUMAN,Hydrolase
PP2AB_HUMAN,Iron
PP2AB_HUMAN,Manganese
PP2AB_HUMAN,Metal-binding
PP2AB_HUMAN,Methylation
PP2AB_HUMAN,Phosphoprotein
PP2AB_HUMAN,Protein phosphatase
PHB_HUMAN,3D-structure
PHB_HUMAN,Coiled coil
PHB_HUMAN,Direct protein sequencing
PHB_HUMAN,Disease mutation
PHB_HUMAN,DNA synthesis
PHB_HUMAN,Membrane
PHB_HUMAN,Mitochondrion
PHB_HUMAN,Mitochondrion inner membrane
PHB_HUMAN,Phosphoprotein
PHB_HUMAN,Proto-oncogene
ASPP2_HUMAN,3D-structure
ASPP2_HUMAN,Alternative splicing
ASPP2_HUMAN,ANK repeat
ASPP2_HUMAN,Apoptosis
ASPP2_HUMAN,Cell cycle
ASPP2_HUMAN,Cytoplasm
ASPP2_HUMAN,Nucleus
ASPP2_HUMAN,Phosphoprotein
ASPP2_HUMAN,Repeat
ASPP2_HUMAN,SH3 domain
ASPP2_HUMAN,SH3-binding
SP1_HUMAN,3D-structure
SP1_HUMAN,Activator
SP1_HUMAN,Direct protein sequencing
SP1_HUMAN,DNA-binding
SP1_HUMAN,Glycoprotein
SP1_HUMAN,Host-virus interaction
SP1_HUMAN,Metal-binding
SP1_HUMAN,Nucleus
SP1_HUMAN,Phosphoprotein
SP1_HUMAN,Polymorphism
SP1_HUMAN,Repeat
SP1_HUMAN,Transcription
SP1_HUMAN,Transcription regulation
SP1_HUMAN,Zinc
SP1_HUMAN,Zinc-finger
CEBPB_HUMAN,3D-structure
CEBPB_HUMAN,Activator
CEBPB_HUMAN,DNA-binding
CEBPB_HUMAN,Nucleus
CEBPB_HUMAN,Polymorphism
CEBPB_HUMAN,Transcription
CEBPB_HUMAN,Transcription regulation
CEBPB_HUMAN,Ubl conjugation
IASPP_HUMAN,3D-structure
IASPP_HUMAN,Alternative splicing
IASPP_HUMAN,ANK repeat
IASPP_HUMAN,Apoptosis
IASPP_HUMAN,Cytoplasm
IASPP_HUMAN,Nucleus
IASPP_HUMAN,Phosphoprotein
IASPP_HUMAN,Repeat
IASPP_HUMAN,Repressor
IASPP_HUMAN,SH3 domain
IASPP_HUMAN,Transcription
IASPP_HUMAN,Transcription regulation
EGR1_HUMAN,Activator
EGR1_HUMAN,DNA-binding
EGR1_HUMAN,Metal-binding
EGR1_HUMAN,Nucleus
EGR1_HUMAN,Polymorphism
EGR1_HUMAN,Repeat
EGR1_HUMAN,Transcription
EGR1_HUMAN,Transcription regulation
EGR1_HUMAN,Zinc
EGR1_HUMAN,Zinc-finger
CHK1_HUMAN,3D-structure
CHK1_HUMAN,ATP-binding
CHK1_HUMAN,Cell cycle
CHK1_HUMAN,Cytoplasm
CHK1_HUMAN,DNA damage
CHK1_HUMAN,DNA repair
CHK1_HUMAN,Kinase
CHK1_HUMAN,Nucleotide-binding
CHK1_HUMAN,Nucleus
CHK1_HUMAN,Phosphoprotein
CHK1_HUMAN,Polymorphism
CHK1_HUMAN,Serine/threonine-protein kinase
CHK1_HUMAN,Transferase
CHK1_HUMAN,Ubl conjugation
ING4_HUMAN,3D-structure
ING4_HUMAN,Acetylation
ING4_HUMAN,Alternative splicing
ING4_HUMAN,Anti-oncogene
ING4_HUMAN,Cell cycle
ING4_HUMAN,Coiled coil
ING4_HUMAN,Metal-binding
ING4_HUMAN,Nucleus
ING4_HUMAN,Zinc
ING4_HUMAN,Zinc-finger
CSK21_HUMAN,3D-structure
CSK21_HUMAN,ATP-binding
CSK21_HUMAN,Kinase
CSK21_HUMAN,Nucleotide-binding
CSK21_HUMAN,Phosphoprotein
CSK21_HUMAN,Serine/threonine-protein kinase
CSK21_HUMAN,Transferase
CSK21_HUMAN,Wnt signaling pathway
NUCL_HUMAN,3D-structure
NUCL_HUMAN,Direct protein sequencing
NUCL_HUMAN,DNA-binding
NUCL_HUMAN,Methylation
NUCL_HUMAN,Nucleus
NUCL_HUMAN,Phosphoprotein
NUCL_HUMAN,Polymorphism
NUCL_HUMAN,Repeat
NUCL_HUMAN,RNA-binding
HMGB1_HUMAN,3D-structure
HMGB1_HUMAN,Acetylation
HMGB1_HUMAN,Chromosomal protein
HMGB1_HUMAN,Direct protein sequencing
HMGB1_HUMAN,DNA-binding
HMGB1_HUMAN,Nucleus
HMGB1_HUMAN,Phosphoprotein
HMGB1_HUMAN,Polymorphism
HMGB1_HUMAN,Repeat
ATF3_HUMAN,Alternative splicing
ATF3_HUMAN,DNA-binding
ATF3_HUMAN,Nucleus
ATF3_HUMAN,Polymorphism
ATF3_HUMAN,Repressor
ATF3_HUMAN,Transcription
ATF3_HUMAN,Transcription regulation
HDAC1_HUMAN,3D-structure
HDAC1_HUMAN,Chromatin regulator
HDAC1_HUMAN,Hydrolase
HDAC1_HUMAN,Nucleus
HDAC1_HUMAN,Phosphoprotein
HDAC1_HUMAN,Repressor
HDAC1_HUMAN,Transcription
HDAC1_HUMAN,Transcription regulation
HDAC1_HUMAN,Ubl conjugation
SIRT1_HUMAN,Apoptosis
SIRT1_HUMAN,Developmental protein
SIRT1_HUMAN,Differentiation
SIRT1_HUMAN,Host-virus interaction
SIRT1_HUMAN,Hydrolase
SIRT1_HUMAN,Metal-binding
SIRT1_HUMAN,Myogenesis
SIRT1_HUMAN,NAD
SIRT1_HUMAN,Nucleus
SIRT1_HUMAN,Phosphoprotein
SIRT1_HUMAN,Polymorphism
SIRT1_HUMAN,Transcription
SIRT1_HUMAN,Transcription regulation
SIRT1_HUMAN,Zinc
Q4VBQ6_HUMAN,Metal-binding
Q4VBQ6_HUMAN,Zinc
Q4VBQ6_HUMAN,Zinc-finger
CDK9_HUMAN,3D-structure
CDK9_HUMAN,Alternative splicing
CDK9_HUMAN,ATP-binding
CDK9_HUMAN,Kinase
CDK9_HUMAN,Nucleotide-binding
CDK9_HUMAN,Nucleus
CDK9_HUMAN,Phosphoprotein
CDK9_HUMAN,Polymorphism
CDK9_HUMAN,Serine/threonine-protein kinase
CDK9_HUMAN,Transcription
CDK9_HUMAN,Transcription regulation
CDK9_HUMAN,Transferase
CARM1_HUMAN,Alternative splicing
CARM1_HUMAN,Chromatin regulator
CARM1_HUMAN,Cytoplasm
CARM1_HUMAN,Host-virus interaction
CARM1_HUMAN,Methyltransferase
CARM1_HUMAN,Nucleus
CARM1_HUMAN,S-adenosyl-L-methionine
CARM1_HUMAN,Transcription
CARM1_HUMAN,Transcription regulation
CARM1_HUMAN,Transferase
IMA2_HUMAN,3D-structure
IMA2_HUMAN,Acetylation
IMA2_HUMAN,Cytoplasm
IMA2_HUMAN,Direct protein sequencing
IMA2_HUMAN,Host-virus interaction
IMA2_HUMAN,Nucleus
IMA2_HUMAN,Phosphoprotein
IMA2_HUMAN,Polymorphism
IMA2_HUMAN,Protein transport
IMA2_HUMAN,Repeat
IMA2_HUMAN,Transport
BRCA1_HUMAN,3D-structure
BRCA1_HUMAN,Alternative initiation
BRCA1_HUMAN,Alternative splicing
BRCA1_HUMAN,Anti-oncogene
BRCA1_HUMAN,Cell cycle
BRCA1_HUMAN,Cytoplasm
BRCA1_HUMAN,Direct protein sequencing
BRCA1_HUMAN,Disease mutation
BRCA1_HUMAN,DNA damage
BRCA1_HUMAN,DNA repair
BRCA1_HUMAN,DNA-binding
BRCA1_HUMAN,Fatty acid biosynthesis
BRCA1_HUMAN,Lipid synthesis
BRCA1_HUMAN,Metal-binding
BRCA1_HUMAN,Nucleus
BRCA1_HUMAN,Phosphoprotein
BRCA1_HUMAN,Polymorphism
BRCA1_HUMAN,Repeat
BRCA1_HUMAN,Zinc
BRCA1_HUMAN,Zinc-finger
MK10_HUMAN,3D-structure
MK10_HUMAN,Alternative splicing
MK10_HUMAN,ATP-binding
MK10_HUMAN,Chromosomal rearrangement
MK10_HUMAN,Cytoplasm
MK10_HUMAN,Direct protein sequencing
MK10_HUMAN,Epilepsy
MK10_HUMAN,Kinase
MK10_HUMAN,Nucleotide-binding
MK10_HUMAN,Phosphoprotein
MK10_HUMAN,Serine/threonine-protein kinase
MK10_HUMAN,Transferase
MK08_HUMAN,3D-structure
MK08_HUMAN,Alternative splicing
MK08_HUMAN,ATP-binding
MK08_HUMAN,Kinase
MK08_HUMAN,Nucleotide-binding
MK08_HUMAN,Phosphoprotein
MK08_HUMAN,Polymorphism
MK08_HUMAN,Serine/threonine-protein kinase
MK08_HUMAN,Transferase
CREL1_HUMAN,Alternative splicing
CREL1_HUMAN,Calcium
CREL1_HUMAN,Disease mutation
CREL1_HUMAN,EGF-like domain
CREL1_HUMAN,Glycoprotein
CREL1_HUMAN,Membrane
CREL1_HUMAN,Repeat
CREL1_HUMAN,Signal
CREL1_HUMAN,Transmembrane
CSN6_HUMAN,Cytoplasm
CSN6_HUMAN,Direct protein sequencing
CSN6_HUMAN,Host-virus interaction
CSN6_HUMAN,Nucleus
CSN6_HUMAN,Signalosome
IKBB_HUMAN,Alternative splicing
IKBB_HUMAN,ANK repeat
IKBB_HUMAN,Cytoplasm
IKBB_HUMAN,Nucleus
IKBB_HUMAN,Phosphoprotein
IKBB_HUMAN,Polymorphism
IKBB_HUMAN,Repeat
S10A8_HUMAN,3D-structure
S10A8_HUMAN,Calcium
S10A8_HUMAN,Direct protein sequencing
S10A8_HUMAN,Repeat
2AAA_HUMAN,3D-structure
2AAA_HUMAN,Acetylation
2AAA_HUMAN,Direct protein sequencing
2AAA_HUMAN,Polymorphism
2AAA_HUMAN,Repeat
PSD11_HUMAN,Acetylation
PSD11_HUMAN,Direct protein sequencing
PSD11_HUMAN,Phosphoprotein
PSD11_HUMAN,Proteasome
SMCA4_HUMAN,3D-structure
SMCA4_HUMAN,Activator
SMCA4_HUMAN,ATP-binding
SMCA4_HUMAN,Bromodomain
SMCA4_HUMAN,Helicase
SMCA4_HUMAN,Hydrolase
SMCA4_HUMAN,Nucleotide-binding
SMCA4_HUMAN,Nucleus
SMCA4_HUMAN,Phosphoprotein
SMCA4_HUMAN,Polymorphism
SMCA4_HUMAN,Transcription
SMCA4_HUMAN,Transcription regulation
SNF5_HUMAN,Activator
SNF5_HUMAN,Alternative splicing
SNF5_HUMAN,Anti-oncogene
SNF5_HUMAN,Cell cycle
SNF5_HUMAN,Chromatin regulator
SNF5_HUMAN,Host-virus interaction
SNF5_HUMAN,Nucleus
SNF5_HUMAN,Phosphoprotein
SNF5_HUMAN,Repeat
SNF5_HUMAN,Transcription
SNF5_HUMAN,Transcription regulation
IMB1_HUMAN,3D-structure
IMB1_HUMAN,Acetylation
IMB1_HUMAN,Cytoplasm
IMB1_HUMAN,Direct protein sequencing
IMB1_HUMAN,Host-virus interaction
IMB1_HUMAN,Nucleus
IMB1_HUMAN,Phosphoprotein
IMB1_HUMAN,Protein transport
IMB1_HUMAN,Repeat
IMB1_HUMAN,Transport
IMB1_HUMAN,Ubl conjugation
GSK3B_HUMAN,3D-structure
GSK3B_HUMAN,Alternative splicing
GSK3B_HUMAN,ATP-binding
GSK3B_HUMAN,Kinase
GSK3B_HUMAN,Nucleotide-binding
GSK3B_HUMAN,Phosphoprotein
GSK3B_HUMAN,Serine/threonine-protein kinase
GSK3B_HUMAN,Transferase
GSK3B_HUMAN,Wnt signaling pathway
THIO_HUMAN,3D-structure
THIO_HUMAN,Acetylation
THIO_HUMAN,Cytoplasm
THIO_HUMAN,Direct protein sequencing
THIO_HUMAN,Electron transport
THIO_HUMAN,Phosphoprotein
THIO_HUMAN,Redox-active center
THIO_HUMAN,Transport
CITE1_HUMAN,Nucleus
CITE1_HUMAN,Polymorphism
UBE2K_HUMAN,3D-structure
UBE2K_HUMAN,Alternative splicing
UBE2K_HUMAN,Cytoplasm
UBE2K_HUMAN,Direct protein sequencing
UBE2K_HUMAN,Ligase
UBE2K_HUMAN,Ubl conjugation
UBE2K_HUMAN,Ubl conjugation pathway
E2F1_HUMAN,3D-structure
E2F1_HUMAN,Activator
E2F1_HUMAN,Apoptosis
E2F1_HUMAN,Cell cycle
E2F1_HUMAN,DNA-binding
E2F1_HUMAN,Nucleus
E2F1_HUMAN,Phosphoprotein
E2F1_HUMAN,Polymorphism
E2F1_HUMAN,Transcription
E2F1_HUMAN,Transcription regulation
IKKE_HUMAN,ATP-binding
IKKE_HUMAN,Cytoplasm
IKKE_HUMAN,Kinase
IKKE_HUMAN,Nucleotide-binding
IKKE_HUMAN,Phosphoprotein
IKKE_HUMAN,Polymorphism
IKKE_HUMAN,Serine/threonine-protein kinase
IKKE_HUMAN,Transferase
TCPE_HUMAN,Acetylation
TCPE_HUMAN,ATP-binding
TCPE_HUMAN,Chaperone
TCPE_HUMAN,Cytoplasm
TCPE_HUMAN,Direct protein sequencing
TCPE_HUMAN,Disease mutation
TCPE_HUMAN,Nucleotide-binding
TCPE_HUMAN,Polymorphism
NP1L1_HUMAN,Lipoprotein
NP1L1_HUMAN,Nucleus
NP1L1_HUMAN,Phosphoprotein
NP1L1_HUMAN,Prenylation
DDX5_HUMAN,ATP-binding
DDX5_HUMAN,Helicase
DDX5_HUMAN,Hydrolase
DDX5_HUMAN,Methylation
DDX5_HUMAN,mRNA processing
DDX5_HUMAN,mRNA splicing
DDX5_HUMAN,Nucleotide-binding
DDX5_HUMAN,Nucleus
DDX5_HUMAN,Phosphoprotein
DDX5_HUMAN,Polymorphism
DDX5_HUMAN,RNA-binding
DDX5_HUMAN,Spliceosome
PNPH_HUMAN,3D-structure
PNPH_HUMAN,Acetylation
PNPH_HUMAN,Direct protein sequencing
PNPH_HUMAN,Disease mutation
PNPH_HUMAN,Glycosyltransferase
PNPH_HUMAN,Polymorphism
PNPH_HUMAN,Transferase
SAE1_HUMAN,3D-structure
SAE1_HUMAN,Direct protein sequencing
SAE1_HUMAN,Ligase
SAE1_HUMAN,Nucleus
SAE1_HUMAN,Phosphoprotein
SAE1_HUMAN,Ubl conjugation pathway
UBC9_HUMAN,3D-structure
UBC9_HUMAN,Cell cycle
UBC9_HUMAN,Cell division
UBC9_HUMAN,Chromosome partition
UBC9_HUMAN,Host-virus interaction
UBC9_HUMAN,Ligase
UBC9_HUMAN,Mitosis
UBC9_HUMAN,Nucleus
UBC9_HUMAN,Ubl conjugation pathway
CSN2_HUMAN,Alternative splicing
CSN2_HUMAN,Cytoplasm
CSN2_HUMAN,Direct protein sequencing
CSN2_HUMAN,Nucleus
CSN2_HUMAN,Phosphoprotein
CSN2_HUMAN,Signalosome
STAT3_HUMAN,Activator
STAT3_HUMAN,Alternative splicing
STAT3_HUMAN,Cytoplasm
STAT3_HUMAN,Disease mutation
STAT3_HUMAN,DNA-binding
STAT3_HUMAN,Host-virus interaction
STAT3_HUMAN,Nucleus
STAT3_HUMAN,Phosphoprotein
STAT3_HUMAN,Polymorphism
STAT3_HUMAN,SH2 domain
STAT3_HUMAN,Transcription
STAT3_HUMAN,Transcription regulation
NKRF_HUMAN,DNA-binding
NKRF_HUMAN,Nucleus
NKRF_HUMAN,Repressor
NKRF_HUMAN,Transcription
NKRF_HUMAN,Transcription regulation
MCM7_HUMAN,Alternative splicing
MCM7_HUMAN,ATP-binding
MCM7_HUMAN,Cell cycle
MCM7_HUMAN,DNA replication
MCM7_HUMAN,DNA-binding
MCM7_HUMAN,Nucleotide-binding
MCM7_HUMAN,Nucleus
MCM7_HUMAN,Phosphoprotein
MCM7_HUMAN,Polymorphism
MCM7_HUMAN,Transcription
MCM7_HUMAN,Transcription regulation
MCM5_HUMAN,ATP-binding
MCM5_HUMAN,DNA replication
MCM5_HUMAN,DNA-binding
MCM5_HUMAN,Nucleotide-binding
MCM5_HUMAN,Nucleus
MCM5_HUMAN,Polymorphism
MCM5_HUMAN,Transcription
MCM5_HUMAN,Transcription regulation
SUMO1_HUMAN,3D-structure
SUMO1_HUMAN,Cytoplasm
SUMO1_HUMAN,Membrane
SUMO1_HUMAN,Nucleus
SUMO1_HUMAN,Phosphoprotein
SUMO1_HUMAN,Ubl conjugation pathway
PCNA_HUMAN,3D-structure
PCNA_HUMAN,Direct protein sequencing
PCNA_HUMAN,DNA replication
PCNA_HUMAN,DNA-binding
PCNA_HUMAN,Nucleus
PCNA_HUMAN,Systemic lupus erythematosus
PCNA_HUMAN,Ubl conjugation
CCNE1_HUMAN,3D-structure
CCNE1_HUMAN,Alternative splicing
CCNE1_HUMAN,Cell cycle
CCNE1_HUMAN,Cell division
CCNE1_HUMAN,Cyclin
CCNE1_HUMAN,Nucleus
CCNE1_HUMAN,Phosphoprotein
PSA3_HUMAN,Acetylation
PSA3_HUMAN,Alternative splicing
PSA3_HUMAN,Cytoplasm
PSA3_HUMAN,Direct protein sequencing
PSA3_HUMAN,Hydrolase
PSA3_HUMAN,Nucleus
PSA3_HUMAN,Phosphoprotein
PSA3_HUMAN,Protease
PSA3_HUMAN,Proteasome
PSA3_HUMAN,Threonine protease
SET_HUMAN,3D-structure
SET_HUMAN,Acetylation
SET_HUMAN,Alternative splicing
SET_HUMAN,Chromosomal rearrangement
SET_HUMAN,Cytoplasm
SET_HUMAN,Direct protein sequencing
SET_HUMAN,Endoplasmic reticulum
SET_HUMAN,Nucleus
SET_HUMAN,Phosphoprotein
SET_HUMAN,Polymorphism
SET_HUMAN,Proto-oncogene
CD2A1_HUMAN,3D-structure
CD2A1_HUMAN,Alternative splicing
CD2A1_HUMAN,ANK repeat
CD2A1_HUMAN,Anti-oncogene
CD2A1_HUMAN,Cell cycle
CD2A1_HUMAN,Disease mutation
CD2A1_HUMAN,Li-Fraumeni syndrome
CD2A1_HUMAN,Polymorphism
CD2A1_HUMAN,Repeat
MYC_HUMAN,3D-structure
MYC_HUMAN,Acetylation
MYC_HUMAN,Activator
MYC_HUMAN,Chromosomal rearrangement
MYC_HUMAN,DNA-binding
MYC_HUMAN,Glycoprotein
MYC_HUMAN,Nucleus
MYC_HUMAN,Phosphoprotein
MYC_HUMAN,Polymorphism
MYC_HUMAN,Proto-oncogene
MYC_HUMAN,Transcription
MYC_HUMAN,Transcription regulation
ERF3A_HUMAN,GTP-binding
ERF3A_HUMAN,Nucleotide-binding
ERF3A_HUMAN,Protein biosynthesis
MCM2_HUMAN,ATP-binding
MCM2_HUMAN,Cell cycle
MCM2_HUMAN,DNA replication
MCM2_HUMAN,DNA-binding
MCM2_HUMAN,Metal-binding
MCM2_HUMAN,Nucleotide-binding
MCM2_HUMAN,Nucleus
MCM2_HUMAN,Phosphoprotein
MCM2_HUMAN,Polymorphism
MCM2_HUMAN,Transcription
MCM2_HUMAN,Transcription regulation
MCM2_HUMAN,Zinc
MCM2_HUMAN,Zinc-finger
