# Supplementary material for: Elucidation of functional consequences of signalling pathway interactions
Source: BMC Bioinformatics. 2009 Nov 6;10:370. doi: 10.1186/1471-2105-10-370 (PMC2778660; doi:10.1186/1471-2105-10-370)
Supplement: Additional file 1 — Supplementary Material. The data provided correspond to supplementary calculation details, as well as additional information on the topological and functional properties of the p53, NF-κB and cell cycle networks. All proteins are listed according to their Uniprot accession number and protein ID name. [file 1471-2105-10-370-S1.zip › Suppl/Suppl15.txt]

#Suppl15: Connector proteins between two networks p53 and NFkB -Biological Processes


uniprot                                            uniID                                              pathway
-------------------------------------------------- -------------------------------------------------- ----------------------------------------------------------------------------------------------------------------------------------------------------------------------------------------------------------------------------------------------------------------
P38936                                             CDN1A_HUMAN                                        [3 processes]: Cell Cycle Checkpoints; Cell Cycle, Mitotic; DNA Replication
P24864                                             CCNE1_HUMAN                                        [2 processes]: Cell Cycle Checkpoints; Cell Cycle, Mitotic
O14757                                             CHK1_HUMAN                                         Cell Cycle Checkpoints
Q01094                                             E2F1_HUMAN                                         Cell Cycle, Mitotic
P49736                                             MCM2_HUMAN                                         [3 processes]: Cell Cycle Checkpoints; Cell Cycle, Mitotic; DNA Replication
P33992                                             MCM5_HUMAN                                         [3 processes]: Cell Cycle Checkpoints; Cell Cycle, Mitotic; DNA Replication
P33993                                             MCM7_HUMAN                                         [3 processes]: Cell Cycle Checkpoints; Cell Cycle, Mitotic; DNA Replication
Q00987                                             MDM2_HUMAN                                         [2 processes]: Cell Cycle Checkpoints; Signalling by NGF
P12004                                             PCNA_HUMAN                                         [4 processes]: Cell Cycle, Mitotic; DNA Repair; DNA Replication; Telomere Maintenance
P25788                                             PSA3_HUMAN                                         [10 processes]: APC/C:Cdh1-mediated degradation of Skp2; Apoptosis; Cdc20:Phospho-APC/C mediated degradation of Cyclin A; Cell Cycle Checkpoints; Cell Cycle, Mitotic; DNA Replication; HIV Infection; Metabolism of amino acids; Regulation of activated PAK-2p
O00231                                             PSD11_HUMAN                                        [10 processes]: APC/C:Cdh1-mediated degradation of Skp2; Apoptosis; Cdc20:Phospho-APC/C mediated degradation of Cyclin A; Cell Cycle Checkpoints; Cell Cycle, Mitotic; DNA Replication; HIV Infection; Metabolism of amino acids; Regulation of activated PAK-2p
P63208                                             SKP1_HUMAN                                         [3 processes]: Cell Cycle, Mitotic; HIV Infection; Signaling by Wnt
P62988                                             UBIQ_HUMAN                                         [13 processes]: APC-Cdc20 mediated degradation of Nek2A; APC/C:Cdh1-mediated degradation of Skp2; Apoptosis; Cdc20:Phospho-APC/C mediated degradation of Cyclin A; Cell Cycle Checkpoints; Cell Cycle, Mitotic; DNA Replication; HIV Infection; Regulation of ac
P30153                                             2AAA_HUMAN                                         [5 processes]: Cell Cycle, Mitotic; Integration of energy metabolism; Opioid Signalling; Signaling by Wnt; Signalling by NGF
P31751                                             AKT2_HUMAN                                         [4 processes]: Inhibition of HSL; Regulation of beta-cell development; Signaling by Insulin receptor; Signalling by NGF
P38398                                             BRCA1_HUMAN                                        DNA Repair
Q92793                                             CBP_HUMAN                                          Gene Expression
P19525                                             E2AK2_HUMAN                                        Influenza Infection
P04406                                             G3P_HUMAN                                          Metabolism of carbohydrates
P04150                                             GCR_HUMAN                                          Gene Expression
P11021                                             GRP78_HUMAN                                        Hemostasis
Q13547                                             HDAC1_HUMAN                                        [2 processes]: Gene Expression; Signalling by NGF
Q92769                                             HDAC2_HUMAN                                        [2 processes]: Gene Expression; Signalling by NGF
P11142                                             HSP7C_HUMAN                                        Membrane Trafficking
P07900                                             HS90A_HUMAN                                        [2 processes]: Cell Cycle, Mitotic; Metabolism of nitric oxide
P25963                                             IKBA_HUMAN                                         [2 processes]: Signaling in Immune system; Signalling by NGF
Q15653                                             IKBB_HUMAN                                         Signaling in Immune system
O15111                                             IKKA_HUMAN                                         [2 processes]: Signaling in Immune system; Signalling by NGF
O14920                                             IKKB_HUMAN                                         [2 processes]: Signaling in Immune system; Signalling by NGF
Q14974                                             IMB1_HUMAN                                         [3 processes]: Apoptosis; HIV Infection; Influenza Infection
P19838                                             NFKB1_HUMAN                                        [2 processes]: Signaling in Immune system; Signalling by NGF
Q00653                                             NFKB2_HUMAN                                        Signaling in Immune system
P17252                                             KPCA_HUMAN                                         Hemostasis
P45983                                             MK08_HUMAN                                         [3 processes]: Apoptosis; Signaling in Immune system; Signalling by NGF
P06748                                             NPM_HUMAN                                          HIV Infection
P62714                                             PP2AB_HUMAN                                        [5 processes]: Cell Cycle, Mitotic; Integration of energy metabolism; Opioid Signalling; Signaling by Wnt; Signalling by NGF
Q92831                                             PCAF_HUMAN                                         [2 processes]: Gene Expression; Transcription
P00491                                             PNPH_HUMAN                                         Nucleotide metabolism
P78527                                             PRKDC_HUMAN                                        DNA Repair
P40763                                             STAT3_HUMAN                                        Signalling by NGF
P21675                                             TAF1_HUMAN                                         [3 processes]: Gene Expression; HIV Infection; Transcription
P20226                                             TBP_HUMAN                                          [3 processes]: Gene Expression; HIV Infection; Transcription
Q04206                                             TF65_HUMAN                                         [2 processes]: Signaling in Immune system; Signalling by NGF
P10599                                             THIO_HUMAN                                         Nucleotide metabolism
P08670                                             VIME_HUMAN                                         Apoptosis
P50750                                             CDK9_HUMAN                                         [9 processes]: Elongation arrest and recovery; Gene Expression; HIV Infection; HIV-1 elongation arrest and recovery; Pausing and recovery of HIV-1 elongation; Pausing and recovery of Tat-mediated HIV-1 elongation; Pausing and recovery of elongation; Tat-me
P04637                                             P53_HUMAN                                          Cell Cycle Checkpoints
P49841                                             GSK3B_HUMAN                                        [2 processes]: Signaling by Wnt; Signalling by NGF
P62913                                             RL11_HUMAN                                         [3 processes]: 3' -UTR-mediated translational regulation; Gene Expression; Influenza Infection
P62829                                             RL23_HUMAN                                         [3 processes]: 3' -UTR-mediated translational regulation; Gene Expression; Influenza Infection

(50 row(s) affected)
