# Supplementary material for: Elucidation of functional consequences of signalling pathway interactions
Source: BMC Bioinformatics. 2009 Nov 6;10:370. doi: 10.1186/1471-2105-10-370 (PMC2778660; doi:10.1186/1471-2105-10-370)
Supplement: Additional file 1 — Supplementary Material. The data provided correspond to supplementary calculation details, as well as additional information on the topological and functional properties of the p53, NF-κB and cell cycle networks. All proteins are listed according to their Uniprot accession number and protein ID name. [file 1471-2105-10-370-S1.zip › Suppl/Suppl16.txt]

#Suppl16: Connector proteins between two networks p53 and NFkB - Description

CDN1A_HUMAN,RecName: Full=Cyclin-dependent kinase inhibitor 1;
AltName: Full=p21;
AltName: Full=CDK-interacting protein 1;
AltName: Full=Melanoma differentiation-associated protein 6;
         Short=MDA-6;
UACA_HUMAN,RecName: Full=Uveal autoantigen with coiled-coil domains and ankyrin repeats;
IKBE_HUMAN,RecName: Full=NF-kappa-B inhibitor epsilon;
         Short=NF-kappa-BIE;
AltName: Full=I-kappa-B-epsilon;
         Short=IkappaBepsilon;
         Short=IkB-epsilon;
         Short=IkB-E;
SKP1_HUMAN,RecName: Full=S-phase kinase-associated protein 1;
AltName: Full=Cyclin A/CDK2-associated protein p19;
AltName: Full=p19skp1;
AltName: Full=p19A;
AltName: Full=RNA polymerase II elongation factor-like protein;
AltName: Full=Organ of Corti protein 2;
         Short=OCP-2;
AltName: Full=OCP-II;
AltName: Full=Transcription elongation factor B;
         Short=SIII;
CD2A2_HUMAN,RecName: Full=Cyclin-dependent kinase inhibitor 2A, isoform 4;
AltName: Full=p14ARF;
AltName: Full=p19ARF;
HS90B_HUMAN,RecName: Full=Heat shock protein HSP 90-beta;
         Short=HSP 90;
AltName: Full=HSP 84;
MDM2_HUMAN,RecName: Full=E3 ubiquitin-protein ligase Mdm2;
         EC=6.3.2.-;
AltName: Full=p53-binding protein Mdm2;
AltName: Full=Oncoprotein Mdm2;
AltName: Full=Double minute 2 protein;
AltName: Full=Hdm2;
UBP7_HUMAN,RecName: Full=Ubiquitin carboxyl-terminal hydrolase 7;
         EC=3.1.2.15;
AltName: Full=Ubiquitin thioesterase 7;
AltName: Full=Ubiquitin-specific-processing protease 7;
AltName: Full=Deubiquitinating enzyme 7;
AltName: Full=Herpesvirus-associated ubiquitin-specific protease;
RELB_HUMAN,RecName: Full=Transcription factor RelB;
         Short=I-Rel;
G3P_HUMAN,RecName: Full=Glyceraldehyde-3-phosphate dehydrogenase;
         Short=GAPDH;
         EC=1.2.1.12;
REL_HUMAN,RecName: Full=C-Rel proto-oncogene protein;
         Short=C-Rel protein;
EP300_HUMAN,RecName: Full=Histone acetyltransferase p300;
         Short=p300 HAT;
         EC=2.3.1.48;
AltName: Full=E1A-associated protein p300;
TF65_HUMAN,RecName: Full=Transcription factor p65;
AltName: Full=Nuclear factor NF-kappa-B p65 subunit;
NPM_HUMAN,RecName: Full=Nucleophosmin;
         Short=NPM;
AltName: Full=Nucleolar phosphoprotein B23;
AltName: Full=Numatrin;
AltName: Full=Nucleolar protein NO38;
PML_HUMAN,RecName: Full=Probable transcription factor PML;
AltName: Full=Tripartite motif-containing protein 19;
AltName: Full=RING finger protein 71;
RL23_HUMAN,RecName: Full=60S ribosomal protein L23;
AltName: Full=Ribosomal protein L17;
TAF1_HUMAN,RecName: Full=Transcription initiation factor TFIID subunit 1;
         EC=2.7.11.1;
AltName: Full=Transcription initiation factor TFIID 250 kDa subunit;
         Short=TAF(II)250;
         Short=TAFII-250;
         Short=TAFII250;
AltName: Full=TBP-associated factor 250 kDa;
         Short=p250;
AltName: Full=Cell cycle gene 1 protein;
TBP_HUMAN,RecName: Full=TATA-box-binding protein;
AltName: Full=TATA-box factor;
AltName: Full=TATA-binding factor;
AltName: Full=TATA sequence-binding protein;
AltName: Full=Transcription initiation factor TFIID TBP subunit;
PCAF_HUMAN,RecName: Full=Histone acetyltransferase PCAF;
         Short=Histone acetylase PCAF;
         EC=2.3.1.48;
AltName: Full=P300/CBP-associated factor;
         Short=P/CAF;
PIAS1_HUMAN,RecName: Full=E3 SUMO-protein ligase PIAS1;
AltName: Full=Protein inhibitor of activated STAT protein 1;
AltName: Full=Gu-binding protein;
         Short=GBP;
AltName: Full=RNA helicase II-binding protein;
AltName: Full=DEAD/H box-binding protein 1;
CBP_HUMAN,RecName: Full=CREB-binding protein;
         EC=2.3.1.48;
IKKA_HUMAN,RecName: Full=Inhibitor of nuclear factor kappa-B kinase subunit alpha;
         Short=I kappa-B kinase alpha;
         Short=IkBKA;
         Short=IKK-alpha;
         Short=IKK-A;
         Short=IkappaB kinase;
         EC=2.7.11.10;
AltName: Full=I-kappa-B kinase 1;
         Short=IKK1;
AltName: Full=Conserved helix-loop-helix ubiquitous kinase;
AltName: Full=Nuclear factor NF-kappa-B inhibitor kinase alpha;
         Short=NFKBIKA;
ARRB2_HUMAN,RecName: Full=Beta-arrestin-2;
AltName: Full=Arrestin beta-2;
AKT2_HUMAN,RecName: Full=RAC-beta serine/threonine-protein kinase;
         EC=2.7.11.1;
AltName: Full=RAC-PK-beta;
AltName: Full=Protein kinase Akt-2;
AltName: Full=Protein kinase B, beta;
         Short=PKB beta;
K1C10_HUMAN,RecName: Full=Keratin, type I cytoskeletal 10;
AltName: Full=Cytokeratin-10;
         Short=CK-10;
AltName: Full=Keratin-10;
         Short=K10;
NFKB2_HUMAN,RecName: Full=Nuclear factor NF-kappa-B p100 subunit;
AltName: Full=DNA-binding factor KBF2;
AltName: Full=H2TF1;
AltName: Full=Lymphocyte translocation chromosome 10;
AltName: Full=Oncogene Lyt-10;
         Short=Lyt10;
Contains:
  RecName: Full=Nuclear factor NF-kappa-B p52 subunit;
UBP2_HUMAN,RecName: Full=Ubiquitin carboxyl-terminal hydrolase 2;
         EC=3.1.2.15;
AltName: Full=Ubiquitin thioesterase 2;
AltName: Full=Ubiquitin-specific-processing protease 2;
AltName: Full=Deubiquitinating enzyme 2;
AltName: Full=41 kDa ubiquitin-specific protease;
UBIQ_HUMAN,RecName: Full=Ubiquitin;
RL11_HUMAN,RecName: Full=60S ribosomal protein L11;
AltName: Full=CLL-associated antigen KW-12;
HDAC2_HUMAN,RecName: Full=Histone deacetylase 2;
         Short=HD2;
         EC=3.5.1.98;
NFKB1_HUMAN,RecName: Full=Nuclear factor NF-kappa-B p105 subunit;
AltName: Full=DNA-binding factor KBF1;
AltName: Full=EBP-1;
Contains:
  RecName: Full=Nuclear factor NF-kappa-B p50 subunit;
ESR1_HUMAN,RecName: Full=Estrogen receptor;
         Short=ER;
AltName: Full=Estradiol receptor;
AltName: Full=ER-alpha;
AltName: Full=Nuclear receptor subfamily 3 group A member 1;
VIME_HUMAN,RecName: Full=Vimentin;
TIP60_HUMAN,RecName: Full=Histone acetyltransferase HTATIP;
         EC=2.3.1.48;
         EC=2.3.1.-;
AltName: Full=60 kDa Tat interactive protein;
AltName: Full=Tip60;
AltName: Full=HIV-1 Tat interactive protein;
AltName: Full=cPLA(2)-interacting protein;
ANDR_HUMAN,RecName: Full=Androgen receptor;
AltName: Full=Dihydrotestosterone receptor;
AltName: Full=Nuclear receptor subfamily 3 group C member 4;
GCR_HUMAN,RecName: Full=Glucocorticoid receptor;
         Short=GR;
AltName: Full=Nuclear receptor subfamily 3 group C member 1;
P53_HUMAN,RecName: Full=Cellular tumor antigen p53;
AltName: Full=Tumor suppressor p53;
AltName: Full=Phosphoprotein p53;
AltName: Full=Antigen NY-CO-13;
HS90A_HUMAN,RecName: Full=Heat shock protein HSP 90-alpha;
AltName: Full=HSP 86;
AltName: Full=Renal carcinoma antigen NY-REN-38;
HSP7C_HUMAN,RecName: Full=Heat shock cognate 71 kDa protein;
AltName: Full=Heat shock 70 kDa protein 8;
HS71L_HUMAN,RecName: Full=Heat shock 70 kDa protein 1L;
AltName: Full=Heat shock 70 kDa protein 1-like;
AltName: Full=Heat shock 70 kDa protein 1-Hom;
AltName: Full=HSP70-Hom;
PRKDC_HUMAN,RecName: Full=DNA-dependent protein kinase catalytic subunit;
         Short=DNA-PK catalytic subunit;
         Short=DNA-PKcs;
         EC=2.7.11.1;
AltName: Full=DNPK1;
AltName: Full=p460;
GRP78_HUMAN,RecName: Full=78 kDa glucose-regulated protein;
AltName: Full=GRP 78;
AltName: Full=Heat shock 70 kDa protein 5;
AltName: Full=Immunoglobulin heavy chain-binding protein;
         Short=BiP;
AltName: Full=Endoplasmic reticulum lumenal Ca(2+)-binding protein grp78;
Flags: Precursor;
GRP75_HUMAN,RecName: Full=Stress-70 protein, mitochondrial;
AltName: Full=75 kDa glucose-regulated protein;
AltName: Full=GRP 75;
AltName: Full=Heat shock 70 kDa protein 9;
AltName: Full=Peptide-binding protein 74;
         Short=PBP74;
AltName: Full=Mortalin;
         Short=MOT;
Flags: Precursor;
IKKB_HUMAN,RecName: Full=Inhibitor of nuclear factor kappa-B kinase subunit beta;
         Short=I-kappa-B-kinase beta;
         Short=IkBKB;
         Short=IKK-beta;
         Short=IKK-B;
         EC=2.7.11.10;
AltName: Full=I-kappa-B kinase 2;
         Short=IKK2;
AltName: Full=Nuclear factor NF-kappa-B inhibitor kinase beta;
         Short=NFKBIKB;
PARP1_HUMAN,RecName: Full=Poly [ADP-ribose] polymerase 1;
         Short=PARP-1;
         EC=2.4.2.30;
AltName: Full=ADPRT;
AltName: Full=NAD(+) ADP-ribosyltransferase 1;
AltName: Full=Poly[ADP-ribose] synthetase 1;
KPCA_HUMAN,RecName: Full=Protein kinase C alpha type;
         Short=PKC-alpha;
         Short=PKC-A;
         EC=2.7.11.13;
E2AK2_HUMAN,RecName: Full=Interferon-induced, double-stranded RNA-activated protein kinase;
         EC=2.7.11.1;
AltName: Full=Interferon-inducible RNA-dependent protein kinase;
AltName: Full=Eukaryotic translation initiation factor 2-alpha kinase 2;
         Short=eIF-2A protein kinase 2;
AltName: Full=Protein kinase RNA-activated;
         Short=PKR;
AltName: Full=p68 kinase;
AltName: Full=P1/eIF-2A protein kinase;
IKBA_HUMAN,RecName: Full=NF-kappa-B inhibitor alpha;
AltName: Full=I-kappa-B-alpha;
         Short=IkappaBalpha;
         Short=IkB-alpha;
AltName: Full=Major histocompatibility complex enhancer-binding protein MAD3;
PP2AB_HUMAN,RecName: Full=Serine/threonine-protein phosphatase 2A catalytic subunit beta isoform;
         Short=PP2A-beta;
         EC=3.1.3.16;
PHB_HUMAN,RecName: Full=Prohibitin;
ASPP2_HUMAN,RecName: Full=Apoptosis-stimulating of p53 protein 2;
AltName: Full=Tumor suppressor p53-binding protein 2;
         Short=p53-binding protein 2;
         Short=p53BP2;
         Short=53BP2;
AltName: Full=Bcl2-binding protein;
         Short=Bbp;
AltName: Full=Renal carcinoma antigen NY-REN-51;
SP1_HUMAN,RecName: Full=Transcription factor Sp1;
CEBPB_HUMAN,RecName: Full=CCAAT/enhancer-binding protein beta;
         Short=C/EBP beta;
AltName: Full=Nuclear factor NF-IL6;
AltName: Full=Transcription factor 5;
IASPP_HUMAN,RecName: Full=RelA-associated inhibitor;
AltName: Full=Inhibitor of ASPP protein;
         Short=Protein iASPP;
AltName: Full=PPP1R13B-like protein;
AltName: Full=NFkB-interacting protein 1;
EGR1_HUMAN,RecName: Full=Early growth response protein 1;
         Short=EGR-1;
AltName: Full=Protein Krox-24;
AltName: Full=Transcription factor Zif268;
AltName: Full=Nerve growth factor-induced protein A;
         Short=NGFI-A;
AltName: Full=Transcription factor ETR103;
AltName: Full=Zinc finger protein 225;
AltName: Full=AT225;
CHK1_HUMAN,RecName: Full=Serine/threonine-protein kinase Chk1;
         EC=2.7.11.1;
ING4_HUMAN,RecName: Full=Inhibitor of growth protein 4;
AltName: Full=p29ING4;
CSK21_HUMAN,RecName: Full=Casein kinase II subunit alpha;
         Short=CK II;
         EC=2.7.11.1;
NUCL_HUMAN,RecName: Full=Nucleolin;
AltName: Full=Protein C23;
HMGB1_HUMAN,RecName: Full=High mobility group protein B1;
AltName: Full=High mobility group protein 1;
         Short=HMG-1;
ATF3_HUMAN,RecName: Full=Cyclic AMP-dependent transcription factor ATF-3;
AltName: Full=Activating transcription factor 3;
HDAC1_HUMAN,RecName: Full=Histone deacetylase 1;
         Short=HD1;
         EC=3.5.1.98;
SIRT1_HUMAN,RecName: Full=NAD-dependent deacetylase sirtuin-1;
         Short=hSIRT1;
         EC=3.5.1.-;
AltName: Full=SIR2-like protein 1;
         Short=hSIR2;
Q4VBQ6_HUMAN,SubName: Full=ING4 exon 4-5 boundary 3 bp skip variant;
SubName: Full=Inhibitor of growth family, member 4;
SubName: Full=Inhibitor of growth family, member 4, isoform CRA_g;
CDK9_HUMAN,RecName: Full=Cell division protein kinase 9;
         EC=2.7.11.22;
         EC=2.7.11.23;
AltName: Full=Cyclin-dependent kinase 9;
AltName: Full=Serine/threonine-protein kinase PITALRE;
AltName: Full=Cell division cycle 2-like protein kinase 4;
         Short=C-2K;
CARM1_HUMAN,RecName: Full=Histone-arginine methyltransferase CARM1;
         EC=2.1.1.125;
         EC=2.1.1.-;
AltName: Full=Protein arginine N-methyltransferase 4;
AltName: Full=Coactivator-associated arginine methyltransferase 1;
IMA2_HUMAN,RecName: Full=Importin subunit alpha-2;
AltName: Full=Karyopherin subunit alpha-2;
AltName: Full=SRP1-alpha;
AltName: Full=RAG cohort protein 1;
BRCA1_HUMAN,RecName: Full=Breast cancer type 1 susceptibility protein;
AltName: Full=RING finger protein 53;
MK10_HUMAN,RecName: Full=Mitogen-activated protein kinase 10;
         EC=2.7.11.24;
AltName: Full=Stress-activated protein kinase JNK3;
AltName: Full=c-Jun N-terminal kinase 3;
AltName: Full=MAP kinase p49 3F12;
MK08_HUMAN,RecName: Full=Mitogen-activated protein kinase 8;
         EC=2.7.11.24;
AltName: Full=Stress-activated protein kinase JNK1;
AltName: Full=c-Jun N-terminal kinase 1;
AltName: Full=JNK-46;
CREL1_HUMAN,RecName: Full=Cysteine-rich with EGF-like domain protein 1;
Flags: Precursor;
CSN6_HUMAN,RecName: Full=COP9 signalosome complex subunit 6;
         Short=Signalosome subunit 6;
         Short=SGN6;
AltName: Full=JAB1-containing signalosome subunit 6;
AltName: Full=Vpr-interacting protein;
         Short=hVIP;
AltName: Full=MOV34 homolog;
IKBB_HUMAN,RecName: Full=NF-kappa-B inhibitor beta;
         Short=NF-kappa-BIB;
AltName: Full=I-kappa-B-beta;
         Short=IkappaBbeta;
         Short=IkB-beta;
         Short=IkB-B;
AltName: Full=Thyroid receptor-interacting protein 9;
         Short=TR-interacting protein 9;
         Short=TRIP-9;
S10A8_HUMAN,RecName: Full=Protein S100-A8;
AltName: Full=S100 calcium-binding protein A8;
AltName: Full=Calgranulin-A;
AltName: Full=Migration inhibitory factor-related protein 8;
         Short=MRP-8;
AltName: Full=Cystic fibrosis antigen;
         Short=CFAG;
AltName: Full=P8;
AltName: Full=Leukocyte L1 complex light chain;
AltName: Full=Calprotectin L1L subunit;
AltName: Full=Urinary stone protein band A;
2AAA_HUMAN,RecName: Full=Serine/threonine-protein phosphatase 2A 65 kDa regulatory subunit A alpha isoform;
AltName: Full=PP2A, subunit A, PR65-alpha isoform;
AltName: Full=PP2A, subunit A, R1-alpha isoform;
AltName: Full=Medium tumor antigen-associated 61 kDa protein;
PSD11_HUMAN,RecName: Full=26S proteasome non-ATPase regulatory subunit 11;
AltName: Full=26S proteasome regulatory subunit S9;
AltName: Full=26S proteasome regulatory subunit p44.5;
SMCA4_HUMAN,RecName: Full=Probable global transcription activator SNF2L4;
         EC=3.6.1.-;
AltName: Full=ATP-dependent helicase SMARCA4;
AltName: Full=SNF2-beta;
AltName: Full=BRG-1 protein;
AltName: Full=Mitotic growth and transcription activator;
AltName: Full=Brahma protein homolog 1;
AltName: Full=SWI/SNF-related matrix-associated actin-dependent regulator of chromatin subfamily A member 4;
SNF5_HUMAN,RecName: Full=SWI/SNF-related matrix-associated actin-dependent regulator of chromatin subfamily B member 1;
AltName: Full=Integrase interactor 1 protein;
         Short=hSNF5;
AltName: Full=BAF47;
IMB1_HUMAN,RecName: Full=Importin subunit beta-1;
AltName: Full=Karyopherin subunit beta-1;
AltName: Full=Nuclear factor P97;
AltName: Full=Importin-90;
GSK3B_HUMAN,RecName: Full=Glycogen synthase kinase-3 beta;
         Short=GSK-3 beta;
         EC=2.7.11.26;
THIO_HUMAN,RecName: Full=Thioredoxin;
         Short=Trx;
AltName: Full=ATL-derived factor;
         Short=ADF;
AltName: Full=Surface-associated sulphydryl protein;
         Short=SASP;
CITE1_HUMAN,RecName: Full=Cbp/p300-interacting transactivator 1;
AltName: Full=Melanocyte-specific protein 1;
UBE2K_HUMAN,RecName: Full=Ubiquitin-conjugating enzyme E2 K;
         EC=6.3.2.19;
AltName: Full=Ubiquitin-conjugating enzyme E2-25 kDa;
         Short=E2(25K);
AltName: Full=Ubiquitin-protein ligase;
AltName: Full=Ubiquitin carrier protein;
AltName: Full=Huntingtin-interacting protein 2;
         Short=HIP-2;
E2F1_HUMAN,RecName: Full=Transcription factor E2F1;
         Short=E2F-1;
AltName: Full=Retinoblastoma-binding protein 3;
         Short=RBBP-3;
AltName: Full=PRB-binding protein E2F-1;
AltName: Full=PBR3;
AltName: Full=Retinoblastoma-associated protein 1;
         Short=RBAP-1;
IKKE_HUMAN,RecName: Full=Inhibitor of nuclear factor kappa-B kinase subunit epsilon;
         Short=I kappa-B kinase epsilon;
         Short=IkBKE;
         Short=IKK-epsilon;
         Short=IKK-E;
         EC=2.7.11.10;
AltName: Full=Inducible I kappa-B kinase;
         Short=IKK-i;
TCPE_HUMAN,RecName: Full=T-complex protein 1 subunit epsilon;
         Short=TCP-1-epsilon;
AltName: Full=CCT-epsilon;
NP1L1_HUMAN,RecName: Full=Nucleosome assembly protein 1-like 1;
AltName: Full=NAP-1-related protein;
         Short=hNRP;
DDX5_HUMAN,RecName: Full=Probable ATP-dependent RNA helicase DDX5;
         EC=3.6.1.-;
AltName: Full=DEAD box protein 5;
AltName: Full=RNA helicase p68;
PNPH_HUMAN,RecName: Full=Purine nucleoside phosphorylase;
         Short=PNP;
         EC=2.4.2.1;
AltName: Full=Inosine phosphorylase;
SAE1_HUMAN,RecName: Full=SUMO-activating enzyme subunit 1;
AltName: Full=Ubiquitin-like 1-activating enzyme E1A;
UBC9_HUMAN,RecName: Full=SUMO-conjugating enzyme UBC9;
         EC=6.3.2.-;
AltName: Full=SUMO-protein ligase;
AltName: Full=Ubiquitin-conjugating enzyme E2 I;
AltName: Full=Ubiquitin-protein ligase I;
AltName: Full=Ubiquitin carrier protein I;
AltName: Full=Ubiquitin carrier protein 9;
AltName: Full=p18;
CSN2_HUMAN,RecName: Full=COP9 signalosome complex subunit 2;
         Short=Signalosome subunit 2;
         Short=SGN2;
AltName: Full=JAB1-containing signalosome subunit 2;
AltName: Full=Thyroid receptor-interacting protein 15;
         Short=TRIP-15;
AltName: Full=Alien homolog;
STAT3_HUMAN,RecName: Full=Signal transducer and activator of transcription 3;
AltName: Full=Acute-phase response factor;
NKRF_HUMAN,RecName: Full=NF-kappa-B-repressing factor;
         Short=NFkB-repressing factor;
AltName: Full=Transcription factor NRF;
AltName: Full=ITBA4 protein;
MCM7_HUMAN,RecName: Full=DNA replication licensing factor MCM7;
AltName: Full=CDC47 homolog;
AltName: Full=P1.1-MCM3;
MCM5_HUMAN,RecName: Full=DNA replication licensing factor MCM5;
AltName: Full=CDC46 homolog;
AltName: Full=P1-CDC46;
SUMO1_HUMAN,RecName: Full=Small ubiquitin-related modifier 1;
         Short=SUMO-1;
AltName: Full=Sentrin;
AltName: Full=Ubiquitin-like protein SMT3C;
AltName: Full=SMT3 homolog 3;
AltName: Full=Ubiquitin-homology domain protein PIC1;
AltName: Full=Ubiquitin-like protein UBL1;
AltName: Full=GAP-modifying protein 1;
         Short=GMP1;
Flags: Precursor;
PCNA_HUMAN,RecName: Full=Proliferating cell nuclear antigen;
         Short=PCNA;
AltName: Full=Cyclin;
CCNE1_HUMAN,RecName: Full=G1/S-specific cyclin-E1;
PSA3_HUMAN,RecName: Full=Proteasome subunit alpha type-3;
         EC=3.4.25.1;
AltName: Full=Proteasome component C8;
AltName: Full=Macropain subunit C8;
AltName: Full=Multicatalytic endopeptidase complex subunit C8;
SET_HUMAN,RecName: Full=Protein SET;
AltName: Full=Phosphatase 2A inhibitor I2PP2A;
         Short=I-2PP2A;
AltName: Full=Template-activating factor I;
         Short=TAF-I;
AltName: Full=PHAPII;
AltName: Full=Inhibitor of granzyme A-activated DNase;
         Short=IGAAD;
CD2A1_HUMAN,RecName: Full=Cyclin-dependent kinase inhibitor 2A, isoforms 1/2/3;
AltName: Full=Cyclin-dependent kinase 4 inhibitor A;
         Short=CDK4I;
AltName: Full=p16-INK4a;
         Short=p16INK4A;
         Short=p16-INK4;
AltName: Full=Multiple tumor suppressor 1;
         Short=MTS-1;
MYC_HUMAN,RecName: Full=Myc proto-oncogene protein;
AltName: Full=c-Myc;
AltName: Full=Transcription factor p64;
ERF3A_HUMAN,RecName: Full=Eukaryotic peptide chain release factor GTP-binding subunit ERF3A;
         Short=Eukaryotic peptide chain release factor subunit 3a;
         Short=eRF3a;
AltName: Full=G1 to S phase transition protein 1 homolog;
MCM2_HUMAN,RecName: Full=DNA replication licensing factor MCM2;
AltName: Full=Minichromosome maintenance protein 2 homolog;
AltName: Full=Nuclear protein BM28;
