# Supplementary material for: Elucidation of functional consequences of signalling pathway interactions
Source: BMC Bioinformatics. 2009 Nov 6;10:370. doi: 10.1186/1471-2105-10-370 (PMC2778660; doi:10.1186/1471-2105-10-370)
Supplement: Additional file 1 — Supplementary Material. The data provided correspond to supplementary calculation details, as well as additional information on the topological and functional properties of the p53, NF-κB and cell cycle networks. All proteins are listed according to their Uniprot accession number and protein ID name. [file 1471-2105-10-370-S1.zip › Suppl/Suppl17.txt]

#Suppl17: Connector proteins between two networks p53 and NFkB - Functional inforamation


CDN1A_HUMAN,FUNCTION: May be the important intermediate by which p53 mediates
its role as an inhibitor of cellular proliferation in response to
DNA damage. Binds to and inhibits cyclin-dependent kinase
activity, preventing phosphorylation of critical cyclin-dependent
kinase substrates and blocking cell cycle progression.

CDN1A_HUMAN,INTERACTION:
P78396:CCNA1; NbExp=1; IntAct=EBI-375077, EBI-375065;
P20248:CCNA2; NbExp=1; IntAct=EBI-375077, EBI-457097;
O95067:CCNB2; NbExp=1; IntAct=EBI-375077, EBI-375024;
P24385:CCND1; NbExp=2; IntAct=EBI-375077, EBI-375001;
P30281:CCND3; NbExp=1; IntAct=EBI-375077, EBI-375013;
P24864:CCNE1; NbExp=3; IntAct=EBI-375077, EBI-519526;
O96020:CCNE2; NbExp=1; IntAct=EBI-375077, EBI-375033;
O75419:CDC45L; NbExp=1; IntAct=EBI-375077, EBI-374969;
Q99459:CDC5L; NbExp=1; IntAct=EBI-375077, EBI-374880;
Q99741:CDC6; NbExp=1; IntAct=EBI-375077, EBI-374862;
O00311:CDC7; NbExp=1; IntAct=EBI-375077, EBI-374980;
P24941:CDK2; NbExp=5; IntAct=EBI-375077, EBI-375096;
P11802:CDK4; NbExp=2; IntAct=EBI-375077, EBI-295644;
Q00535:CDK5; NbExp=1; IntAct=EBI-375077, EBI-1041567;
Q00534:CDK6; NbExp=1; IntAct=EBI-375077, EBI-295663;
O75496:GMNN; NbExp=1; IntAct=EBI-375077, EBI-371669;
Q7L590:MCM10; NbExp=1; IntAct=EBI-375077, EBI-374912;
O94921:PFTK1; NbExp=4; IntAct=EBI-375077, EBI-1043945;

CDN1A_HUMAN,SUBCELLULAR LOCATION: Cytoplasm. Nucleus.

CDN1A_HUMAN,TISSUE SPECIFICITY: Expressed in all adult human tissues, with 5-
fold lower levels observed in the brain.

CDN1A_HUMAN,INDUCTION: By p53, mezerein (antileukemic compound) and interferon
beta.

CDN1A_HUMAN,PTM: Phosphorylation of Thr-145 by Akt or of Ser-146 by PKC
impairs binding to PCNA.

CDN1A_HUMAN,SIMILARITY: Belongs to the CDI family.

CDN1A_HUMAN,WEB RESOURCE: Name=Atlas of Genetics and Cytogenetics in Oncology
and Haematology;
URL="http://atlasgeneticsoncology.org/Genes/CDKN1AID139.html";

CDN1A_HUMAN,WEB RESOURCE: Name=NIEHS-SNPs;
URL="http://egp.gs.washington.edu/data/cdkn1a/";

CDN1A_HUMAN,-----------------------------------------------------------------------
Copyrighted by the UniProt Consortium, see http://www.uniprot.org/terms
Distributed under the Creative Commons Attribution-NoDerivs License
-----------------------------------------------------------------------

UACA_HUMAN,FUNCTION: Regulates APAF1 expression and plays an important role
in the regulation of stress-induced apoptosis. Promotes apoptosis
by regulating three pathways, apoptosome up-regulation,
LGALS3/galectin-3 down-regulation and NF-kappa-B inactivation.
Regulates the redistribution of APAF1 into the nucleus after
proapoptotic stress. Down-regulates the expression of LGALS3 by
inhibiting NFKB1 (By similarity).

UACA_HUMAN,FUNCTION: Modulates isoactin dynamics to regulate the
morphological alterations required for cell growth and motility.
Interaction with ARF6 may modulate cell shape and motility after
injury (By similarity).

UACA_HUMAN,SUBUNIT: Component of the apoptosome complex, composed of APAF1,
pro-caspase-9 and UACA. In the complex, it probably interacts
directly with APAF1. Interacts with LGALS3, ARF6 and ACTB (By
similarity).

UACA_HUMAN,SUBCELLULAR LOCATION: Nucleus. Cytoplasm. Cytoplasm, cytoskeleton.
Note=Expressed diffusely in cytoplasm.

UACA_HUMAN,TISSUE SPECIFICITY: Highly expressed in skeletal muscle, heart,
kidney and pancreas. Expressed in choroid, retina and epidermal
melanocytes. Expressed in eye muscles and thyroid follicular
cells.

UACA_HUMAN,INDUCTION: Up-regulated after TSH stimulation.

UACA_HUMAN,MISCELLANEOUS: UACA is a possible target autoantigen in Vogt-
Koyanagi-Harada (VKH), Behcet disease (BD) and sarcoidosis that
cause different types of panuevitis.

UACA_HUMAN,SIMILARITY: Contains 6 ANK repeats.

UACA_HUMAN,-----------------------------------------------------------------------
Copyrighted by the UniProt Consortium, see http://www.uniprot.org/terms
Distributed under the Creative Commons Attribution-NoDerivs License
-----------------------------------------------------------------------

IKBE_HUMAN,FUNCTION: Inhibits NF-kappa-B by complexing with and trapping it
in the cytoplasm. Inhibits DNA-binding of NF-kappa-B p50-p65 and
p50-c-Rel complexes.

IKBE_HUMAN,SUBUNIT: Interacts with RELA, REL, NFKB1 nuclear factor NF-kappa-B
p50 subunit and NFKB2 nuclear factor NF-kappa-B p52 subunit.

IKBE_HUMAN,INTERACTION:
Q9UPN7:SAPS1; NbExp=1; IntAct=EBI-355098, EBI-359745;
O75170:SAPS2; NbExp=1; IntAct=EBI-355098, EBI-359739;

IKBE_HUMAN,SUBCELLULAR LOCATION: Cytoplasm (By similarity).

IKBE_HUMAN,TISSUE SPECIFICITY: Highly expressed in spleen, testis and lung,
followed by kidney, pancreas, heart, placenta and brain. Also
expressed in granulocytes and macrophages.

IKBE_HUMAN,PTM: Serine phosphorylated; followed by proteasome-dependent
degradation.

IKBE_HUMAN,SIMILARITY: Belongs to the NF-kappa-B inhibitor family.

IKBE_HUMAN,SIMILARITY: Contains 6 ANK repeats.

IKBE_HUMAN,SEQUENCE CAUTION:
Sequence=AAC51216.1; Type=Frameshift; Positions=339, 351;

IKBE_HUMAN,-----------------------------------------------------------------------
Copyrighted by the UniProt Consortium, see http://www.uniprot.org/terms
Distributed under the Creative Commons Attribution-NoDerivs License
-----------------------------------------------------------------------

SKP1_HUMAN,FUNCTION: Essential component of the SCF (SKP1-CUL1-F-box protein)
ubiquitin ligase complex, which mediates the ubiquitination of
proteins involved in cell cycle progression, signal transduction
and transcription. In the SCF complex, serves as an adapter that
links the F-box protein to CUL1.

SKP1_HUMAN,PATHWAY: Protein modification; protein ubiquitination.

SKP1_HUMAN,SUBUNIT: Interacts directly with CUL1 and F-box proteins, such as
BTRC and SKP2, in the SCF complex. Interacts with the cyclin
A/CDK2 complex. Part of a SCF-like complex consisting of CUL7,
RBX1, SKP1 and FBXW8. Component of a E3 ubiquitin ligase complex
containing UBE2D1, SIAH1, CACYBP/SIP, SKP1, APC and TBL1X.

SKP1_HUMAN,INTERACTION:
Q13616:CUL1; NbExp=2; IntAct=EBI-307486, EBI-359390;
Q9Y2K7:FBXL11; NbExp=1; IntAct=EBI-307486, EBI-765758;
Q9UJT9:FBXL7; NbExp=1; IntAct=EBI-307486, EBI-914660;
Q8TF61:FBXO41; NbExp=1; IntAct=EBI-307486, EBI-914807;
Q9UKT8:FBXW2; NbExp=1; IntAct=EBI-307486, EBI-914727;
Q969U6:FBXW5; NbExp=1; IntAct=EBI-307486, EBI-741068;
Q969H0:FBXW7; NbExp=1; IntAct=EBI-307486, EBI-359574;
Q8N3Y1:FBXW8; NbExp=1; IntAct=EBI-307486, EBI-914770;
P62136:PPP1CA; NbExp=2; IntAct=EBI-307486, EBI-357253;
P36873-1:PPP1CC; NbExp=1; IntAct=EBI-307486, EBI-356289;

SKP1_HUMAN,ALTERNATIVE PRODUCTS:
Event=Alternative splicing; Named isoforms=2;
Name=1;
  IsoId=P63208-1, P34991-1;
  Sequence=Displayed;
Name=2;
  IsoId=P63208-2, P34991-2;
  Sequence=VSP_007555;
  Note=No experimental confirmation available;

SKP1_HUMAN,SIMILARITY: Belongs to the SKP1 family.

SKP1_HUMAN,-----------------------------------------------------------------------
Copyrighted by the UniProt Consortium, see http://www.uniprot.org/terms
Distributed under the Creative Commons Attribution-NoDerivs License
-----------------------------------------------------------------------

CD2A2_HUMAN,FUNCTION: Capable of inducing cell cycle arrest in G1 and G2
phases. Acts as a tumor suppressor. Binds to MDM2 and blocks its
nucleocytoplasmic shuttling by sequestering it in the nucleolus.
This inhibits the oncogenic action of MDM2 by blocking MDM2-
induced degradation of p53 and enhancing p53-dependent
transactivation and apoptosis. Also induces G2 arrest and
apoptosis in a p53-independent manner by preventing the activation
of cyclin B1/CDC2 complexes. Binds to BCL6 and down-regulates
BCL6-induced transcriptional repression. Binds to E2F1 and MYC and
blocks their transcriptional activator activity but has no effect
on MYC transcriptional repression. Binds to TOP1/TOPOI and
stimulates its activity. This complex binds to rRNA gene promoters
and may play a role in rRNA transcription and/or maturation.
Interacts with NPM1/B23 and promotes its polyubiquitination and
degradation, thus inhibiting rRNA processing. Interacts with
UBE2I/UBC9 and enhances sumoylation of a number of its binding
partners including MDM2 and E2F1. Binds to HUWE1 and represses its
ubiquitin ligase activity. May play a role in controlling cell
proliferation and apoptosis during mammary gland development.

CD2A2_HUMAN,SUBUNIT: Does not interact with cyclins, CDC2, CDK2, CDK4, CDK5 or
CDK6. Binds to BCL6, E2F1, HUWE1, MDM2, MYC, NPM1/B23, TOP1/TOPOI
and UBE2I/UBC9. Interacts with TBRG1. Interacts with CDKN2AIP and
E4F1.

CD2A2_HUMAN,INTERACTION:
Q8AZK7:EBNA-LP (xeno); NbExp=1; IntAct=EBI-625922, EBI-1185167;
Q7Z6Z7:HUWE1; NbExp=2; IntAct=EBI-625922, EBI-625934;
Q00987:MDM2; NbExp=2; IntAct=EBI-625922, EBI-389668;
P62140:PPP1CB; NbExp=1; IntAct=EBI-625922, EBI-352350;
P36873-1:PPP1CC; NbExp=1; IntAct=EBI-625922, EBI-356289;

CD2A2_HUMAN,SUBCELLULAR LOCATION: Nucleus, nucleolus (By similarity).

CD2A2_HUMAN,ALTERNATIVE PRODUCTS:
Event=Alternative splicing; Named isoforms=4;
  Comment=Isoform 1 and isoform 4 arise due to the use of two
  alternative first exons joined to a common exon 2 at the same
  acceptor site but in different reading frames, resulting in two
  completely different isoforms;
Name=4; Synonyms=p14ARF, p19ARF, ARF;
  IsoId=Q8N726-1; Sequence=Displayed;
Name=1; Synonyms=p16INK4a;
  IsoId=P42771-1; Sequence=External;
Name=2;
  IsoId=P42771-2; Sequence=External;
Name=3; Synonyms=p12;
  IsoId=P42771-3; Sequence=External;

CD2A2_HUMAN,WEB RESOURCE: Name=NIEHS-SNPs;
URL="http://egp.gs.washington.edu/data/cdkn2a/";

CD2A2_HUMAN,-----------------------------------------------------------------------
Copyrighted by the UniProt Consortium, see http://www.uniprot.org/terms
Distributed under the Creative Commons Attribution-NoDerivs License
-----------------------------------------------------------------------

HS90B_HUMAN,FUNCTION: Molecular chaperone. Has ATPase activity.

HS90B_HUMAN,SUBUNIT: Homodimer. Interacts with TP53/p53 (By similarity).
Interacts with UNC45A. Binding to UNC45A involves 2 UNC45A
monomers per HSP90AB1 dimer.

HS90B_HUMAN,INTERACTION:
O14757:CHEK1; NbExp=1; IntAct=EBI-352572, EBI-974488;
P04049:RAF1; NbExp=1; IntAct=EBI-352572, EBI-365996;

HS90B_HUMAN,SUBCELLULAR LOCATION: Cytoplasm. Melanosome. Note=Identified by
mass spectrometry in melanosome fractions from stage I to stage
IV.

HS90B_HUMAN,PTM: Phosphorylated upon DNA damage, probably by ATM or ATR.

HS90B_HUMAN,SIMILARITY: Belongs to the heat shock protein 90 family.

HS90B_HUMAN,SEQUENCE CAUTION:
Sequence=CAB66478.1; Type=Frameshift; Positions=709;

HS90B_HUMAN,-----------------------------------------------------------------------
Copyrighted by the UniProt Consortium, see http://www.uniprot.org/terms
Distributed under the Creative Commons Attribution-NoDerivs License
-----------------------------------------------------------------------

MDM2_HUMAN,FUNCTION: Inhibits TP53/p53- and TP73/p73-mediated cell cycle
arrest and apoptosis by binding its transcriptional activation
domain. Functions as a ubiquitin ligase E3, in the presence of E1
and E2, toward p53 and itself. Permits the nuclear export of p53
and targets it for proteasome-mediated proteolysis.

MDM2_HUMAN,SUBUNIT: Binds p53, p73, ARF(P14), ribosomal protein L5 and
specifically to RNA. Can interact also with retinoblastoma protein
(RB), E1A-associated protein EP300 and the E2F1 transcription
factor. Forms a ternary complex with TP53/p53 and WWOX. Interacts
with CDKN2AIP, MTBP, TBRG1, USP7, PYHIN1 and UBXN6. Isoform Mdm2-F
does not interact with TP53/p53. Interacts with and ubiquitinates
HIV-1 Tat.

MDM2_HUMAN,INTERACTION:
Self; NbExp=1; IntAct=EBI-389668, EBI-389668;
P60709:ACTB; NbExp=1; IntAct=EBI-389668, EBI-353944;
P10275:AR; NbExp=1; IntAct=EBI-389668, EBI-608057;
Q8N726:CDKN2A; NbExp=2; IntAct=EBI-389668, EBI-625922;
Q9UER7:DAXX; NbExp=3; IntAct=EBI-389668, EBI-77321;
P81605:DCD; NbExp=1; IntAct=EBI-389668, EBI-395625;
P68104:EEF1A1; NbExp=4; IntAct=EBI-389668, EBI-352162;
P03372:ESR1; NbExp=1; IntAct=EBI-389668, EBI-78473;
P04406:GAPDH; NbExp=1; IntAct=EBI-389668, EBI-354056;
P06396-2:GSN; NbExp=1; IntAct=EBI-389668, EBI-1018556;
Q8N9B5:JMY; NbExp=1; IntAct=EBI-389668, EBI-866435;
Q9QXM1:Jmy (xeno); NbExp=1; IntAct=EBI-389668, EBI-866001;
P04264:KRT1; NbExp=1; IntAct=EBI-389668, EBI-298429;
P13645:KRT10; NbExp=1; IntAct=EBI-389668, EBI-465144;
P02533:KRT14; NbExp=1; IntAct=EBI-389668, EBI-702178;
P35908:KRT2; NbExp=1; IntAct=EBI-389668, EBI-1247312;
P05787:KRT8; NbExp=1; IntAct=EBI-389668, EBI-297852;
P35527:KRT9; NbExp=1; IntAct=EBI-389668, EBI-356382;
O15151:MDM4; NbExp=2; IntAct=EBI-389668, EBI-398437;
P06748:NPM1; NbExp=3; IntAct=EBI-389668, EBI-78579;
Q61937:Npm1 (xeno); NbExp=2; IntAct=EBI-389668, EBI-626362;
P29590:PML; NbExp=2; IntAct=EBI-389668, EBI-295890;
P29590-5:PML; NbExp=1; IntAct=EBI-389668, EBI-304008;
Q15959:PML; NbExp=1; IntAct=EBI-389668, EBI-779712;
O15297:PPM1D; NbExp=2; IntAct=EBI-389668, EBI-1551512;
P62913:RPL11; NbExp=1; IntAct=EBI-389668, EBI-354380;
P46777:RPL5; NbExp=1; IntAct=EBI-389668, EBI-358018;
P60866:RPS20; NbExp=1; IntAct=EBI-389668, EBI-353105;
P62988:RPS27A; NbExp=1; IntAct=EBI-389668, EBI-413034;
P62081:RPS7; NbExp=5; IntAct=EBI-389668, EBI-354360;
P20226:TBP; NbExp=1; IntAct=EBI-389668, EBI-355371;
P04637:TP53; NbExp=7; IntAct=EBI-389668, EBI-366083;
Q9BQE3:TUBA1C; NbExp=1; IntAct=EBI-389668, EBI-1103245;
Q13885:TUBB2A; NbExp=1; IntAct=EBI-389668, EBI-711595;
Q93009:USP7; NbExp=4; IntAct=EBI-389668, EBI-302474;
P08670:VIM; NbExp=1; IntAct=EBI-389668, EBI-353844;

MDM2_HUMAN,SUBCELLULAR LOCATION: Nucleus, nucleoplasm. Cytoplasm. Nucleus,
nucleolus. Note=Expressed predominantly in the nucleoplasm.
Interaction with ARF(P14) results in the localization of both
proteins to the nucleolus. The nucleolar localization signals in
both ARF(P14) and MDM2 may be necessary to allow efficient
nucleolar localization of both proteins.

MDM2_HUMAN,ALTERNATIVE PRODUCTS:
Event=Alternative splicing; Named isoforms=10;
Name=Mdm2;
  IsoId=Q00987-1; Sequence=Displayed;
Name=Mdm2-A;
  IsoId=Q00987-2; Sequence=VSP_003208;
Name=Mdm2-A1;
  IsoId=Q00987-3; Sequence=VSP_003208, VSP_003214;
Name=Mdm2-B;
  IsoId=Q00987-4; Sequence=VSP_003209;
Name=Mdm2-C;
  IsoId=Q00987-5; Sequence=VSP_003211;
Name=Mdm2-D;
  IsoId=Q00987-6; Sequence=VSP_003210;
Name=Mdm2-E;
  IsoId=Q00987-7; Sequence=VSP_003212, VSP_003213;
Name=Mdm2-alpha;
  IsoId=Q00987-8; Sequence=VSP_003207;
Name=Mdm2-F;
  IsoId=Q00987-9; Sequence=VSP_022578;
Name=Mdm2-G;
  IsoId=Q00987-10; Sequence=VSP_022579;

MDM2_HUMAN,TISSUE SPECIFICITY: Ubiquitous. Isoform Mdm2-A, isoform Mdm2-B,
isoform Mdm2-C, isoform Mdm2-D, isoform Mdm2-E, isoform Mdm2-F and
isoform Mdm2-G are observed in a range of cancers but absent in
normal tissues.

MDM2_HUMAN,INDUCTION: By DNA damage.

MDM2_HUMAN,DOMAIN: Region I is sufficient for binding p53 and inhibiting its
G1 arrest and apoptosis functions. It also binds p73 and E2F1.
Region II contains most of a central acidic region required for
interaction with ribosomal protein L5 and a putative C4-type zinc
finger. The RING finger domain which coordinates two molecules of
zinc interacts specifically with RNA whether or not zinc is
present and mediates the heterooligomerization with MDM4. It is
also essential for its ubiquitin ligase E3 activity toward p53 and
itself.

MDM2_HUMAN,PTM: Phosphorylated in response to ionizing radiation in an ATM-
dependent manner.

MDM2_HUMAN,PTM: Auto-ubiquitinated; which leads to proteasomal degradation.

MDM2_HUMAN,DISEASE: Seems to be amplified in certain tumors (including soft
tissue sarcomas, osteosarcomas and gliomas). A higher frequency of
splice variants lacking p53 binding domain sequences was found in
late-stage and high-grade ovarian and bladder carcinomas. Four of
the splice variants show loss of p53 binding.

MDM2_HUMAN,MISCELLANEOUS: MDM2 RING finger mutations that failed to
ubiquitinate p53 in vitro did not target p53 for degradation when
expressed in cells.

MDM2_HUMAN,SIMILARITY: Belongs to the MDM2/MDM4 family.

MDM2_HUMAN,SIMILARITY: Contains 1 RanBP2-type zinc finger.

MDM2_HUMAN,SIMILARITY: Contains 1 RING-type zinc finger.

MDM2_HUMAN,SIMILARITY: Contains 1 SWIB domain.

MDM2_HUMAN,WEB RESOURCE: Name=Atlas of Genetics and Cytogenetics in Oncology
and Haematology;
URL="http://atlasgeneticsoncology.org/Genes/MDM2ID115ch12q15.html";

MDM2_HUMAN,WEB RESOURCE: Name=NIEHS-SNPs;
URL="http://egp.gs.washington.edu/data/mdm2/";

MDM2_HUMAN,WEB RESOURCE: Name=Wikipedia; Note=Mdm2 entry;
URL="http://en.wikipedia.org/wiki/Mdm2";

MDM2_HUMAN,-----------------------------------------------------------------------
Copyrighted by the UniProt Consortium, see http://www.uniprot.org/terms
Distributed under the Creative Commons Attribution-NoDerivs License
-----------------------------------------------------------------------

UBP7_HUMAN,FUNCTION: Cleaves ubiquitin fusion protein substrates.
Deubiquitinates TP53/p53 and MDM2 and strongly stabilizes TP53
even in the presence of excess MDM2, and also induces TP53-
dependent cell growth repression and apoptosis.

UBP7_HUMAN,CATALYTIC ACTIVITY: Ubiquitin C-terminal thioester + H(2)O =
ubiquitin + a thiol.

UBP7_HUMAN,ENZYME REGULATION: Inhibited by N-ethyl-maleimide (NEM) and
divalent cations. Tolerates high concentrations of NaCl but is
inhibited at concentrations of 195 mM and higher.

UBP7_HUMAN,BIOPHYSICOCHEMICAL PROPERTIES:
pH dependence:
  Active from pH 7.0 to 9.5;

UBP7_HUMAN,SUBUNIT: Monomer. Interacts with TP53, MDM2 and UBXN6. Interacts
with herpesvirus 1 trans-acting transcriptional protein
ICP0/VMW110 and Epstein-Barr virus EBNA1. EBNA1 shows a 10-fold
higher affinity than TP53 and can compete with it for USP7
binding. Binding to VMW110 may modulate the substrate specificity
or activity of USP7 to stabilize viral proteins. Interacts with
ATXN1 and the strength of interaction is influenced by the length
of the poly-Gln region in ATXN1. A weaker interaction seen with
mutants having longer poly-Gln regions.

UBP7_HUMAN,INTERACTION:
Q9UER7:DAXX; NbExp=4; IntAct=EBI-302474, EBI-77321;
P03211:EBNA1 (xeno); NbExp=3; IntAct=EBI-302474, EBI-996522;
O15479:MAGEB2; NbExp=1; IntAct=EBI-302474, EBI-1057615;
Q00987:MDM2; NbExp=4; IntAct=EBI-302474, EBI-389668;
Q15287:RNPS1; NbExp=1; IntAct=EBI-302474, EBI-395959;
Q9Y230:RUVBL2; NbExp=1; IntAct=EBI-302474, EBI-352939;
Q99426:TBCB; NbExp=1; IntAct=EBI-302474, EBI-764356;
P04637:TP53; NbExp=4; IntAct=EBI-302474, EBI-366083;

UBP7_HUMAN,SUBCELLULAR LOCATION: Nucleus. Note=Present in a minority of ND10
nuclear bodies. Association with VMW110 at early times of
infection leads to an increased proportion of USP7-containing
ND10. Colocalizes with ATXN1 in the nucleus.

UBP7_HUMAN,TISSUE SPECIFICITY: Widely expressed.

UBP7_HUMAN,PTM: Polyneddylated (By similarity).

UBP7_HUMAN,PTM: Polyubiquitinated (By similarity).

UBP7_HUMAN,SIMILARITY: Belongs to the peptidase C19 family.

UBP7_HUMAN,SIMILARITY: Contains 1 MATH domain.

UBP7_HUMAN,-----------------------------------------------------------------------
Copyrighted by the UniProt Consortium, see http://www.uniprot.org/terms
Distributed under the Creative Commons Attribution-NoDerivs License
-----------------------------------------------------------------------

RELB_HUMAN,FUNCTION: NF-kappa-B is a pleiotropic transcription factor which
is present in almost all cell types and is involved in many
biological processed such as inflammation, immunity,
differentiation, cell growth, tumorigenesis and apoptosis. NF-
kappa-B is a homo- or heterodimeric complex formed by the Rel-like
domain-containing proteins RELA/p65, RELB, NFKB1/p105, NFKB1/p50,
REL and NFKB2/p52. The dimers bind at kappa-B sites in the DNA of
their target genes and the individual dimers have distinct
preferences for different kappa-B sites that they can bind with
distinguishable affinity and specificity. Different dimer
combinations act as transcriptional activators or repressors,
respectively. NF-kappa-B is controlled by various mechanisms of
post-translational modification and subcellular
compartmentalization as well as by interactions with other
cofactors or corepressors. NF-kappa-B complexes are held in the
cytoplasm in an inactive state complexed with members of the NF-
kappa-B inhibitor (I-kappa-B) family. In a conventional activation
pathway, I-kappa-B is phosphorylated by I-kappa-B kinases (IKKs)
in response to different activators, subsequently degraded thus
liberating the active NF-kappa-B complex which translocates to the
nucleus. NF-kappa-B heterodimeric RelB-p50 and RelB-p52 complexes
are transcriptional activators. RELB neither associates with DNA
nor with RELA/p65 or REL. Stimulates promoter activity in the
presence of NFKB2/p49.

RELB_HUMAN,SUBUNIT: Component of the NF-kappa-B RelB-p50 complex. Component
of the NF-kappa-B RelB-p52 complex. Self-associates; the
interaction seems to be transient and may prevent degradation
allowing for heterodimer formation with p50 or p52. Interacts with
NFKB1/p50, NFKB2/p52 and NFKB2/p100. Interacts with NFKBID (By
similarity).

RELB_HUMAN,INTERACTION:
Q8N668:COMMD1; NbExp=1; IntAct=EBI-357837, EBI-1550112;

RELB_HUMAN,SUBCELLULAR LOCATION: Nucleus.

RELB_HUMAN,INDUCTION: By mitogens.

RELB_HUMAN,DOMAIN: Both N- and C-terminal domains are required for
transcriptional activation.

RELB_HUMAN,PTM: Phosphorylation at 'Thr-103' and 'Ser-573' is followed by
proteasomal degradation (By similarity).

RELB_HUMAN,SIMILARITY: Contains 1 RHD (Rel-like) domain.

RELB_HUMAN,CAUTION: Was originally (Ref.1) thought to inhibit the
transcriptional activity of nuclear factor NF-kappa-B.

RELB_HUMAN,WEB RESOURCE: Name=Atlas of Genetics and Cytogenetics in Oncology
and Haematology;
URL="http://atlasgeneticsoncology.org/Genes/RELBID324.html";

RELB_HUMAN,-----------------------------------------------------------------------
Copyrighted by the UniProt Consortium, see http://www.uniprot.org/terms
Distributed under the Creative Commons Attribution-NoDerivs License
-----------------------------------------------------------------------

G3P_HUMAN,FUNCTION: Independent of its glycolytic activity it is also
involved in membrane trafficking in the early secretory pathway.

G3P_HUMAN,CATALYTIC ACTIVITY: D-glyceraldehyde 3-phosphate + phosphate +
NAD(+) = 3-phospho-D-glyceroyl phosphate + NADH.

G3P_HUMAN,PATHWAY: Carbohydrate degradation; glycolysis; pyruvate from D-
glyceraldehyde 3-phosphate: step 1/5.

G3P_HUMAN,SUBUNIT: Homotetramer. Binds PRKCI.

G3P_HUMAN,INTERACTION:
Q65ZQ1:-; NbExp=1; IntAct=EBI-354056, EBI-1054063;
Q00987:MDM2; NbExp=1; IntAct=EBI-354056, EBI-389668;
Q9H0J4:QRICH2; NbExp=1; IntAct=EBI-354056, EBI-1053637;
P15927:RPA2; NbExp=1; IntAct=EBI-354056, EBI-621404;
Q5T937:TXN; NbExp=1; IntAct=EBI-354056, EBI-1042712;

G3P_HUMAN,SUBCELLULAR LOCATION: Cytoplasm. Cytoplasm, perinuclear region.
Membrane. Note=Postnuclear and Perinuclear regions.

G3P_HUMAN,PTM: Reversible S-nitrosylation of Cys-152 inhibits enzymatic
activity and increases endogenous ADP-ribosylation, which inhibits
the enzyme in a non-reversible manner. The latter modification is
more likely to be a pathophysiological event associated with
inhibition of gluconeogenesis (By similarity).

G3P_HUMAN,SIMILARITY: Belongs to the glyceraldehyde-3-phosphate
dehydrogenase family.

G3P_HUMAN,SEQUENCE CAUTION:
Sequence=Ref.14; Type=Miscellaneous discrepancy; Note=Differs quite extensively;

G3P_HUMAN,WEB RESOURCE: Name=NIEHS-SNPs;
URL="http://egp.gs.washington.edu/data/gapd/";

G3P_HUMAN,WEB RESOURCE: Name=Wikipedia; Note=Glyceraldehyde 3-phosphate
dehydrogenase entry;
URL="http://en.wikipedia.org/wiki/Glyceraldehyde_3-phosphate_dehydrogenase";

G3P_HUMAN,-----------------------------------------------------------------------
Copyrighted by the UniProt Consortium, see http://www.uniprot.org/terms
Distributed under the Creative Commons Attribution-NoDerivs License
-----------------------------------------------------------------------

REL_HUMAN,FUNCTION: Proto-oncogene that may play a role in differentiation
and lymphopoiesis. NF-kappa-B is a pleiotropic transcription
factor which is present in almost all cell types and is involved
in many biological processed such as inflammation, immunity,
differentiation, cell growth, tumorigenesis and apoptosis. NF-
kappa-B is a homo- or heterodimeric complex formed by the Rel-like
domain-containing proteins RELA/p65, RELB, NFKB1/p105, NFKB1/p50,
REL and NFKB2/p52. The dimers bind at kappa-B sites in the DNA of
their target genes and the individual dimers have distinct
preferences for different kappa-B sites that they can bind with
distinguishable affinity and specificity. Different dimer
combinations act as transcriptional activators or repressors,
respectively. NF-kappa-B is controlled by various mechanisms of
post-translational modification and subcellular
compartmentalization as well as by interactions with other
cofactors or corepressors. NF-kappa-B complexes are held in the
cytoplasm in an inactive state complexed with members of the NF-
kappa-B inhibitor (I-kappa-B) family. In a conventional activation
pathway, I-kappa-B is phosphorylated by I-kappa-B kinases (IKKs)
in response to different activators, subsequently degraded thus
liberating the active NF-kappa-B complex which translocates to the
nucleus. The NF-kappa-B heterodimer RELA/p65-c-Rel is a
transcriptional activator.

REL_HUMAN,SUBUNIT: Component of the NF-kappa-B p65-c-Rel complex. Component
of the NF-kappa-B p50-c-Rel complex. Component of the NF-kappa-B
p52-c-Rel complex. Homodimer; component of the NF-kappa-B c-Rel-c-
Rel complex (By similarity). Interacts with NKIRAS1. Interacts
with NFKBIB (By similarity). Interacts with NFKBIE.

REL_HUMAN,INTERACTION:
Q8N668:COMMD1; NbExp=1; IntAct=EBI-307352, EBI-1550112;
Q04206:RELA; NbExp=2; IntAct=EBI-307352, EBI-73886;

REL_HUMAN,SUBCELLULAR LOCATION: Nucleus (By similarity).

REL_HUMAN,SIMILARITY: Contains 1 RHD (Rel-like) domain.

REL_HUMAN,WEB RESOURCE: Name=Atlas of Genetics and Cytogenetics in Oncology
and Haematology;
URL="http://atlasgeneticsoncology.org/Genes/RELID322.html";

REL_HUMAN,-----------------------------------------------------------------------
Copyrighted by the UniProt Consortium, see http://www.uniprot.org/terms
Distributed under the Creative Commons Attribution-NoDerivs License
-----------------------------------------------------------------------

EP300_HUMAN,FUNCTION: Functions as histone acetyltransferase and regulates
transcription via chromatin remodeling. Acetylates all four core
histones in nucleosomes. Histone acetylation gives an epigenetic
tag for transcriptional activation. Binds to and may be involved
in the transforming capacity of the adenovirus E1A protein.
Mediates cAMP-gene regulation by binding specifically to
phosphorylated CREB protein. In case of HIV-1 infection, it is
recruited by the viral protein Tat. Regulates Tat's
transactivating activity and may help inducing chromatin
remodeling of proviral genes.

EP300_HUMAN,CATALYTIC ACTIVITY: Acetyl-CoA + histone = CoA + acetylhistone.

EP300_HUMAN,SUBUNIT: Interacts with phosphorylated CREB1 (By similarity).
Interacts with DTX1, EID1, ELF3, FEN1, LEF1, NCOA1, NCOA6, NR3C1,
PCAF, PELP1, SPIB, SRY, TCF7L2, TP53, SRCAP, TTC5, JMY and TRERF1.
The TAZ-type 1 domain interacts with HIF1A. Probably part of a
complex with HIF1A and CREBBP. Part of a complex containing CARM1
and NCOA2/GRIP1. Interacts with ING4 and this interaction may be
indirect. Interacts with the C-terminal region of CITED4.
Interacts with HTLV-1 Tax and p30II. Interacts with and acetylates
HIV-1 Tat.

EP300_HUMAN,INTERACTION:
Q99967:CITED2; NbExp=1; IntAct=EBI-447295, EBI-937732;
Q99814:EPAS1; NbExp=1; IntAct=EBI-447295, EBI-447470;
Q16665:HIF1A; NbExp=2; IntAct=EBI-447295, EBI-447269;
P84051:His2A (xeno); NbExp=1; IntAct=EBI-447295, EBI-182580;
P02299:His3 (xeno); NbExp=1; IntAct=EBI-447295, EBI-522090;
P84040:His4 (xeno); NbExp=1; IntAct=EBI-447295, EBI-185028;
P17181:IFNAR1; NbExp=1; IntAct=EBI-447295, EBI-1547250;
P48551:IFNAR2; NbExp=1; IntAct=EBI-447295, EBI-958408;
Q9QXM1:Jmy (xeno); NbExp=6; IntAct=EBI-447295, EBI-866001;
P01106:MYC; NbExp=1; IntAct=EBI-447295, EBI-447544;
P55209:NAP1L1; NbExp=2; IntAct=EBI-447295, EBI-356392;
Q9Y6Q9:NCOA3; NbExp=1; IntAct=EBI-447295, EBI-81196;
Q92831:PCAF; NbExp=2; IntAct=EBI-447295, EBI-477430;
P20265:POU3F2; NbExp=2; IntAct=EBI-447295, EBI-1167176;
P37231:PPARG; NbExp=1; IntAct=EBI-447295, EBI-781384;
P05549:TFAP2A; NbExp=1; IntAct=EBI-447295, EBI-347351;
P04637:TP53; NbExp=3; IntAct=EBI-447295, EBI-366083;
P02340:Tp53 (xeno); NbExp=1; IntAct=EBI-447295, EBI-474016;
Q13105:ZBTB17; NbExp=1; IntAct=EBI-447295, EBI-372156;

EP300_HUMAN,SUBCELLULAR LOCATION: Nucleus.

EP300_HUMAN,PTM: Acetylated on Lys at up to 17 positions by intermolecular
autocatalysis.

EP300_HUMAN,PTM: Citrullinated at Arg-2142 by PADI4, which impairs methylation
by CARM1 and promotes interaction with NCOA2/GRIP1.

EP300_HUMAN,PTM: Methylated at Arg-580 and Arg-604 in the KIX domain by CARM1,
which blocks association with CREB, inhibits CREB signaling and
activates apoptotic response. Also methylated at Arg-2142 by
CARM1, which impairs interaction with NCOA2/GRIP1.

EP300_HUMAN,PTM: Phosphorylated.

EP300_HUMAN,DISEASE: Defects in EP300 may play a role in epithelial cancer.

EP300_HUMAN,DISEASE: Chromosomal aberrations involving EP300 may be a cause of
acute myeloid leukemias. Translocation t(8;22)(p11;q13) with
MYST3.

EP300_HUMAN,DISEASE: Defects in EP300 are a cause of Rubinstein-Taybi syndrome
(RSTS) [MIM:180849]. RSTS is an autosomal dominant disorder
characterized by craniofacial abnormalities, broad thumbs, broad
big toes, mental retardation and a propensity for development of
malignancies.

EP300_HUMAN,SIMILARITY: Contains 1 bromo domain.

EP300_HUMAN,SIMILARITY: Contains 1 KIX domain.

EP300_HUMAN,SIMILARITY: Contains 2 TAZ-type zinc fingers.

EP300_HUMAN,SIMILARITY: Contains 1 ZZ-type zinc finger.

EP300_HUMAN,WEB RESOURCE: Name=Atlas of Genetics and Cytogenetics in Oncology
and Haematology;
URL="http://atlasgeneticsoncology.org/Genes/P300ID97.html";

EP300_HUMAN,WEB RESOURCE: Name=GeneReviews;
URL="http://www.genetests.org/query?gene=EP300";

EP300_HUMAN,WEB RESOURCE: Name=Wikipedia; Note=P300/CBP entry;
URL="http://en.wikipedia.org/wiki/P300/CBP";

EP300_HUMAN,-----------------------------------------------------------------------
Copyrighted by the UniProt Consortium, see http://www.uniprot.org/terms
Distributed under the Creative Commons Attribution-NoDerivs License
-----------------------------------------------------------------------

TF65_HUMAN,FUNCTION: NF-kappa-B is a pleiotropic transcription factor which
is present in almost all cell types and is involved in many
biological processed such as inflammation, immunity,
differentiation, cell growth, tumorigenesis and apoptosis. NF-
kappa-B is a homo- or heterodimeric complex formed by the Rel-like
domain-containing proteins RELA/p65, RELB, NFKB1/p105, NFKB1/p50,
REL and NFKB2/p52 and the heterodimeric p65-p50 complex appears to
be most abundant one. The dimers bind at kappa-B sites in the DNA
of their target genes and the individual dimers have distinct
preferences for different kappa-B sites that they can bind with
distinguishable affinity and specificity. Different dimer
combinations act as transcriptional activators or repressors,
respectively. NF-kappa-B is controlled by various mechanisms of
post-translational modification and subcellular
compartmentalization as well as by interactions with other
cofactors or corepressors. NF-kappa-B complexes are held in the
cytoplasm in an inactive state complexed with members of the NF-
kappa-B inhibitor (I-kappa-B) family. In a conventional activation
pathway, I-kappa-B is phosphorylated by I-kappa-B kinases (IKKs)
in response to different activators, subsequently degraded thus
liberating the active NF-kappa-B complex which translocates to the
nucleus. NF-kappa-B heterodimeric p65-p50 and p65-c-Rel complexes
are transcriptional activators. The NF-kappa-B p65-p65 complex
appears to be involved in invasin-mediated activation of IL-8
expression. The inhibitory effect of I-kappa-B upon NF-kappa-B the
cytoplasm is exerted primarily through the interaction with p65.
p65 shows a weak DNA-binding site which could contribute directly
to DNA binding in the NF-kappa-B complex.

TF65_HUMAN,SUBUNIT: Component of the NF-kappa-B p65-p50 complex. Component of
the NF-kappa-B p65-c-Rel complex. Homodimer; component of the NF-
kappa-B p65-p65 complex. Component of the NF-kappa-B p65-p52
complex. May interact with ETHE1. Binds AES and TLE1. Interacts
with TP53BP2. Binds to and is phosphorylated by the activated form
of either RPS6KA4 or RPS6KA5. Interacts with ING4 and this
interaction may be indirect. Interacts with CARM1, USP48 and
UNC5CL. Interacts with IRAK1BP1 (By similarity).Interacts with
NFKBID (By similarity). Interacts with NFKBIA. Interacts with
GSK3B. Interacts with NFKBIB (By similarity). Interacts with
NFKBIE. Interacts with NFKBIZ (By similarity). Part of a 70-90 kDa
complex at least consisting of CHUK, IKBKB, NFKBIA, RELA, IKBKAP
and MAP3K14. Interacts with HDAC3; HDAC3 mediates the
deacetylation of RELA. Interacts with HDAC1; the interaction
requires non-phosphorylated RELA. Interacts with CBP; the
interaction requires phosphorylated RELA. Interacts
(phosphorylated at 'Thr-254') with PIN1; the interaction inhibits
p65 binding to NFKBIA. Interacts with SOCS1. Interacts with UXT.

TF65_HUMAN,INTERACTION:
Self; NbExp=3; IntAct=EBI-73886, EBI-73886;
Q9NY61:AATF; NbExp=2; IntAct=EBI-73886, EBI-372428;
P18847:ATF3; NbExp=1; IntAct=EBI-73886, EBI-712767;
Q96JB5:CDK5RAP3; NbExp=3; IntAct=EBI-73886, EBI-718818;
O15111:CHUK; NbExp=1; IntAct=EBI-73886, EBI-81249;
Q8N668:COMMD1; NbExp=2; IntAct=EBI-73886, EBI-1550112;
Q92793:CREBBP; NbExp=1; IntAct=EBI-73886, EBI-81215;
Q08211:DHX9; NbExp=3; IntAct=EBI-73886, EBI-352022;
Q13547:HDAC1; NbExp=2; IntAct=EBI-73886, EBI-301834;
Q86UE4:MTDH; NbExp=1; IntAct=EBI-73886, EBI-1046588;
P19838:NFKB1; NbExp=2; IntAct=EBI-73886, EBI-300010;
P25963:NFKBIA; NbExp=3; IntAct=EBI-73886, EBI-307386;
Q15653:NFKBIB; NbExp=3; IntAct=EBI-73886, EBI-352889;
Q14690:PDCD11; NbExp=1; IntAct=EBI-73886, EBI-300028;
Q04864:REL; NbExp=2; IntAct=EBI-73886, EBI-307352;
P23396:RPS3; NbExp=5; IntAct=EBI-73886, EBI-351193;
O75582:RPS6KA5; NbExp=1; IntAct=EBI-73886, EBI-73869;
P21980:TGM2; NbExp=2; IntAct=EBI-73886, EBI-727668;
Q13625-2:TP53BP2; NbExp=5; IntAct=EBI-73886, EBI-287091;
Q9UBK9:UXT; NbExp=3; IntAct=EBI-73886, EBI-357355;

TF65_HUMAN,SUBCELLULAR LOCATION: Nucleus. Cytoplasm. Note=Nuclear, but also
found in the cytoplasm in an inactive form complexed to an
inhibitor (I-kappa-B).

TF65_HUMAN,ALTERNATIVE PRODUCTS:
Event=Alternative splicing; Named isoforms=4;
Name=1; Synonyms=p65;
  IsoId=Q04206-1; Sequence=Displayed;
Name=2; Synonyms=p65 delta 2;
  IsoId=Q04206-2; Sequence=VSP_005587, VSP_005588;
Name=3; Synonyms=p65 delta;
  IsoId=Q04206-3; Sequence=VSP_012031;
Name=4;
  IsoId=Q04206-4; Sequence=VSP_031245;
  Note=No experimental confirmation available;

TF65_HUMAN,PTM: Ubiquitinated, leading to its proteosomal degradation.
Degradation is required for termination of NF-kappa-B response.

TF65_HUMAN,PTM: Phosphorylation on 'Ser-536' stimulates acetylation on 'Lys-
310' and interaction with CBP; the phosphorylated and acetylated
forms show enhanced transcriptional activity.

TF65_HUMAN,PTM: Reversibly acetylated; the acetylation seems to be mediated
by CBP, the deacetylation by HDAC3. Acetylation at 'Lys-122'
enhances DNA binding and impairs association with NFKBIA.
Acetylation at 'Lys-310' is required for full transcriptional
activity in the absence of effects on DNA binding and NFKBIA
association. Acetylation can also lower DNA-binding and results in
nuclear export.

TF65_HUMAN,SIMILARITY: Contains 1 RHD (Rel-like) domain.

TF65_HUMAN,WEB RESOURCE: Name=Atlas of Genetics and Cytogenetics in Oncology
and Haematology;
URL="http://atlasgeneticsoncology.org/Genes/RELAID325.html";

TF65_HUMAN,WEB RESOURCE: Name=SeattleSNPs;
URL="http://pga.gs.washington.edu/data/rela/";

TF65_HUMAN,-----------------------------------------------------------------------
Copyrighted by the UniProt Consortium, see http://www.uniprot.org/terms
Distributed under the Creative Commons Attribution-NoDerivs License
-----------------------------------------------------------------------

NPM_HUMAN,FUNCTION: Associated with nucleolar ribonucleoprotein structures
and bind single-stranded nucleic acids. It may function in the
assembly and/or transport of ribosome.

NPM_HUMAN,SUBUNIT: Disulfide-linked dimers under certain conditions. The
SWAP complex consists of NPM1, NCL, PARP1 and SWAP70 (By
similarity). Interacts with NSUN2.

NPM_HUMAN,INTERACTION:
Q98147:- (xeno); NbExp=2; IntAct=EBI-78579, EBI-626601;
Q9NX58:LYAR; NbExp=1; IntAct=EBI-78579, EBI-713507;
Q00987:MDM2; NbExp=3; IntAct=EBI-78579, EBI-389668;
P55345:PRMT2; NbExp=1; IntAct=EBI-78579, EBI-78458;
P04637:TP53; NbExp=3; IntAct=EBI-78579, EBI-366083;
P04637:TP53; NbExp=1; IntAct=EBI-354150, EBI-366083;
Q15853:USF2; NbExp=1; IntAct=EBI-78579, EBI-1055994;

NPM_HUMAN,SUBCELLULAR LOCATION: Nucleus, nucleolus. Note=Generally
nucleolar, but is translocated to the nucleoplasm in case of serum
starvation or treatment with anticancer drugs. Has been found in
the cytoplasm in patients with primary acute myelogenous leukemia
(AML), but not with secondary AML.

NPM_HUMAN,ALTERNATIVE PRODUCTS:
Event=Alternative splicing; Named isoforms=2;
Name=1;
  IsoId=P06748-1; Sequence=Displayed;
Name=2;
  IsoId=P06748-2; Sequence=VSP_003616;

NPM_HUMAN,PTM: Phosphorylated.

NPM_HUMAN,DISEASE: A chromosomal aberration involving NPM1 is found in a
form of non-Hodgkin lymphoma. Translocation t(2;5)(p23;q35) with
ALK. The resulting chimeric NPM1-ALK protein homodimerize and the
kinase becomes constitutively activated.

NPM_HUMAN,DISEASE: A chromosomal aberration involving NPM1 is found in a
form of acute promyelocytic leukemia. Translocation
t(5;17)(q32;q11) with RARA.

NPM_HUMAN,DISEASE: A chromosomal aberration involving NPM1 is a cause of
myelodysplastic syndrome (MDS). Translocation t(3;5)(q25.1;q34)
with MLF1.

NPM_HUMAN,DISEASE: Defects in NPM1 are associated with acute myelogenous
leukemia (AML). Mutations in exon 12 affecting the C-terminus of
the protein are associated with an aberrant cytoplasmic location.

NPM_HUMAN,SIMILARITY: Belongs to the nucleoplasmin family.

NPM_HUMAN,WEB RESOURCE: Name=Atlas of Genetics and Cytogenetics in Oncology
and Haematology;
URL="http://atlasgeneticsoncology.org/Genes/NPM1.html";

NPM_HUMAN,-----------------------------------------------------------------------
Copyrighted by the UniProt Consortium, see http://www.uniprot.org/terms
Distributed under the Creative Commons Attribution-NoDerivs License
-----------------------------------------------------------------------

PML_HUMAN,FUNCTION: Probable transcription factor. May play an important
role in recruitment of ELF4 into PML nuclear bodies.

PML_HUMAN,SUBUNIT: Interacts with SIRT1, TOPBP1, TRIM27 and TRIM69.
Interacts with the C-terminus of ELF4. Interacts with Lassa virus
Z protein and rabies virus phosphoprotein (By similarity).

PML_HUMAN,INTERACTION:
P68400:CSNK2A1; NbExp=2; IntAct=EBI-295890, EBI-347804;
Q9UER7:DAXX; NbExp=1; IntAct=EBI-295890, EBI-77321;
Q00987:MDM2; NbExp=1; IntAct=EBI-304008, EBI-389668;
Q00987:MDM2; NbExp=2; IntAct=EBI-295890, EBI-389668;
P04637:TP53; NbExp=1; IntAct=EBI-295890, EBI-366083;
Q05516:ZBTB16; NbExp=1; IntAct=EBI-304008, EBI-711925;

PML_HUMAN,SUBCELLULAR LOCATION: Nucleus, nucleoplasm. Cytoplasm.
Note=Sumoylated forms localize to the PML nuclear bodies. The B1
box and the RING finger are also required for this nuclear
localization. Isoforms lacking a nuclear localization signal are
cytoplasmic.

PML_HUMAN,ALTERNATIVE PRODUCTS:
Event=Alternative splicing; Named isoforms=5;
  Comment=Additional isoforms seem to exist;
Name=PML-1;
  IsoId=P29590-1; Sequence=Displayed;
Name=PML-2;
  IsoId=P29590-2; Sequence=VSP_005739, VSP_005740;
Name=PML-3;
  IsoId=P29590-3; Sequence=VSP_005741;
Name=PML-3B;
  IsoId=P29590-4; Sequence=VSP_005742, VSP_005743;
Name=PML-X;
  IsoId=P29590-5; Sequence=VSP_005744, VSP_005745;

PML_HUMAN,PTM: Ubiquitinated; mediated by SIAH1 or SIAH2 and leading to its
subsequent proteasomal degradation.

PML_HUMAN,PTM: Sumoylated on all three sites is required for nuclear body
formation. Sumoylation on Lys-160 is a prerequisite for
sumoylation on Lys-65. The PML-RARA fusion protein is not
sumoylated.

PML_HUMAN,DISEASE: A chromosomal aberration involving PML may be a cause of
acute promyelocytic leukemia (APL). Translocation
t(15;17)(q21;q21) with RARA. The PML breakpoints (type A and type
B) lie on either side of an alternatively spliced exon.

PML_HUMAN,SIMILARITY: Contains 2 B box-type zinc fingers.

PML_HUMAN,SIMILARITY: Contains 1 RING-type zinc finger.

PML_HUMAN,WEB RESOURCE: Name=Atlas of Genetics and Cytogenetics in Oncology
and Haematology;
URL="http://atlasgeneticsoncology.org/Genes/PMLID41.html";

PML_HUMAN,-----------------------------------------------------------------------
Copyrighted by the UniProt Consortium, see http://www.uniprot.org/terms
Distributed under the Creative Commons Attribution-NoDerivs License
-----------------------------------------------------------------------

RL23_HUMAN,SIMILARITY: Belongs to the ribosomal protein L14P family.

RL23_HUMAN,-----------------------------------------------------------------------
Copyrighted by the UniProt Consortium, see http://www.uniprot.org/terms
Distributed under the Creative Commons Attribution-NoDerivs License
-----------------------------------------------------------------------

TAF1_HUMAN,FUNCTION: Largest component and core scaffold of the TFIID basal
transcription factor complex. Contains novel N- and C-terminal
Ser/Thr kinase domains which can autophosphorylate or
transphosphorylate other transcription factors. Phosphorylates
TP53 on 'Thr-55' which leads to MDM2-mediated degradation of TP53.
Phosphorylates GTF2A1 and GTF2F1 on Ser residues. Possesses DNA-
binding activity. Essential for progression of the G1 phase of the
cell cycle.

TAF1_HUMAN,CATALYTIC ACTIVITY: ATP + a protein = ADP + a phosphoprotein.

TAF1_HUMAN,COFACTOR: Magnesium.

TAF1_HUMAN,ENZYME REGULATION: Autophosphorylates on Ser residues. Inhibited
by retinoblastoma tumor suppressor protein, RB1.

TAF1_HUMAN,SUBUNIT: TAF1 is the largest component of transcription factor
TFIID that is composed of TBP and a variety of TBP-associated
factors. TAF1, when part of the TFIID complex, interacts with C-
terminus of TP53. RB1 interacts with the N-terminal domain of
TAF1. Interacts with ASF1A and ASF1B.

TAF1_HUMAN,INTERACTION:
P03120:E2 (xeno); NbExp=2; IntAct=EBI-491313, EBI-1779322;
P35269:GTF2F1; NbExp=2; IntAct=EBI-491289, EBI-457886;
P06400:RB1; NbExp=1; IntAct=EBI-491289, EBI-491274;
P20226:TBP; NbExp=1; IntAct=EBI-491289, EBI-355371;

TAF1_HUMAN,SUBCELLULAR LOCATION: Nucleus.

TAF1_HUMAN,ALTERNATIVE PRODUCTS:
Event=Alternative splicing; Named isoforms=4;
Name=1;
  IsoId=P21675-1; Sequence=Displayed;
Name=2;
  IsoId=P21675-2; Sequence=VSP_012362;
Name=3;
  IsoId=P21675-3; Sequence=VSP_023318, VSP_023319;
Name=4;
  IsoId=P21675-4; Sequence=VSP_023319;

TAF1_HUMAN,PTM: Phosphorylated by casein kinase II in vitro.

TAF1_HUMAN,DISEASE: Defects in TAF1 are the cause of X-linked torsion
dystonia type 3 (DYT3) [MIM:314250]; also called X-linked
dystonia-parkinsonism (XDP). DYT3 is a movement disorder
characterized by severe progressive torsion dystonia followed by
parkinsonism. The disorder is caused by an SVA (short interspersed
nuclear element variable number of tandem repeats and Alu
composite) retrotransposon insertion in intron 32 of the TAF1
gene.

TAF1_HUMAN,SIMILARITY: Belongs to the TAF1 family.

TAF1_HUMAN,SIMILARITY: Contains 2 bromo domains.

TAF1_HUMAN,SIMILARITY: Contains 1 HMG box DNA-binding domain.

TAF1_HUMAN,SIMILARITY: Contains 2 protein kinase domains.

TAF1_HUMAN,WEB RESOURCE: Name=NIEHS-SNPs;
URL="http://egp.gs.washington.edu/data/taf1/";

TAF1_HUMAN,-----------------------------------------------------------------------
Copyrighted by the UniProt Consortium, see http://www.uniprot.org/terms
Distributed under the Creative Commons Attribution-NoDerivs License
-----------------------------------------------------------------------

TBP_HUMAN,FUNCTION: General transcription factor that functions at the core
of the DNA-binding multiprotein factor TFIID. Binding of TFIID to
the TATA box is the initial transcriptional step of the pre-
initiation complex (PIC), playing a role in the activation of
eukaryotic genes transcribed by RNA polymerase II.

TBP_HUMAN,SUBUNIT: Belongs to the TFIID complex together with the TBP-
associated factors (TAFs). Component of the transcription factor
SL1/TIFIB complex, composed of TBP and at least TAF1A, TAF1B
TAF1C, and TAF3. Binds DNA as monomer. Interacts with TAFs, TFIIB,
NCOA6, DRAP1, DR1 and ELF3. Interacts with SPIB, SNAPC1, SNAPC2
and SNAPC4. Interacts with HIV-1 Tat. Interacts with UTF1 which
acts as a coactivator of ATF2 transcriptional activity. Interacts
with GPBP1 (By similarity). Interacts with BRF2.

TBP_HUMAN,INTERACTION:
O60869:EDF1; NbExp=1; IntAct=EBI-355371, EBI-781301;
O60869-1:EDF1; NbExp=1; IntAct=EBI-355371, EBI-781310;
O60869-2:EDF1; NbExp=1; IntAct=EBI-355371, EBI-781315;
P52655-1:GTF2A1; NbExp=1; IntAct=EBI-355371, EBI-1019093;
P52657:GTF2A2; NbExp=2; IntAct=EBI-355371, EBI-1045262;
Q00987:MDM2; NbExp=1; IntAct=EBI-355371, EBI-389668;
P20265:POU3F2; NbExp=1; IntAct=EBI-355371, EBI-1167176;
P21675:TAF1; NbExp=1; IntAct=EBI-355371, EBI-491289;
P04637:TP53; NbExp=1; IntAct=EBI-355371, EBI-366083;

TBP_HUMAN,SUBCELLULAR LOCATION: Nucleus.

TBP_HUMAN,POLYMORPHISM: The poly-Gln region of TBP is highly polymorphic (25
to 42 repeats) in normal individuals and is expanded to about 47-
63 repeats in spinocerebellar ataxia 17 (SCA17) patients.

TBP_HUMAN,DISEASE: Defects in TBP are the cause of spinocerebellar ataxia
type 17 (SCA17) [MIM:607136]. Spinocerebellar ataxia is a
clinically and genetically heterogeneous group of cerebellar
disorders. Patients show progressive incoordination of gait and
often poor coordination of hands, speech and eye movements, due to
degeneration of the cerebellum with variable involvement of the
brainstem and spinal cord. SCA17 is an autosomal dominant
cerebellar ataxia (ADCA) characterized by widespread cerebral and
cerebellar atrophy, dementia and extrapyramidal signs. The
molecular defect in SCA17 is the expansion of a CAG repeat in the
coding region of TBP. Longer expansions result in earlier onset
and more severe clinical manifestations of the disease.

TBP_HUMAN,SIMILARITY: Belongs to the TBP family.

TBP_HUMAN,WEB RESOURCE: Name=GeneReviews;
URL="http://www.genetests.org/query?gene=TBP";

TBP_HUMAN,-----------------------------------------------------------------------
Copyrighted by the UniProt Consortium, see http://www.uniprot.org/terms
Distributed under the Creative Commons Attribution-NoDerivs License
-----------------------------------------------------------------------

PCAF_HUMAN,FUNCTION: Functions as a histone acetyltransferase (HAT) to
promote transcriptional activation. Has significant histone
acetyltransferase activity with core histones (H3 and H4), and
also with nucleosome core particles. Inhibits cell-cycle
progression and counteracts the mitogenic activity of the
adenoviral oncoprotein E1A. In case of HIV-1 infection, it is
recruited by the viral protein Tat. Regulates Tat's
transactivating activity and may help inducing chromatin
remodeling of proviral genes.

PCAF_HUMAN,CATALYTIC ACTIVITY: Acetyl-CoA + histone = CoA + acetylhistone.

PCAF_HUMAN,SUBUNIT: Interacts with SIRT1 (By similarity). Interacts with
EP300 and CREBBP. Interacts with NCOA1 and NCOA3. Binds to HTLV-1
Tax. Interacts with and acetylates HIV-1 Tat. Interacts with KLF1;
the interaction does not acetylate KLF1 and there is no
enhancement of its transactivational activity. Interacts with
NFE4.

PCAF_HUMAN,INTERACTION:
Q92793:CREBBP; NbExp=2; IntAct=EBI-477430, EBI-81215;
Q09472:EP300; NbExp=2; IntAct=EBI-477430, EBI-447295;
Q86YP4:GATAD2A; NbExp=1; IntAct=EBI-477430, EBI-726224;
Q8WXI9:GATAD2B; NbExp=1; IntAct=EBI-477430, EBI-923440;
Q16665:HIF1A; NbExp=2; IntAct=EBI-477430, EBI-447269;
P02299:His3 (xeno); NbExp=1; IntAct=EBI-477430, EBI-522090;
P84040:His4 (xeno); NbExp=1; IntAct=EBI-477430, EBI-185028;
Q8IXJ6:SIRT2; NbExp=2; IntAct=EBI-477430, EBI-477232;
Q16594:TAF9; NbExp=1; IntAct=EBI-477430, EBI-712521;
Q9EPK5:Wwtr1 (xeno); NbExp=1; IntAct=EBI-477430, EBI-1211920;

PCAF_HUMAN,SUBCELLULAR LOCATION: Nucleus (By similarity).

PCAF_HUMAN,TISSUE SPECIFICITY: Ubiquitously expressed but most abundant in
heart and skeletal muscle.

PCAF_HUMAN,DOMAIN: The bromodomain mediates binding to HIV-1 Tat.

PCAF_HUMAN,SIMILARITY: Belongs to the GCN5 family.

PCAF_HUMAN,SIMILARITY: Contains 1 bromo domain.

PCAF_HUMAN,SIMILARITY: Contains 1 N-acetyltransferase domain.

PCAF_HUMAN,-----------------------------------------------------------------------
Copyrighted by the UniProt Consortium, see http://www.uniprot.org/terms
Distributed under the Creative Commons Attribution-NoDerivs License
-----------------------------------------------------------------------

PIAS1_HUMAN,FUNCTION: Functions as an E3-type small ubiquitin-like modifier
(SUMO) ligase, stabilizing the interaction between UBE2I and the
substrate, and as a SUMO-tethering factor. Plays a crucial role as
a transcriptional coregulation in various cellular pathways,
including the STAT pathway, the p53 pathway and the steroid
hormone signaling pathway. The effects of this transcriptional
coregulation, transactivation or silencing, may vary depending
upon the biological context.

PIAS1_HUMAN,PATHWAY: Protein modification; protein sumoylation.

PIAS1_HUMAN,SUBUNIT: Binds SUMO1 and UBE2I. Interacts with AR, CSRP2, JUN,
MDM2, NCOA2, TP53, RNA helicase II and STAT1 dimers, following
IFN-alpha-stimulation. Interacts with SP3, preferentially when
SUMO-modified. Binds preferentially AT-rich DNA sequences, known
as matrix or scaffold attachment regions (MARs/SARs) (By
similarity). Interacts with PLAG1.

PIAS1_HUMAN,INTERACTION:
P18031:PTPN1; NbExp=1; IntAct=EBI-629434, EBI-968788;
P04637:TP53; NbExp=1; IntAct=EBI-629434, EBI-366083;

PIAS1_HUMAN,SUBCELLULAR LOCATION: Nucleus speckle. Note=Interaction with CSRP2
may induce a partial redistribution along the cytoskeleton.

PIAS1_HUMAN,TISSUE SPECIFICITY: Expressed in numerous tissues with highest
level in testis.

PIAS1_HUMAN,DOMAIN: The LXXLL motif is a transcriptional coregulator
signature.

PIAS1_HUMAN,DOMAIN: The SP-RING-type domain is required for promoting EKLF
sumoylation (By similarity).

PIAS1_HUMAN,PTM: Sumoylated.

PIAS1_HUMAN,SIMILARITY: Belongs to the PIAS family.

PIAS1_HUMAN,SIMILARITY: Contains 1 SAP domain.

PIAS1_HUMAN,SIMILARITY: Contains 1 SP-RING-type zinc finger.

PIAS1_HUMAN,-----------------------------------------------------------------------
Copyrighted by the UniProt Consortium, see http://www.uniprot.org/terms
Distributed under the Creative Commons Attribution-NoDerivs License
-----------------------------------------------------------------------

CBP_HUMAN,FUNCTION: Acetylates histones, giving a specific tag for
transcriptional activation. Also acetylates non-histone proteins,
like NCOA3 coactivator. Binds specifically to phosphorylated CREB
and enhances its transcriptional activity toward cAMP-responsive
genes.

CBP_HUMAN,CATALYTIC ACTIVITY: Acetyl-CoA + histone = CoA + acetylhistone.

CBP_HUMAN,SUBUNIT: Found in a complex containing NCOA2; NCOA3; IKKA; IKKB
and IKBKG. Probably part of a complex with HIF1A and EP300.
Interacts with phosphorylated CREB1. Interacts with the C-terminal
region of CITED4. The TAZ-type 1 domain interacts with HIF1A.
Interacts with SRCAP, CARM1, ELF3, MLLT7/FOXO4, N4BP2, NCOA1,
NCOA3, NCOA6, PCAF, PELP1, PML, SMAD1, SMAD2, SMAD3, SPIB and
TRERF1. Interacts with HTLV-1 Tax and p30II. Interacts with HIV-1
Tat. Interacts with KLF1; the interaction results in acetylation
of KLF1 and enhancement of its transcriptional activity. Interacts
with ZCCHC12 (By similarity). Interacts with DAXX; the interaction
is dependent on CBP sumoylation and results in suppression of the
transcriptional activiy via recruitment of HDAC2 to DAAX (By
similarity).

CBP_HUMAN,INTERACTION:
Q9UER7:DAXX; NbExp=1; IntAct=EBI-81215, EBI-77321;
P42858:HTT; NbExp=1; IntAct=EBI-81215, EBI-466029;
P48551:IFNAR2; NbExp=3; IntAct=EBI-81215, EBI-958408;
Q86UE4:MTDH; NbExp=1; IntAct=EBI-81215, EBI-1046588;
P55209:NAP1L1; NbExp=2; IntAct=EBI-81215, EBI-356392;
Q14686:NCOA6; NbExp=1; IntAct=EBI-81215, EBI-78670;
Q92831:PCAF; NbExp=2; IntAct=EBI-81215, EBI-477430;
Q04206:RELA; NbExp=1; IntAct=EBI-81215, EBI-73886;
P15927:RPA2; NbExp=1; IntAct=EBI-81215, EBI-621404;
P04637:TP53; NbExp=3; IntAct=EBI-81215, EBI-366083;

CBP_HUMAN,SUBCELLULAR LOCATION: Nucleus.

CBP_HUMAN,DOMAIN: The KIX domain mediates binding to HIV-1 Tat.

CBP_HUMAN,PTM: Methylation of the KIX domain by CARM1 blocks association
with CREB. This results in the blockade of CREB signaling, and in
activation of apoptotic response (By similarity).

CBP_HUMAN,PTM: Phosphorylated upon DNA damage, probably by ATM or ATR.

CBP_HUMAN,PTM: Sumoylation negatively regulates transcriptional activity via
the recruitment of DAAX (By similarity).

CBP_HUMAN,DISEASE: Chromosomal aberrations involving CREBBP may be a cause
of acute myeloid leukemias. Translocation t(8;16)(p11;p13) with
MYST3/MOZ; translocation t(11;16)(q23;p13.3) with MLL/HRX;
translocation t(10;16)(q22;p13) with MYST4/MORF. MYST3-CREBBP may
induce leukemia by inhibiting RUNX1-mediated transcription.

CBP_HUMAN,DISEASE: Defects in CREBBP are a cause of Rubinstein-Taybi
syndrome (RSTS) [MIM:180849]. RSTS is an autosomal dominant
disorder characterized by craniofacial abnormalities, broad
thumbs, broad big toes, mental retardation and a propensity for
development of malignancies.

CBP_HUMAN,SIMILARITY: Contains 1 bromo domain.

CBP_HUMAN,SIMILARITY: Contains 1 KIX domain.

CBP_HUMAN,SIMILARITY: Contains 2 TAZ-type zinc fingers.

CBP_HUMAN,SIMILARITY: Contains 1 ZZ-type zinc finger.

CBP_HUMAN,WEB RESOURCE: Name=Atlas of Genetics and Cytogenetics in Oncology
and Haematology;
URL="http://atlasgeneticsoncology.org/Genes/CBPID42.html";

CBP_HUMAN,WEB RESOURCE: Name=GeneReviews;
URL="http://www.genetests.org/query?gene=CREBBP";

CBP_HUMAN,WEB RESOURCE: Name=Wikipedia; Note=P300/CBP entry;
URL="http://en.wikipedia.org/wiki/P300/CBP";

CBP_HUMAN,-----------------------------------------------------------------------
Copyrighted by the UniProt Consortium, see http://www.uniprot.org/terms
Distributed under the Creative Commons Attribution-NoDerivs License
-----------------------------------------------------------------------

IKKA_HUMAN,FUNCTION: Acts as part of the IKK complex in the conventional
pathway of NF-kappa-B activation and phosphorylates inhibitors of
NF-kappa-B thus leading to the dissociation of the inhibitor/NF-
kappa-B complex and ultimately the degradation of the inhibitor.
As part of the non-canonical pathway of NF-kappa-B activation, the
MAP3K14-activated CHUK/IKKA homodimer phosphorylates NFKB2/p100
associated with RelB, inducing its proteolytic processing to
NFKB2/p52 and the formation of NF-kappa-B RelB-p52 complexes. Also
phosphorylates NCOA3. Phosphorylates 'Ser-10' of histone H3 at NF-
kappa-B-regulated promoters during inflammatory responses
triggered by cytokines.

IKKA_HUMAN,CATALYTIC ACTIVITY: ATP + [I-kappa-B protein] = ADP + [I-kappa-B
phosphoprotein].

IKKA_HUMAN,ENZYME REGULATION: Activated when phosphorylated and inactivated
when dephosphorylated.

IKKA_HUMAN,SUBUNIT: Component of the I-kappa-B-kinase (IKK) core complex
consisting of CHUK, IKBKB and IKBKG; probably four alpha/CHUK-
beta/IKBKB dimers are associated with four gamma/IKBKG subunits.
The IKK core complex seems to associate with regulatory or adapter
proteins to form a IKK-signalosome holo-complex. Part of a complex
composed of NCOA2, NCOA3, CHUK/IKKA, IKBKB, IKBKG and CREBBP. Part
of a 70-90 kDa complex at least consisting of CHUK/IKKA, IKBKB,
NFKBIA, RELA, IKBKAP and MAP3K14. Directly interacts with IKK-
gamma/NEMO and TRPC4AP (By similarity). May interact with TRAF2.
Interacts with NALP2. May interact with MAVS/IPS1.

IKKA_HUMAN,INTERACTION:
Self; NbExp=1; IntAct=EBI-81249, EBI-81249;
Q13451:FKBP5; NbExp=1; IntAct=EBI-81249, EBI-306914;
O14920:IKBKB; NbExp=3; IntAct=EBI-81249, EBI-81266;
Q9Y6K9:IKBKG; NbExp=3; IntAct=EBI-81249, EBI-81279;
Q99558:MAP3K14; NbExp=2; IntAct=EBI-81249, EBI-358011;
Q7Z434:MAVS; NbExp=1; IntAct=EBI-81249, EBI-995373;
Q9Y6Q9:NCOA3; NbExp=1; IntAct=EBI-81249, EBI-81196;
P25963:NFKBIA; NbExp=3; IntAct=EBI-81249, EBI-307386;
Q04206:RELA; NbExp=1; IntAct=EBI-81249, EBI-73886;

IKKA_HUMAN,SUBCELLULAR LOCATION: Cytoplasm. Nucleus. Note=Shuttles between
the cytoplasm and the nucleus.

IKKA_HUMAN,TISSUE SPECIFICITY: Widely expressed.

IKKA_HUMAN,PTM: Phosphorylated by MAP3K14/NIK, AKT and to a lesser extent by
MEKK1, and dephosphorylated by PP2A. Autophosphorylated.

IKKA_HUMAN,SIMILARITY: Belongs to the protein kinase superfamily. Ser/Thr
protein kinase family. I-kappa-B kinase subfamily.

IKKA_HUMAN,SIMILARITY: Contains 1 protein kinase domain.

IKKA_HUMAN,WEB RESOURCE: Name=SeattleSNPs;
URL="http://pga.gs.washington.edu/data/chuk/";

IKKA_HUMAN,-----------------------------------------------------------------------
Copyrighted by the UniProt Consortium, see http://www.uniprot.org/terms
Distributed under the Creative Commons Attribution-NoDerivs License
-----------------------------------------------------------------------

ARRB2_HUMAN,FUNCTION: Regulates beta-adrenergic receptor function. Beta-
arrestins seem to bind phosphorylated beta-adrenergic receptors,
thereby causing a significant impairment of their capacity to
activate G(S) proteins.

ARRB2_HUMAN,INTERACTION:
O00203:AP3B1; NbExp=1; IntAct=EBI-714559, EBI-1044383;
P49407:ARRB1; NbExp=1; IntAct=EBI-714559, EBI-743313;
Q14137:BOP1; NbExp=1; IntAct=EBI-714559, EBI-1050828;
P62158:CALM1; NbExp=1; IntAct=EBI-714559, EBI-397435;
Q96GQ7:DDX27; NbExp=1; IntAct=EBI-714559, EBI-722051;
P22087:FBL; NbExp=1; IntAct=EBI-714559, EBI-358318;
P06396:GSN; NbExp=1; IntAct=EBI-714559, EBI-351506;
P11142:HSPA8; NbExp=1; IntAct=EBI-714559, EBI-351896;
O00505:KPNA3; NbExp=1; IntAct=EBI-714559, EBI-358297;
O00629:KPNA4; NbExp=1; IntAct=EBI-714559, EBI-396343;
Q8N983:MRPL43; NbExp=1; IntAct=EBI-714559, EBI-1043145;
Q9H9J2:MRPL44; NbExp=1; IntAct=EBI-714559, EBI-713619;
P19338:NCL; NbExp=1; IntAct=EBI-714559, EBI-352553;
Q14978:NOLC1; NbExp=2; IntAct=EBI-714559, EBI-396155;
O00541:PES1; NbExp=1; IntAct=EBI-714559, EBI-1053271;
P14618:PKM2; NbExp=1; IntAct=EBI-714559, EBI-353408;
P35813:PPM1A; NbExp=1; IntAct=EBI-714559, EBI-989143;
O75688:PPM1B; NbExp=1; IntAct=EBI-714559, EBI-1047039;
Q13523:PRPF4B; NbExp=1; IntAct=EBI-714559, EBI-395940;
P51148:RAB5C; NbExp=1; IntAct=EBI-714559, EBI-1054923;
Q6DKI1:RPL7L1; NbExp=1; IntAct=EBI-714559, EBI-1052408;
P06702:S100A9; NbExp=1; IntAct=EBI-714559, EBI-1055001;
Q15208:STK38; NbExp=1; IntAct=EBI-714559, EBI-458376;
Q13428:TCOF1; NbExp=2; IntAct=EBI-714559, EBI-396105;
P27348:YWHAQ; NbExp=1; IntAct=EBI-714559, EBI-359854;
O95218:ZRANB2; NbExp=1; IntAct=EBI-714559, EBI-1051583;

ARRB2_HUMAN,SUBCELLULAR LOCATION: Cytoplasm (By similarity). Nucleus (By
similarity).

ARRB2_HUMAN,ALTERNATIVE PRODUCTS:
Event=Alternative splicing; Named isoforms=3;
Name=1;
  IsoId=P32121-1; Sequence=Displayed;
Name=2;
  IsoId=P32121-3; Sequence=VSP_008195;
Name=3;
  IsoId=P32121-2; Sequence=VSP_008194, VSP_008195;
  Note=No experimental confirmation available;

ARRB2_HUMAN,SIMILARITY: Belongs to the arrestin family.

ARRB2_HUMAN,WEB RESOURCE: Name=Wikipedia; Note=Arrestin entry;
URL="http://en.wikipedia.org/wiki/Arrestin";

ARRB2_HUMAN,-----------------------------------------------------------------------
Copyrighted by the UniProt Consortium, see http://www.uniprot.org/terms
Distributed under the Creative Commons Attribution-NoDerivs License
-----------------------------------------------------------------------

AKT2_HUMAN,FUNCTION: General protein kinase capable of phosphorylating
several known proteins.

AKT2_HUMAN,CATALYTIC ACTIVITY: ATP + a protein = ADP + a phosphoprotein.

AKT2_HUMAN,ENZYME REGULATION: Two specific sites, one in the kinase domain
(Thr-309) and the other in the C-terminal regulatory region (Ser-
474), need to be phosphorylated for its full activation.

AKT2_HUMAN,SUBUNIT: Interacts (via PH domain) with MTCP1, TCL1A AND TCL1B.

AKT2_HUMAN,INTERACTION:
Q16543:CDC37; NbExp=1; IntAct=EBI-296058, EBI-295634;
P49841:GSK3B; NbExp=1; IntAct=EBI-296058, EBI-373586;
Q15047:SETDB1; NbExp=1; IntAct=EBI-296058, EBI-79691;
Q7Z6J0:SH3RF1; NbExp=1; IntAct=EBI-296058, EBI-311339;

AKT2_HUMAN,TISSUE SPECIFICITY: In all human cell types so far analyzed.

AKT2_HUMAN,DISEASE: Alterations of AKT2 may contribute to the pathogenesis of
ovarian carcinomas.

AKT2_HUMAN,SIMILARITY: Belongs to the protein kinase superfamily. AGC Ser/Thr
protein kinase family. RAC subfamily.

AKT2_HUMAN,SIMILARITY: Contains 1 AGC-kinase C-terminal domain.

AKT2_HUMAN,SIMILARITY: Contains 1 PH domain.

AKT2_HUMAN,SIMILARITY: Contains 1 protein kinase domain.

AKT2_HUMAN,WEB RESOURCE: Name=Atlas of Genetics and Cytogenetics in Oncology
and Haematology;
URL="http://atlasgeneticsoncology.org/Genes/AKT2ID517ch19q13.html";

AKT2_HUMAN,WEB RESOURCE: Name=NIEHS-SNPs;
URL="http://egp.gs.washington.edu/data/akt2/";

AKT2_HUMAN,-----------------------------------------------------------------------
Copyrighted by the UniProt Consortium, see http://www.uniprot.org/terms
Distributed under the Creative Commons Attribution-NoDerivs License
-----------------------------------------------------------------------

K1C10_HUMAN,SUBUNIT: Heterotetramer of two type I and two type II keratins.
keratin-10 is generally associated with keratin-1.

K1C10_HUMAN,INTERACTION:
Q00987:MDM2; NbExp=1; IntAct=EBI-465144, EBI-389668;

K1C10_HUMAN,TISSUE SPECIFICITY: Seen in all suprabasal cell layers including
stratum corneum.

K1C10_HUMAN,POLYMORPHISM: A number of alleles are known that mainly differ in
the Gly-rich region (positions 490-560).

K1C10_HUMAN,DISEASE: Defects in KRT10 are a cause of bullous congenital
ichthyosiform erythroderma (BCIE) [MIM:113800]; also known as
epidermolytic hyperkeratosis (EHK) or bullous erythroderma
ichthyosiformis congenita of Brocq. BCIE is an autosomal dominant
skin disorder characterized by widespread blistering and an
ichthyotic erythroderma at birth that persist into adulthood.
Histologically there is a diffuse epidermolytic degeneration in
the lower spinous layer of the epidermis. Within a few weeks from
birth, erythroderma and blister formation diminish and
hyperkeratoses develop.

K1C10_HUMAN,DISEASE: Defects in KRT10 are a cause of ichthyosis annular
epidermolytic (AEI) [MIM:607602]; also known as cyclic ichthyosis
with epidermolytic hyperkeratosis. AEI is a skin disorder
resembling bullous congenital ichthyosiform erythroderma. Affected
individuals present with bullous ichthyosis in early childhood and
hyperkeratotic lichenified plaques in the flexural areas and
extensor surfaces at later ages. The feature that distinguishes
AEI from BCIE is dramatic episodes of flares of annular polycyclic
plaques with scale, which coalesce to involve most of the body
surface and can persist for several weeks or even months.

K1C10_HUMAN,DISEASE: Defects in KRT10 are a cause of epidermal nevus
epidermolytic hyperkeratotic type [MIM:600648]. Epidermal nevi
affect about 1 in 1,000 people. They appear at or shortly after
birth as localized lines of epidermal thickening. The extent of
skin involvement varies widely.

K1C10_HUMAN,MISCELLANEOUS: There are two types of cytoskeletal and
microfibrillar keratin: I (acidic; 40-55 kDa) and II (neutral to
basic; 56-70 kDa).

K1C10_HUMAN,SIMILARITY: Belongs to the intermediate filament family.

K1C10_HUMAN,WEB RESOURCE: Name=Human Intermediate Filament Mutation Database;
URL="http://www.interfil.org";

K1C10_HUMAN,WEB RESOURCE: Name=GeneReviews;
URL="http://www.genetests.org/query?gene=KRT10";

K1C10_HUMAN,WEB RESOURCE: Name=Wikipedia; Note=Keratin-10 entry;
URL="http://en.wikipedia.org/wiki/Keratin_10";

K1C10_HUMAN,-----------------------------------------------------------------------
Copyrighted by the UniProt Consortium, see http://www.uniprot.org/terms
Distributed under the Creative Commons Attribution-NoDerivs License
-----------------------------------------------------------------------

NFKB2_HUMAN,FUNCTION: NF-kappa-B is a pleiotropic transcription factor which
is present in almost all cell types and is involved in many
biological processed such as inflammation, immunity,
differentiation, cell growth, tumorigenesis and apoptosis. NF-
kappa-B is a homo- or heterodimeric complex formed by the Rel-like
domain-containing proteins RELA/p65, RELB, NFKB1/p105, NFKB1/p50,
REL and NFKB2/p52. The dimers bind at kappa-B sites in the DNA of
their target genes and the individual dimers have distinct
preferences for different kappa-B sites that they can bind with
distinguishable affinity and specificity. Different dimer
combinations act as transcriptional activators or repressors,
respectively. NF-kappa-B is controlled by various mechanisms of
post-translational modification and subcellular
compartmentalization as well as by interactions with other
cofactors or corepressors. NF-kappa-B complexes are held in the
cytoplasm in an inactive state complexed with members of the NF-
kappa-B inhibitor (I-kappa-B) family. In a conventional activation
pathway, I-kappa-B is phosphorylated by I-kappa-B kinases (IKKs)
in response to different activators, subsequently degraded thus
liberating the active NF-kappa-B complex which translocates to the
nucleus. In a non-canonical activation pathway, the MAP3K14-
activated CHUK/IKKA homodimer phosphorylates NFKB2/p100 associated
with RelB, inducing its proteolytic processing to NFKB2/p52 and
the formation of NF-kappa-B RelB-p52 complexes. The NF-kappa-B
heterodimeric RelB-p52 complex is a transcriptional activator. The
NF-kappa-B p52-p52 homodimer is a transcriptional repressor. NFKB2
appears to have dual functions such as cytoplasmic retention of
attached NF-kappa-B proteins by p100 and generation of p52 by a
cotranslational processing. The proteasome-mediated process
ensures the production of both p52 and p100 and preserves their
independent function. p52 binds to the kappa-B consensus sequence
5'-GGRNNYYCC-3', located in the enhancer region of genes involved
in immune response and acute phase reactions. p52 and p100 are
respectively the minor and major form; the processing of p100
being relatively poor. Isoform p49 is a subunit of the NF-kappa-B
protein complex, which stimulates the HIV enhancer in synergy with
p65.

NFKB2_HUMAN,SUBUNIT: Component of the NF-kappa-B RelB-p52 complex. Homodimer;
component of the NF-kappa-B p52-p52 complex. Component of the NF-
kappa-B p65-p52 complex. Component of the NF-kappa-B p52-c-Rel
complex. NFKB2/p52 interacts with NFKBIE. Component of a complex
consisting of the NF-kappa-B p50-p50 homodimer and BCL3.

NFKB2_HUMAN,INTERACTION:
Q8N668:COMMD1; NbExp=1; IntAct=EBI-307345, EBI-1550112;

NFKB2_HUMAN,SUBCELLULAR LOCATION: Nucleus. Cytoplasm. Note=Nuclear, but also
found in the cytoplasm in an inactive form complexed to an
inhibitor (I-kappa-B).

NFKB2_HUMAN,ALTERNATIVE PRODUCTS:
Event=Alternative splicing; Named isoforms=2;
Name=1; Synonyms=p100;
  IsoId=Q00653-1; Sequence=Displayed;
Name=2; Synonyms=p49;
  IsoId=Q00653-2; Sequence=VSP_005585, VSP_005586;
  Note=Ref.1 (CAA43716) sequence differs from that shown due to a
  frameshift in position 400. Also includes sequencing errors;

NFKB2_HUMAN,DOMAIN: The C-terminus of p100 might be involved in cytoplasmic
retention, inhibition of DNA-binding by p52 homodimers, and/or
transcription activation (By similarity).

NFKB2_HUMAN,DOMAIN: The glycine-rich region (GRR) appears to be a critical
element in the generation of p52.

NFKB2_HUMAN,PTM: While translation occurs, the particular unfolded structure
after the GRR repeat promotes the generation of p52 making it an
acceptable substrate for the proteasome. This process is known as
cotranslational processing. The processed form is active and the
unprocessed form acts as an inhibitor (I kappa B-like), being able
to form cytosolic complexes with NF-kappa B, trapping it in the
cytoplasm. Complete folding of the region downstream of the GRR
repeat precludes processing.

NFKB2_HUMAN,PTM: Subsequent to MAP3K14-dependent serine phosphorylation, p100
polyubiquitination occurs then triggering its proteasome-dependent
processing.

NFKB2_HUMAN,PTM: Constitutive processing is tightly suppressed by its C-
terminal processing inhibitory domain, named PID, which contains
the death domain.

NFKB2_HUMAN,DISEASE: A chromosomal aberration involving NFKB2 is found in a
case of B-cell non Hodgkin lymphoma (B-NHL). Translocation
t(10;14)(q24;q32) with IGHA1. The resulting oncogene is also
called Lyt-10C alpha variant.

NFKB2_HUMAN,DISEASE: A chromosomal aberration involving NFKB2 is found in a
cutaneous T-cell leukemia (C-TCL) cell line. This rearrangement
produces the p80HT gene which encodes for a truncated 80 kDa
protein (p80HT).

NFKB2_HUMAN,DISEASE: In B-cell leukemia (B-CLL) cell line, LB40 and EB308, can
be found after heterogeneous chromosomal aberrations, such as
internal deletions.

NFKB2_HUMAN,SIMILARITY: Contains 7 ANK repeats.

NFKB2_HUMAN,SIMILARITY: Contains 1 death domain.

NFKB2_HUMAN,SIMILARITY: Contains 1 RHD (Rel-like) domain.

NFKB2_HUMAN,SEQUENCE CAUTION:
Sequence=CAA43715.1; Type=Frameshift; Positions=455, 470, 899;

NFKB2_HUMAN,WEB RESOURCE: Name=Atlas of Genetics and Cytogenetics in Oncology
and Haematology;
URL="http://atlasgeneticsoncology.org/Genes/NFKB2ID362.html";

NFKB2_HUMAN,WEB RESOURCE: Name=NIEHS-SNPs;
URL="http://egp.gs.washington.edu/data/nfkb2/";

NFKB2_HUMAN,-----------------------------------------------------------------------
Copyrighted by the UniProt Consortium, see http://www.uniprot.org/terms
Distributed under the Creative Commons Attribution-NoDerivs License
-----------------------------------------------------------------------

UBP2_HUMAN,CATALYTIC ACTIVITY: Ubiquitin C-terminal thioester + H(2)O =
ubiquitin + a thiol.

UBP2_HUMAN,SUBUNIT: Homooligomer (By similarity).

UBP2_HUMAN,INTERACTION:
P19012:KRT15; NbExp=1; IntAct=EBI-743272, EBI-739566;

UBP2_HUMAN,SUBCELLULAR LOCATION: Cytoplasm (By similarity).

UBP2_HUMAN,ALTERNATIVE PRODUCTS:
Event=Alternative splicing; Named isoforms=2;
Name=1;
  IsoId=O75604-1; Sequence=Displayed;
Name=2;
  IsoId=O75604-2; Sequence=VSP_005256, VSP_005257;
  Note=No experimental confirmation available;

UBP2_HUMAN,SIMILARITY: Belongs to the peptidase C19 family.

UBP2_HUMAN,-----------------------------------------------------------------------
Copyrighted by the UniProt Consortium, see http://www.uniprot.org/terms
Distributed under the Creative Commons Attribution-NoDerivs License
-----------------------------------------------------------------------

UBIQ_HUMAN,FUNCTION: Protein modifier which can be covalently attached to
target lysines either as a monomer or as a lysine-linked polymer.
Attachment to proteins as a Lys-48-linked polymer usually leads to
their degradation by proteasome. Attachment to proteins as a
monomer or as an alternatively linked polymer does not lead to
proteasomal degradation and may be required for numerous
functions, including maintenance of chromatin structure,
regulation of gene expression, stress response, ribosome
biogenesis and DNA repair.

UBIQ_HUMAN,INTERACTION:
P48524:BUL1 (xeno); NbExp=1; IntAct=EBI-413034, EBI-3881;
Q8IVM0:CCDC50; NbExp=1; IntAct=EBI-413034, EBI-723996;
Q99741:CDC6; NbExp=1; IntAct=EBI-413034, EBI-374862;
P28562:DUSP1; NbExp=1; IntAct=EBI-413034, EBI-975493;
Q9CZV8:Fbxl20 (xeno); NbExp=1; IntAct=EBI-413034, EBI-1551033;
Q9UJY5:GGA1; NbExp=1; IntAct=EBI-413034, EBI-447141;
Q96J02:ITCH; NbExp=1; IntAct=EBI-413034, EBI-1564678;
Q60592:Mast2 (xeno); NbExp=2; IntAct=EBI-413034, EBI-493888;
P33993:MCM7; NbExp=1; IntAct=EBI-413034, EBI-355924;
Q00987:MDM2; NbExp=1; IntAct=EBI-413034, EBI-389668;
Q9UM54:MYO6; NbExp=1; IntAct=EBI-413034, EBI-350606;
P46934:NEDD4; NbExp=1; IntAct=EBI-413034, EBI-726944;
Q13415:ORC1L; NbExp=1; IntAct=EBI-413034, EBI-374847;
Q9UJ41:RABGEF1; NbExp=2; IntAct=EBI-413034, EBI-913954;
Q8IYW5:RNF168; NbExp=1; IntAct=EBI-413034, EBI-914207;
Q68DV7:RNF43; NbExp=1; IntAct=EBI-413034, EBI-1647060;
Q9HAU4:SMURF2; NbExp=1; IntAct=EBI-413034, EBI-396727;
P04637:TP53; NbExp=1; IntAct=EBI-413034, EBI-366083;
O14048:ubx2 (xeno); NbExp=1; IntAct=EBI-413034, EBI-1005194;
Q9UT81:ubx3 (xeno); NbExp=1; IntAct=EBI-413034, EBI-1005297;
O00308:WWP2; NbExp=1; IntAct=EBI-413034, EBI-743923;
Q96PM9:ZNF385A; NbExp=1; IntAct=EBI-413034, EBI-1539778;

UBIQ_HUMAN,SUBCELLULAR LOCATION: Cytoplasm. Nucleus.

UBIQ_HUMAN,PTM: Several types of polymeric chains can be formed, depending on
the lysine used for the assembly.

UBIQ_HUMAN,MISCELLANEOUS: Ubiquitin is synthesized as a polyubiquitin
precursor with exact head to tail repeats, the number of repeats
differ between species and strains. In some species there is a
final amino-acid after the last repeat, here in human a Val. Some
ubiquitin genes contain a single copy of ubiquitin fused to a
ribosomal protein (either L40 or S27a).

UBIQ_HUMAN,SIMILARITY: Belongs to the ubiquitin family.

UBIQ_HUMAN,-----------------------------------------------------------------------
Copyrighted by the UniProt Consortium, see http://www.uniprot.org/terms
Distributed under the Creative Commons Attribution-NoDerivs License
-----------------------------------------------------------------------

RL11_HUMAN,FUNCTION: Binds to 5S ribosomal RNA (By similarity).

RL11_HUMAN,INTERACTION:
Q00987:MDM2; NbExp=1; IntAct=EBI-354380, EBI-389668;

RL11_HUMAN,ALTERNATIVE PRODUCTS:
Event=Alternative splicing; Named isoforms=2;
Name=1;
  IsoId=P62913-1, P39026-1;
  Sequence=Displayed;
Name=2;
  IsoId=P62913-2, P39026-2;
  Sequence=VSP_008320;

RL11_HUMAN,SIMILARITY: Belongs to the ribosomal protein L5P family.

RL11_HUMAN,-----------------------------------------------------------------------
Copyrighted by the UniProt Consortium, see http://www.uniprot.org/terms
Distributed under the Creative Commons Attribution-NoDerivs License
-----------------------------------------------------------------------

HDAC2_HUMAN,FUNCTION: Responsible for the deacetylation of lysine residues on
the N-terminal part of the core histones (H2A, H2B, H3 and H4).
Histone deacetylation gives a tag for epigenetic repression and
plays an important role in transcriptional regulation, cell cycle
progression and developmental events. Histone deacetylases act via
the formation of large multiprotein complexes (By similarity).

HDAC2_HUMAN,FUNCTION: Forms transcriptional repressor complexes by associating
with MAD, SIN3, YY1 and N-COR. Interacts in the late S-phase of
DNA-replication with DNMT1 in the other transcriptional repressor
complex composed of DNMT1, DMAP1, PCNA, CAF1.

HDAC2_HUMAN,CATALYTIC ACTIVITY: Hydrolysis of an N(6)-acetyl-lysine residue of
a histone to yield a deacetylated histone.

HDAC2_HUMAN,SUBUNIT: Interacts with the non-histone region of H2AFY (By
similarity). Part of the core histone deacetylase (HDAC) complex
composed of HDAC1, HDAC2, RBBP4 and RBBP7. The core complex
associates with MTA2, MBD3, MTA1L1, CHD3 and CHD4 to form the
nucleosome remodeling and histone deacetylation (NuRD) complex, or
with SIN3, SAP18 and SAP30 to form the SIN3 HDAC complex.
Component of a BHC histone deacetylase complex that contains
HDAC1, HDAC2, HMG20B/BRAF35, AOF2/LSD1, RCOR1/CoREST and
PHF21A/BHC80. The BHC complex may also contain ZMYM2, ZNF217,
ZMYM3, GSE1 and GTF2I. Part of a complex containing the core
histones H2A, H2B, H3 and H4, DEK and unphosphorylated DAXX. Part
of a complex containing ATR and CHD4. Forms a heterologous complex
at least with YY1. Interacts with ATR, DNMT1, MINT, HDAC7, HDAC10,
HCFC1, NRIP1, MJD2A/JHDM3A, SAP30, SETDB1 and SUV39H1. Interacts
with the non-histone region of H2AFY. Interacts with PELP1.
Component of a mSin3A corepressor complex that contains SIN3A,
SAP130, SUDS3/SAP45, ARID4B/SAP180, HDAC1 and HDAC2. Interacts
with CBFA2T3. Interacts with SAP30L.

HDAC2_HUMAN,INTERACTION:
Q9HCU9:BRMS1; NbExp=2; IntAct=EBI-301821, EBI-714781;
Q9UER7:DAXX; NbExp=1; IntAct=EBI-301821, EBI-77321;
P51610:HCFC1; NbExp=1; IntAct=EBI-301821, EBI-396176;
Q13547:HDAC1; NbExp=2; IntAct=EBI-301821, EBI-301834;
Q969S8:HDAC10; NbExp=1; IntAct=EBI-301821, EBI-301762;
Q9UIS9:MBD1; NbExp=2; IntAct=EBI-301821, EBI-867196;
P48382:RFX5; NbExp=1; IntAct=EBI-301821, EBI-923266;
Q96ST3:SIN3A; NbExp=2; IntAct=EBI-301821, EBI-347218;
O43463:SUV39H1; NbExp=2; IntAct=EBI-301821, EBI-349968;

HDAC2_HUMAN,SUBCELLULAR LOCATION: Nucleus.

HDAC2_HUMAN,TISSUE SPECIFICITY: Widely expressed; lower levels in brain and
lung.

HDAC2_HUMAN,SIMILARITY: Belongs to the histone deacetylase family. Type 1
subfamily.

HDAC2_HUMAN,SEQUENCE CAUTION:
Sequence=CAI14206.1; Type=Miscellaneous discrepancy; Note=Intron retention;

HDAC2_HUMAN,-----------------------------------------------------------------------
Copyrighted by the UniProt Consortium, see http://www.uniprot.org/terms
Distributed under the Creative Commons Attribution-NoDerivs License
-----------------------------------------------------------------------

NFKB1_HUMAN,FUNCTION: NF-kappa-B is a pleiotropic transcription factor which
is present in almost all cell types and is involved in many
biological processed such as inflammation, immunity,
differentiation, cell growth, tumorigenesis and apoptosis. NF-
kappa-B is a homo- or heterodimeric complex formed by the Rel-like
domain-containing proteins RELA/p65, RELB, NFKB1/p105, NFKB1/p50,
REL and NFKB2/p52 and the heterodimeric p65-p50 complex appears to
be most abundant one. The dimers bind at kappa-B sites in the DNA
of their target genes and the individual dimers have distinct
preferences for different kappa-B sites that they can bind with
distinguishable affinity and specificity. Different dimer
combinations act as transcriptional activators or repressors,
respectively. NF-kappa-B is controlled by various mechanisms of
post-translational modification and subcellular
compartmentalization as well as by interactions with other
cofactors or corepressors. NF-kappa-B complexes are held in the
cytoplasm in an inactive state complexed with members of the NF-
kappa-B inhibitor (I-kappa-B) family. In a conventional activation
pathway, I-kappa-B is phosphorylated by I-kappa-B kinases (IKKs)
in response to different activators, subsequently degraded thus
liberating the active NF-kappa-B complex which translocates to the
nucleus. NF-kappa-B heterodimeric p65-p50 and RelB-p50 complexes
are transcriptional activators. The NF-kappa-B p50-p50 homodimer
is a transcriptional repressor, but can act as a transcriptional
activator when associated with BCL3. NFKB1 appears to have dual
functions such as cytoplasmic retention of attached NF-kappa-B
proteins by p105 and generation of p50 by a cotranslational
processing. The proteasome-mediated process ensures the production
of both p50 and p105 and preserves their independent function,
although processing of NFKB1/p105 also appears to occur post-
translationally. p50 binds to the kappa-B consensus sequence 5'-
GGRNNYYCC-3', located in the enhancer region of genes involved in
immune response and acute phase reactions. In a complex with
MAP3K8, NFKB1/p105 represses MAP3K8-induced MAPK signaling; active
MAP3K8 is released by proteasome-dependent degradation of
NFKB1/p105.

NFKB1_HUMAN,SUBUNIT: Component of the NF-kappa-B p65-p50 complex. Component of
the NF-kappa-B p65-p50 complex. Homodimer; component of the NF-
kappa-B p50-p50 complex. Component of the NF-kappa-B p105-p50
complex. Component of the NF-kappa-B p50-c-Rel complex. Component
of a complex consisting of the NF-kappa-B p50-p50 homodimer and
BCL3. Also interacts with MAP3K8. NF-kappa-B p50 subunit interacts
with NCOA3 coactivator, which may coactivate NF-kappa-B dependent
expression via its histone acetyltransferase activity. Interacts
with DSIPI; this interaction prevents nuclear translocation and
DNA-binding. Interacts with SPAG9 and UNC5CL. NFKB1/p105 interacts
with CFLAR; the interaction inhibits p105 processing into p50.
NFKB1/p105 forms a ternary complex with MAP3K8 and TNIP2.
Interacts with GSK3B; the interaction prevents processing of p105
to p50. NFKB1/p50 interacts with NFKBIE. NFKB1/p50 interacts with
NFKBIZ. Nuclear factor NF-kappa-B p50 subunit interacts with
NFKBID (By similarity).

NFKB1_HUMAN,INTERACTION:
Q8N668:COMMD1; NbExp=1; IntAct=EBI-1452242, EBI-1550112;
Q13547:HDAC1; NbExp=2; IntAct=EBI-300010, EBI-301834;
Q14690:PDCD11; NbExp=1; IntAct=EBI-300010, EBI-300028;
Q04206:RELA; NbExp=2; IntAct=EBI-300010, EBI-73886;
P23396:RPS3; NbExp=1; IntAct=EBI-300010, EBI-351193;
O60271:SPAG9; NbExp=1; IntAct=EBI-300010, EBI-1023301;
Q8NFZ5:TNIP2; NbExp=4; IntAct=EBI-1452239, EBI-359372;

NFKB1_HUMAN,SUBCELLULAR LOCATION: Nucleus. Cytoplasm. Note=Nuclear, but also
found in the cytoplasm in an inactive form complexed to an
inhibitor (I-kappa-B).

NFKB1_HUMAN,ALTERNATIVE PRODUCTS:
Event=Alternative splicing; Named isoforms=2;
Name=1;
  IsoId=P19838-1; Sequence=Displayed;
Name=2;
  IsoId=P19838-2; Sequence=VSP_021025;

NFKB1_HUMAN,INDUCTION: By phorbol ester and TNF-alpha.

NFKB1_HUMAN,DOMAIN: The C-terminus of p105 might be involved in cytoplasmic
retention, inhibition of DNA-binding, and transcription
activation.

NFKB1_HUMAN,DOMAIN: Glycine-rich region (GRR) appears to be a critical element
in the generation of p50.

NFKB1_HUMAN,PTM: While translation occurs, the particular unfolded structure
after the GRR repeat promotes the generation of p50 making it an
acceptable substrate for the proteasome. This process is known as
cotranslational processing. The processed form is active and the
unprocessed form acts as an inhibitor (I kappa B-like), being able
to form cytosolic complexes with NF-kappa B, trapping it in the
cytoplasm. Complete folding of the region downstream of the GRR
repeat precludes processing.

NFKB1_HUMAN,PTM: Phosphorylation at 'Ser-903' and 'Ser-907' primes p105 for
proteolytic processing in response to TNF-alpha stimulation.
Phosphorylation at 'Ser-927' and 'Ser-932' are required for
BTRC/BTRCP-mediated proteolysis.

NFKB1_HUMAN,PTM: Polyubiquitination seems to allow p105 processing.

NFKB1_HUMAN,PTM: S-nitrosylation of Cys-61 affects DNA binding.

NFKB1_HUMAN,SIMILARITY: Contains 7 ANK repeats.

NFKB1_HUMAN,SIMILARITY: Contains 1 death domain.

NFKB1_HUMAN,SIMILARITY: Contains 1 RHD (Rel-like) domain.

NFKB1_HUMAN,WEB RESOURCE: Name=Atlas of Genetics and Cytogenetics in Oncology
and Haematology;
URL="http://atlasgeneticsoncology.org/Genes/NFKB1ID323.html";

NFKB1_HUMAN,WEB RESOURCE: Name=NIEHS-SNPs;
URL="http://egp.gs.washington.edu/data/nfkb1/";

NFKB1_HUMAN,-----------------------------------------------------------------------
Copyrighted by the UniProt Consortium, see http://www.uniprot.org/terms
Distributed under the Creative Commons Attribution-NoDerivs License
-----------------------------------------------------------------------

ESR1_HUMAN,FUNCTION: Nuclear hormone receptor. The steroid hormones and their
receptors are involved in the regulation of eukaryotic gene
expression and affect cellular proliferation and differentiation
in target tissues.

ESR1_HUMAN,SUBUNIT: Interacts with SLC30A9 (By similarity). Binds DNA as a
homodimer. Can form a heterodimer with ESR2. Interacts with NCOA3,
NCOA5 and NCOA6 coactivators, leading to a strong increase of
transcription of target genes. Interacts with NCOA7 in a ligand-
inducible manner. Interacts with PHB2, PELP1 and UBE1C. Interacts
with AKAP13. Interacts with CUEDC2. Interacts with JARID1A.
Interacts with SMARD1. Interacts with HEXIM1 and MAP1S. Interacts
with PBXIP1. Interaction with MUC1 is stimulated by 7 beta-
estradiol (E2) and enhances ERS1-mediated transcription. Interacts
with DNTTIP2 and FAM120B. Interacts with isoform 4 of TXNRD1.
Interacts with MLL2. Interacts with ATAD2 and this interaction is
enhanced by estradiol.

ESR1_HUMAN,INTERACTION:
P38398:BRCA1; NbExp=4; IntAct=EBI-78473, EBI-349905;
P20290-2:BTF3; NbExp=4; IntAct=EBI-78473, EBI-1054703;
Q3L8U1-3:CHD9; NbExp=1; IntAct=EBI-78473, EBI-960730;
Q8N1N5:CRIPAK; NbExp=1; IntAct=EBI-78473, EBI-1205846;
Q9H467:CUEDC2; NbExp=2; IntAct=EBI-78473, EBI-1248228;
Q12778:FOXO1; NbExp=1; IntAct=EBI-78473, EBI-1108782;
Q00987:MDM2; NbExp=1; IntAct=EBI-78473, EBI-389668;
O14686:MLL2; NbExp=1; IntAct=EBI-78473, EBI-996065;
Q9Y6Q9:NCOA3; NbExp=1; IntAct=EBI-78473, EBI-81196;
Q9JLI4:Ncoa6 (xeno); NbExp=1; IntAct=EBI-78473, EBI-286271;
Q96RI1:NR1H4; NbExp=1; IntAct=EBI-78473, EBI-1250177;
P36873:PPP1CC; NbExp=1; IntAct=EBI-78473, EBI-356283;
P53041:PPP5C; NbExp=3; IntAct=EBI-78473, EBI-716663;
P55345:PRMT2; NbExp=2; IntAct=EBI-78473, EBI-78458;
Q96GM5:SMARCD1; NbExp=1; IntAct=EBI-78473, EBI-358489;
Q9UKW4:VAV3; NbExp=1; IntAct=EBI-78473, EBI-297568;

ESR1_HUMAN,SUBCELLULAR LOCATION: Nucleus.

ESR1_HUMAN,ALTERNATIVE PRODUCTS:
Event=Alternative splicing; Named isoforms=2;
Name=Long;
  IsoId=P03372-1; Sequence=Displayed;
Name=Short;
  IsoId=P03372-2; Sequence=VSP_003680;

ESR1_HUMAN,DOMAIN: Composed of three domains: a modulating N-terminal domain,
a DNA-binding domain and a C-terminal steroid-binding domain.

ESR1_HUMAN,PTM: Phosphorylated by cyclin A/CDK2. Phosphorylation probably
enhances transcriptional activity.

ESR1_HUMAN,PTM: Glycosylated; contains N-acetylglucosamine, probably O-
linked.

ESR1_HUMAN,POLYMORPHISM: Genetic variations in ESR1 are correlated with bone
mineral density (BMD). Low BMD is a risk factor for osteoporotic
fracture. Osteoporosis is characterized by reduced bone mineral
density, disrutption of bone microarchitecture, and the alteration
of the amount and variety of non-collagenous proteins in bone.
Osteoporotic bones are more at risk of fracture.

ESR1_HUMAN,SIMILARITY: Belongs to the nuclear hormone receptor family. NR3
subfamily.

ESR1_HUMAN,SIMILARITY: Contains 1 nuclear receptor DNA-binding domain.

ESR1_HUMAN,WEB RESOURCE: Name=NIEHS-SNPs;
URL="http://egp.gs.washington.edu/data/esr1/";

ESR1_HUMAN,WEB RESOURCE: Name=Wikipedia; Note=Estrogen receptor entry;
URL="http://en.wikipedia.org/wiki/Estrogen_receptor";

ESR1_HUMAN,-----------------------------------------------------------------------
Copyrighted by the UniProt Consortium, see http://www.uniprot.org/terms
Distributed under the Creative Commons Attribution-NoDerivs License
-----------------------------------------------------------------------

VIME_HUMAN,FUNCTION: Vimentins are class-III intermediate filaments found in
various non-epithelial cells, especially mesenchymal cells.

VIME_HUMAN,SUBUNIT: Homopolymer. Component of a complex composed at least of
ACTB, AP2M1, AP2A1, AP2A2, MEGF10 and VIM. Interacts with HCV core
protein.

VIME_HUMAN,INTERACTION:
Self; NbExp=3; IntAct=EBI-353844, EBI-353844;
Q14194:CRMP1; NbExp=1; IntAct=EBI-353844, EBI-473101;
Q00987:MDM2; NbExp=1; IntAct=EBI-353844, EBI-389668;
O95251:MYST2; NbExp=2; IntAct=EBI-353844, EBI-473199;

VIME_HUMAN,TISSUE SPECIFICITY: Highly expressed in fibroblasts, some
expression in T- and B-lymphocytes, and little or no expression in
Burkitt's lymphoma cell lines. Expressed in many hormone-
independent mammary carcinoma cell lines.

VIME_HUMAN,PTM: One of the most prominent phosphoproteins in various cells of
mesenchymal origin. Phosphorylation is enhanced during cell
division, at which time vimentin filaments are significantly
reorganized.

VIME_HUMAN,SIMILARITY: Belongs to the intermediate filament family.

VIME_HUMAN,SEQUENCE CAUTION:
Sequence=BAB71275.1; Type=Miscellaneous discrepancy; Note=Intron retention;

VIME_HUMAN,WEB RESOURCE: Name=Wikipedia; Note=Vimentin entry;
URL="http://en.wikipedia.org/wiki/Vimentin";

VIME_HUMAN,-----------------------------------------------------------------------
Copyrighted by the UniProt Consortium, see http://www.uniprot.org/terms
Distributed under the Creative Commons Attribution-NoDerivs License
-----------------------------------------------------------------------

TIP60_HUMAN,FUNCTION: Catalytic subunit of the NuA4 histone acetyltransferase
complex which is involved in transcriptional activation of select
genes principally by acetylation of nucleosomal histone H4 and
H2A. This modification may both alter nucleosome-DNA interactions
and promote interaction of the modified histones with other
proteins which positively regulate transcription. This complex may
be required for the activation of transcriptional programs
associated with oncogene and proto-oncogene mediated growth
induction, tumor suppressor mediated growth arrest and replicative
senescence, apoptosis, and DNA repair. NuA4 may also play a direct
role in DNA repair when recruited to sites of DNA damage. Directly
acetylates and activates ATM. In case of HIV-1 infection,
interaction with the viral Tat protein leads to HTATIP
polyubiquitination and targets it to degradation.

TIP60_HUMAN,CATALYTIC ACTIVITY: Acetyl-CoA + histone = CoA + acetylhistone.

TIP60_HUMAN,SUBUNIT: Interacts with the cytoplasmic tail of APP (By
similarity). Interacts with PLA2G4A/CPLA2, EDNRA and HDAC7.
Component of the NuA4 histone acetyltransferase complex which
contains the catalytic subunit HTATIP/TIP60 and the subunits
EP400, TRRAP/PAF400, BRD8/SMAP, EPC1, DMAP1/DNMAP1, RUVBL1/TIP49,
RUVBL2, ING3, actin, ACTL6A/BAF53A, MORF4L1/MRG15, MORF4L2/MRGX,
MRGBP, YEATS4/GAS41 and VPS72/YL1. HTATTIP/TIP60, EPC1, and ING3
together constitute a minimal HAT complex termed Piccolo NuA4. The
NuA4 complex interacts with MYC and the adenovirus E1A protein.
Interacts with ATM. Interacts with PHF17. Interacts with HIV-1
Tat.

TIP60_HUMAN,INTERACTION:
P54253:ATXN1; NbExp=1; IntAct=EBI-399080, EBI-930964;
O43261:DLEU1; NbExp=1; IntAct=EBI-399080, EBI-710057;
O95257:GADD45G; NbExp=1; IntAct=EBI-399080, EBI-448202;
Q9P2H0:KIAA1377; NbExp=1; IntAct=EBI-399080, EBI-473176;
P29074:PTPN4; NbExp=1; IntAct=EBI-399080, EBI-710431;
P04637:TP53; NbExp=1; IntAct=EBI-399080, EBI-366083;

TIP60_HUMAN,SUBCELLULAR LOCATION: Nucleus. Cytoplasm, perinuclear region.
Note=Upon stimulation with EDN1, it is exported from the nucleus
to the perinuclear region.

TIP60_HUMAN,ALTERNATIVE PRODUCTS:
Event=Alternative splicing; Named isoforms=3;
Name=1;
  IsoId=Q92993-1; Sequence=Displayed;
Name=2; Synonyms=PLIP;
  IsoId=Q92993-2; Sequence=VSP_007438;
Name=3;
  IsoId=Q92993-3; Sequence=VSP_009104;

TIP60_HUMAN,PTM: Phosphorylated on Ser-86 and Ser-90; enhanced during G2/M
phase. Phosphorylated form has a higher activity.

TIP60_HUMAN,PTM: Ubiquitinated by MDM2, leading to its proteasome-dependent
degradation.

TIP60_HUMAN,SIMILARITY: Belongs to the MYST (SAS/MOZ) family.

TIP60_HUMAN,WEB RESOURCE: Name=NIEHS-SNPs;
URL="http://egp.gs.washington.edu/data/htatip/";

TIP60_HUMAN,-----------------------------------------------------------------------
Copyrighted by the UniProt Consortium, see http://www.uniprot.org/terms
Distributed under the Creative Commons Attribution-NoDerivs License
-----------------------------------------------------------------------

ANDR_HUMAN,FUNCTION: Steroid hormone receptors are ligand-activated
transcription factors that regulate eukaryotic gene expression and
affect cellular proliferation and differentiation in target
tissues. Transcription factor activity is modulated by bound
coactivator and corepressor proteins. Transcription activation is
down-regulated by NR0B2. Activated, but not phosphorylated, by
HIPK3.

ANDR_HUMAN,SUBUNIT: Binds DNA as a homodimer. Part of a ternary complex
containing AR, EFCAB6/DJBP and PARK7. Interacts with HIPK3 and
NR0B2 in the presence of androgen. The ligand binding domain
interacts with MYST2/HBO1 in the presence of dihydrotestosterone.
Interacts with EFCAB6/DJBP, PELP1, PQBP1, RANBP9, RBAK, SPDEF,
SRA1, TGFB1I1, ZNF318 and RREB1. Interacts with ZMIZ1/ZIMP10 and
ZMIZ2/ZMIP7 which both enhance its transactivation activity.
Interacts with SLC30A9 and RAD54L2/ARIP4 (By similarity).
Interacts via the ligand-binding domain with LXXLL and FXXLF
motifs from NCOA1, NCOA2, NCOA3, NCOA4 and MAGEA11. The AR N-
terminal poly-Gln region binds Ran resulting in enhancement of AR-
mediated transactivation. Ran-binding decreases as the poly-Gln
length increases.

ANDR_HUMAN,INTERACTION:
O14672:ADAM10; NbExp=1; IntAct=EBI-608057, EBI-1536151;
P35222:CTNNB1; NbExp=1; IntAct=EBI-608057, EBI-491549;
Q9UER7:DAXX; NbExp=2; IntAct=EBI-608057, EBI-77321;
P20711:DDC; NbExp=1; IntAct=EBI-608057, EBI-1632155;
Q12778:FOXO1; NbExp=1; IntAct=EBI-608057, EBI-1108782;
Q9R1E0:Foxo1 (xeno); NbExp=1; IntAct=EBI-608057, EBI-1371343;
Q16665:HIF1A; NbExp=1; IntAct=EBI-608057, EBI-447269;
Q15652:JMJD1C; NbExp=1; IntAct=EBI-608057, EBI-1224969;
Q00987:MDM2; NbExp=1; IntAct=EBI-608057, EBI-389668;
O95251:MYST2; NbExp=3; IntAct=EBI-608057, EBI-473199;
Q15596:NCOA2; NbExp=1; IntAct=EBI-608057, EBI-81236;
Q13772:NCOA4; NbExp=1; IntAct=EBI-608057, EBI-954501;
Q14686:NCOA6; NbExp=1; IntAct=EBI-608057, EBI-78670;
Q9UQ80:PA2G4; NbExp=1; IntAct=EBI-608057, EBI-924893;
Q99497:PARK7; NbExp=5; IntAct=EBI-608057, EBI-1164361;
Q06830:PRDX1; NbExp=2; IntAct=EBI-608057, EBI-353193;

ANDR_HUMAN,SUBCELLULAR LOCATION: Nucleus.

ANDR_HUMAN,DOMAIN: Composed of three domains: a modulating N-terminal domain,
a DNA-binding domain and a C-terminal steroid-binding domain. In
the presence of bound steroid the ligand-binding domain interacts
with the N-terminal modulating domain, and thereby activates AR
transcription factor activity. Agonist binding is required for
dimerization and binding to target DNA. The transcription factor
activity of the complex formed by ligand-activated AR and DNA is
modulated by interactions with coactivator and corepressor
proteins. Interaction with RANBP9 is mediated by both the N-
terminal domain and the DNA-binding domain. Interaction with
EFCAB6/DJBP is mediated by the DNA-binding domain.

ANDR_HUMAN,PTM: Sumoylated on Lys-386 (major) and Lys-520.

ANDR_HUMAN,PTM: Phosphorylated in prostate cancer cells in response to
several growth factors including EGF. Phosphorylation is induced
by c-Src kinase (CSK). Tyr-534 is one of the major phosphorylation
sites and an increase in phosphorylation and Src kinase activity
is associated with prostate cancer progression.

ANDR_HUMAN,POLYMORPHISM: The poly-Gln region of AR is highly polymorphic and
the number of Gln varies in the population (from 17 to 26). A
smaller size of the poly-Gln region may be associated with the
development of prostate cancer.

ANDR_HUMAN,POLYMORPHISM: The poly-Gly region of AR is polymorphic and ranges
from 24 to 31 Gly. A poly-Gly region shorter or equal to 23 may be
associated with the development of androgenetic alopecia.

ANDR_HUMAN,DISEASE: Genetic variation in AR can be responsible of
androgenetic alopecia (AGA) [MIM:109200].

ANDR_HUMAN,DISEASE: Defects in AR are the cause of androgen insensibility
syndrome (AIS) [MIM:300068]; previously known as testicular
feminization syndrome (TFM). It can be complete (CAIS) when
external genitalia are phenotypically female; or partial (PAIS)
when external genitalia are substantively ambiguous or mild (MAIS)
when external genitalia are normal male or nearly so.

ANDR_HUMAN,DISEASE: Defects in AR are the cause of X-linked spinal and bulbar
muscular atrophy (SBMA) [MIM:313200]; also known as Kennedy
disease. In SBMA patients the number of Gln ranges from 40 to 52.
Longer expansions result in earlier onset and more severe clinical
manifestations of the disease.

ANDR_HUMAN,DISEASE: Defects in AR may play a role in metastatic prostate
cancer. The mutated receptor stimulates prostate growth and
metastases development despite of androgen ablation. This
treatment can reduce primary and metastatic lesions probably by
inducing apoptosis of tumor cells when they express the wild-type
receptor.

ANDR_HUMAN,DISEASE: Defects in AR may be the cause of infertility male
syndrome [MIM:308370]; also called androgen insensitivity. It is
characterized by azoospermia, elevated testosterone and
luteinizing hormone plasma levels and an abnormal androgen
receptor.

ANDR_HUMAN,DISEASE: Defects in AR are the cause of Reifenstein syndrome
[MIM:312300]; also known as partial androgen insensitivity. The
features of this form of male pseudohermaphroditism are
hypospadias, hypogonadism, gynecomastia, normal XY karyotype, and
a pedigree pattern consistent with X-linked recessive inheritance.

ANDR_HUMAN,MISCELLANEOUS: In the absence of ligand, steroid hormone receptors
are thought to be weakly associated with nuclear components;
hormone binding greatly increases receptor affinity. The hormone-
receptor complex appears to recognize discrete DNA sequences
upstream of transcriptional start sites.

ANDR_HUMAN,MISCELLANEOUS: Transcriptional activity is enhanced by binding to
RANBP9.

ANDR_HUMAN,MISCELLANEOUS: The level of tyrosine phosphorylation may serve as
a diagnostic tool to predict patient outcome in response to
hormone-ablation therapy. Inhibition of tyrosine phosphorylation
may be an effective intervention target for hormone-refractory
prostate cancer.

ANDR_HUMAN,SIMILARITY: Belongs to the nuclear hormone receptor family. NR3
subfamily.

ANDR_HUMAN,SIMILARITY: Contains 1 nuclear receptor DNA-binding domain.

ANDR_HUMAN,WEB RESOURCE: Name=Androgen receptor gene mutations database;
URL="http://www.mcgill.ca/androgendb/";

ANDR_HUMAN,WEB RESOURCE: Name=GeneReviews;
URL="http://www.genetests.org/query?gene=AR";

ANDR_HUMAN,WEB RESOURCE: Name=Wikipedia; Note=Androgen receptor entry;
URL="http://en.wikipedia.org/wiki/Androgen_receptor";

ANDR_HUMAN,-----------------------------------------------------------------------
Copyrighted by the UniProt Consortium, see http://www.uniprot.org/terms
Distributed under the Creative Commons Attribution-NoDerivs License
-----------------------------------------------------------------------

GCR_HUMAN,FUNCTION: Receptor for glucocorticoids (GC). Has a dual mode of
action: as a transcription factor that binds to glucocorticoid
response elements (GRE) and as a modulator of other transcription
factors. Affects inflammatory responses, cellular proliferation
and differentiation in target tissues. Could act as a coactivator
for STAT5-dependent transcription upon growth hormone (GH)
stimulation and could reveal an essential role of hepatic GR in
the control of body growth. Involved in chromatin remodeling.
Plays a significant role in transactivation. Involved in nuclear
translocation (By similarity).

GCR_HUMAN,SUBUNIT: Heteromultimeric cytoplasmic complex with HSP90, HSP70,
and FKBP5 or another immunophilin, or the immunophilin homolog
PPP5C. Directly interacts with UNC45A. Upon ligand binding FKBP5
dissociates from the complex and FKBP4 takes its place, thereby
linking the complex to dynein and mediating transport to the
nucleus, where the complex dissociates (By similarity). Binds to
DNA as a homodimer, and as a heterodimer with NR3C2 or the
retinoid X receptor. Binds STAT5A and STAT5B homodimers and
heterodimers. Interacts with NRIP1, POU2F1, POU2F2 and TRIM28.
Interacts with NCOA1, NCOA3, SMARCA4, SMARCC1, SMARCD1, and
SMARCE1 (By similarity). Interacts with several coactivator
complexes, including the SMARCA4 complex, CREBBP/EP300, TADA2L and
p160 coactivators such as NCOA2 and NCOA6. Interaction with BAG1
inhibits transactivation. Interacts with HEXIM1, PELP1 and
TGFB1I1.

GCR_HUMAN,INTERACTION:
Q62667:Mvp (xeno); NbExp=1; IntAct=EBI-493507, EBI-918333;
P51532:SMARCA4; NbExp=1; IntAct=EBI-493507, EBI-302489;
Q92922:SMARCC1; NbExp=1; IntAct=EBI-493507, EBI-355653;

GCR_HUMAN,SUBCELLULAR LOCATION: Cytoplasm. Nucleus. Note=Cytoplasmic in the
absence of ligand, nuclear after ligand-binding.

GCR_HUMAN,ALTERNATIVE PRODUCTS:
Event=Alternative splicing, Alternative initiation; Named isoforms=9;
  Comment=At least 4 isoforms, Alpha (shown here), Alpha-B, Beta
  and Beta-B, are produced by alternative initiation at Met-1 and
  Met-27. The existence of isoform Alpha and isoform Alpha-B has
  been proved by mutagenesis. As the sequence environment of the 2
  potential ATG initiator codons is the same for the other
  altrnatively spliced isoforms, alternative initiation of
  translation could also occur on these transcripts. Additional
  isoforms seem to exist;
Name=Alpha; Synonyms=Alpha-A;
  IsoId=P04150-1; Sequence=Displayed;
  Note=Predominant physiological form. Isoform Alpha-B is produced
  by alternative initiation at Met-27 of isoform Alpha. Both
  isoforms exhibit similar subcellular location and nuclear
  translocation after ligand activation. Isoform Alpha-B appears
  to be more susceptible to degradation, at least when expressed
  in mammalian cells, but more effective in transcriptional
  activation and not in transrepression;
Name=Beta; Synonyms=Beta-A;
  IsoId=P04150-2; Sequence=VSP_003703;
  Note=No hormone-binding activity. Widely expressed at low level.
  Localized largely in the nucleus;
Name=Alpha-2; Synonyms=Gamma;
  IsoId=P04150-3; Sequence=VSP_007363;
  Note=Due to a partial intron retention. Lower transcriptional
  activity. Expressed at low level;
Name=Beta-2;
  IsoId=P04150-6; Sequence=VSP_007363, VSP_003703;
  Note=Due to a partial intron retention;
Name=GR-A alpha;
  IsoId=P04150-5; Sequence=VSP_013340;
  Note=Lacks exons 5, 6 and 7. Found in glucocorticoid-resistant
  myeloma patients;
Name=GR-A beta;
  IsoId=P04150-7; Sequence=VSP_013340, VSP_003703;
  Note=Lacks exons 5, 6 and 7;
Name=GR-P;
  IsoId=P04150-4; Sequence=Not described;
  Note=Encoded by exons 2-7 plus several basepairs from the
  subsequent intron region. Lacks the ligand binding domain.
  Accounts for up to 10-20% of mRNAs;
Name=Alpha-B; Synonyms=Beta-B;
  IsoId=P04150-8; Sequence=VSP_018773;
  Note=Produced by alternative initiation at Met-27 of isoform
  Alpha. Both isoforms exhibit similar subcellular location and
  nuclear translocation after ligand activation. Isoform Alpha-B
  appears to be more susceptible to degradation, at least when
  expressed in mammalian cells, but more effective in
  transcriptional activation and not in transrepression;
Name=Beta-B;
  IsoId=P04150-9; Sequence=VSP_018773, VSP_003703;
  Note=Produced by alternative initiation at Met-27 of isoform
  Beta;

GCR_HUMAN,TISSUE SPECIFICITY: Widely expressed. In the heart, detected in
left and right atria, left and right ventricles, aorta, apex,
intraventricular septum, and atrioventricular node as well as
whole adult and fetal heart.

GCR_HUMAN,DOMAIN: Composed of three domains: a modulating N-terminal domain,
a DNA-binding domain and a C-terminal steroid-binding domain.

GCR_HUMAN,PTM: Increased proteasome-mediated degradation in response to
glucocorticoids.

GCR_HUMAN,PTM: Phosphorylated in the absence of hormone; becomes
hyperphosphorylated in the presence of glucocorticoid. The Ser-
203-phosphorylated form is mainly cytoplasmic, and the Ser-211-
phosphorylated form is nuclear. Transcriptional activity
correlates with the amount of phosphorylation at Ser-211.

GCR_HUMAN,PTM: Sumoylated; this reduces transcription transactivation.

GCR_HUMAN,PTM: Ubiquitinated; restricts glucocorticoid-mediated
transcriptional signaling (By similarity).

GCR_HUMAN,POLYMORPHISM: Carriers of the 22-Glu-Lys-23 allele are relatively
more resistant to the effects of GCs with respect to the
sensitivity of the adrenal feedback mechanism than non-carriers,
resulting in a better metabolic health profile. Carriers have a
better survival than non-carriers, as well as lower serum CRP
levels. The 22-Glu-Lys-23 polymorphism is associated with a sex-
specific, beneficial body composition at young-adult age, as well
as greater muscle strength in males.

GCR_HUMAN,DISEASE: Defects in NR3C1 are a cause of glucocorticoid resistance
[MIM:138040]; also known as cortisol resistance. It is a
hypertensive, hyperandrogenic disorder characterized by increased
serum cortisol concentrations. Inheritance is autosomal dominant.

GCR_HUMAN,MISCELLANEOUS: High constitutive expression of isoform beta by
neutrophils may provide a mechanism by which these cells escape
glucocorticoid-induced cell death. Up-regulation by
proinflammatory cytokines such as IL8 further enhances their
survival in the presence of glucocorticoids during inflammation.

GCR_HUMAN,MISCELLANEOUS: Can up- or down-modulate aggregation and nuclear
localization of expanded polyglutamine polypeptides derived from
AR and HD through specific regulation of gene expression.
Aggregation and nuclear localization of expanded polyglutamine
proteins are regulated cellular processes that can be modulated by
this receptor, a well-characterized transcriptional regulator.

GCR_HUMAN,SIMILARITY: Belongs to the nuclear hormone receptor family. NR3
subfamily.

GCR_HUMAN,SIMILARITY: Contains 1 nuclear receptor DNA-binding domain.

GCR_HUMAN,WEB RESOURCE: Name=GeneReviews;
URL="http://www.genetests.org/query?gene=NR3C1";

GCR_HUMAN,WEB RESOURCE: Name=NIEHS-SNPs;
URL="http://egp.gs.washington.edu/data/nr3c1/";

GCR_HUMAN,WEB RESOURCE: Name=Wikipedia; Note=Glucocorticoid receptor entry;
URL="http://en.wikipedia.org/wiki/Glucocorticoid_receptor";

GCR_HUMAN,-----------------------------------------------------------------------
Copyrighted by the UniProt Consortium, see http://www.uniprot.org/terms
Distributed under the Creative Commons Attribution-NoDerivs License
-----------------------------------------------------------------------

P53_HUMAN,FUNCTION: Acts as a tumor suppressor in many tumor types; induces
growth arrest or apoptosis depending on the physiological
circumstances and cell type. Involved in cell cycle regulation as
a trans-activator that acts to negatively regulate cell division
by controlling a set of genes required for this process. One of
the activated genes is an inhibitor of cyclin-dependent kinases.
Apoptosis induction seems to be mediated either by stimulation of
BAX and FAS antigen expression, or by repression of Bcl-2
expression.

P53_HUMAN,COFACTOR: Binds 1 zinc ion per subunit.

P53_HUMAN,SUBUNIT: Interacts with AXIN1. Probably part of a complex
consisting of TP53, HIPK2 and AXIN1 (By similarity). Binds DNA as
a homotetramer. Interacts with histone acetyltransferases EP300
and methyltransferases HRMT1L2 and CARM1, and recruits them to
promoters. In vitro, the interaction of TP53 with cancer-
associated/HPV (E6) viral proteins leads to ubiquitination and
degradation of TP53 giving a possible model for cell growth
regulation. This complex formation requires an additional factor,
E6-AP, which stably associates with TP53 in the presence of E6. C-
terminus interacts with TAF1, when TAF1 is part of the TFIID
complex. Interacts with ING4 and this interaction may be indirect.
Found in a complex with CABLES1 and TP73. Interacts with HIPK1,
HIPK2, and P53DINP1. Interacts with WWOX. May interacts with HCV
core protein. Interacts with USP7 and SYVN1. Interacts with
HSP90AB1 (By similarity). Interacts with ARMC10, BANP, CDKN2AIP
and E4F1.

P53_HUMAN,INTERACTION:
P03070:- (xeno); NbExp=3; IntAct=EBI-366083, EBI-617698;
Q9PST7:- (xeno); NbExp=2; IntAct=EBI-366083, EBI-1782562;
Q13535:ATR; NbExp=1; IntAct=EBI-366083, EBI-968983;
Q99728:BARD1; NbExp=1; IntAct=EBI-366083, EBI-473181;
O70445:Bard1 (xeno); NbExp=1; IntAct=EBI-366083, EBI-1790207;
Q07817-1:BCL2L1; NbExp=2; IntAct=EBI-366083, EBI-287195;
P51813:BMX; NbExp=1; IntAct=EBI-366083, EBI-696657;
Q9BX70:BTBD2; NbExp=1; IntAct=EBI-366083, EBI-710091;
Q8TDN4:CABLES1; NbExp=1; IntAct=EBI-366083, EBI-604615;
Q9ESJ1:Cables1 (xeno); NbExp=1; IntAct=EBI-366083, EBI-604411;
P17676:CEBPB; NbExp=3; IntAct=EBI-366083, EBI-969696;
Q92793:CREBBP; NbExp=3; IntAct=EBI-366083, EBI-81215;
P45481:Crebbp (xeno); NbExp=2; IntAct=EBI-366083, EBI-296306;
P55060:CSE1L; NbExp=4; IntAct=EBI-366083, EBI-286709;
Q14999:CUL7; NbExp=1; IntAct=EBI-366083, EBI-308606;
Q9UER7:DAXX; NbExp=3; IntAct=EBI-366083, EBI-77321;
Q09472:EP300; NbExp=3; IntAct=EBI-366083, EBI-447295;
Q86XK2:FBXO11; NbExp=3; IntAct=EBI-366083, EBI-1047804;
Q9BVP2:GNL3; NbExp=1; IntAct=EBI-366083, EBI-641642;
Q13547:HDAC1; NbExp=1; IntAct=EBI-366083, EBI-301834;
Q86Z02:HIPK1; NbExp=1; IntAct=EBI-366083, EBI-692891;
P09429:HMGB1; NbExp=1; IntAct=EBI-366083, EBI-389432;
Q9BUJ2:HNRNPUL1; NbExp=6; IntAct=EBI-366083, EBI-1018153;
Q92993:HTATIP; NbExp=1; IntAct=EBI-366083, EBI-399080;
P42858:HTT; NbExp=2; IntAct=EBI-366083, EBI-466029;
Q7Z6Z7:HUWE1; NbExp=2; IntAct=EBI-366083, EBI-625934;
Q8N9B5:JMY; NbExp=1; IntAct=EBI-366083, EBI-866435;
Q15759:MAPK11; NbExp=1; IntAct=EBI-366083, EBI-298304;
Q15759-2:MAPK11; NbExp=1; IntAct=EBI-366083, EBI-303766;
Q8IW41:MAPKAPK5; NbExp=1; IntAct=EBI-366083, EBI-1201460;
Q00987:MDM2; NbExp=7; IntAct=EBI-366083, EBI-389668;
P56273:mdm2 (xeno); NbExp=1; IntAct=EBI-366083, EBI-541233;
O15151:MDM4; NbExp=2; IntAct=EBI-366083, EBI-398437;
P23511:NFYA; NbExp=2; IntAct=EBI-366083, EBI-389739;
P06748:NPM1; NbExp=3; IntAct=EBI-366083, EBI-78579;
P06748-1:NPM1; NbExp=1; IntAct=EBI-366083, EBI-354150;
Q8IWT3:PARC; NbExp=1; IntAct=EBI-366083, EBI-311123;
P09874:PARP1; NbExp=1; IntAct=EBI-366083, EBI-355676;
Q96KB5:PBK; NbExp=2; IntAct=EBI-366083, EBI-536853;
O75925:PIAS1; NbExp=1; IntAct=EBI-366083, EBI-629434;
Q8N2W9:PIAS4; NbExp=1; IntAct=EBI-366083, EBI-473160;
P29590:PML; NbExp=1; IntAct=EBI-366083, EBI-295890;
P36873-1:PPP1CC; NbExp=2; IntAct=EBI-366083, EBI-356289;
Q05397:PTK2; NbExp=6; IntAct=EBI-366083, EBI-702142;
Q06609:RAD51; NbExp=1; IntAct=EBI-366083, EBI-297202;
P27694:RPA1; NbExp=1; IntAct=EBI-366083, EBI-621389;
P62988:RPS27A; NbExp=1; IntAct=EBI-366083, EBI-413034;
P62991:Rps27a (xeno); NbExp=1; IntAct=EBI-366083, EBI-413074;
Q8WTS6:SETD7; NbExp=3; IntAct=EBI-366083, EBI-1268586;
Q96ST3:SIN3A; NbExp=2; IntAct=EBI-366083, EBI-347218;
P20226:TBP; NbExp=1; IntAct=EBI-366083, EBI-355371;
Q13625:TP53BP2; NbExp=1; IntAct=EBI-366083, EBI-77642;
Q05086:UBE3A; NbExp=1; IntAct=EBI-366083, EBI-954357;
Q93009:USP7; NbExp=4; IntAct=EBI-366083, EBI-302474;
Q14191:WRN; NbExp=2; IntAct=EBI-366083, EBI-368417;
P12956:XRCC6; NbExp=1; IntAct=EBI-366083, EBI-353208;
Q96PM9:ZNF385A; NbExp=1; IntAct=EBI-366083, EBI-1539778;

P53_HUMAN,SUBCELLULAR LOCATION: Cytoplasm. Nucleus. Endoplasmic reticulum.
Note=Interaction with BANP promotes nuclear localization.

P53_HUMAN,ALTERNATIVE PRODUCTS:
Event=Alternative splicing; Named isoforms=2;
Name=1;
  IsoId=P04637-1; Sequence=Displayed;
Name=2; Synonyms=I9RET;
  IsoId=P04637-2; Sequence=VSP_006535, VSP_006536;
  Note=Seems to be non-functional. Expressed in quiescent
  lymphocytes;

P53_HUMAN,DOMAIN: The nuclear export signal acts as a transcriptional
repression domain.

P53_HUMAN,PTM: Acetylated. Acetylation of Lys-382 by CREBBP enhances
transcriptional activity. Deacetylation of Lys-382 by SIRT1
impairs its ability to induce proapoptotic program and modulate
cell senescence.

P53_HUMAN,PTM: Phosphorylation on Ser residues mediates transcriptional
activation. Phosphorylated by HIPK1 (By similarity).
Phosphorylation at Ser-9 by HIPK4 increases repression activity on
BIRC5 promoter. Phosphorylated on Thr-18 by VRK1, which may
prevent the interaction with MDM2. Phosphorylated on Thr-55 by
TAF1, which promotes MDM2-mediated degradation. Phosphorylated on
Ser-46 by HIPK2 upon UV irradiation. Phosphorylation on Ser-46 is
required for acetylation by CREBBP. Phosphorylated on Ser-392
following UV but not gamma irradiation. Phosphorylated upon DNA
damage, probably by ATM or ATR. Phosphorylated on Ser-15 upon
ultraviolet irradiation; which is enhanced by interaction with
BANP.

P53_HUMAN,PTM: Dephosphorylated by PP2A. SV40 small T antigen inhibits the
dephosphorylation by the AC form of PP2A.

P53_HUMAN,PTM: May be O-glycosylated in the C-terminal basic region. Studied
in EB-1 cell line.

P53_HUMAN,PTM: Ubiquitinated by SYVN1, which leads to proteasomal
degradation.

P53_HUMAN,PTM: Monomethylated at Lys-372 by SETD7, leading to stabilize it
and increase transcriptional activation. Monomethylated at Lys-370
by SMYD2, leading to decrease DNA-binding activity and subsequent
transcriptional regulation activity. Lys-372 monomethylation
prevents the interaction with SMYD2 and subsequenct
monomethylation at Lys-370.

P53_HUMAN,DISEASE: TP53 is found in increased amounts in a wide variety of
transformed cells. TP53 is frequently mutated or inactivated in
about 60% of cancers.

P53_HUMAN,DISEASE: Defects in TP53 are involved in esophageal squamous cell
carcinoma (ESCC) [MIM:133239]. ESCC is a tumor of the esophagus.

P53_HUMAN,DISEASE: Defects in TP53 are a cause of Li-Fraumeni syndrome (LFS)
[MIM:151623]. LFS is an autosomal dominant familial cancer
syndrome that in its classic form is defined by the existence of a
proband affected by a sarcoma before 45 years with a first degree
relative affected by any tumor before 45 years and another first
degree relative with any tumor before 45 years or a sarcoma at any
age. Other clinical definitions for LFS have been proposed
(PubMed:8118819 and PubMed:8718514) and called Li-Fraumeni like
syndrome (LFL). In these families affected relatives develop a
diverse set of malignancies at unusually early ages. Four types of
cancers account for 80% of tumors occurring in TP53 germline
mutation carriers: breast cancers, soft tissue and bone sarcomas,
brain tumors (astrocytomas) and adrenocortical carcinomas. Less
frequent tumors include choroid plexus carcinoma or papilloma
before the age of 15, rhabdomyosarcoma before the age of 5,
leukemia, Wilms tumor, malignant phyllodes tumor, colorectal and
gastric cancers.

P53_HUMAN,DISEASE: Defects in TP53 may be associated with nasopharyngeal
carcinoma [MIM:161550]; also known as nasopharyngeal cancer.

P53_HUMAN,DISEASE: Defects in TP53 are found in Barrett metaplasia; also
known as Barrett esophagus. It is a condition in which the
normally stratified squamous epithelium of the lower esophagus is
replaced by a metaplastic columnar epithelium. The condition
develops as a complication in approximately 10% of patients with
chronic gastroesophageal reflux disease and predisposes to the
development of esophageal adenocarcinoma.

P53_HUMAN,DISEASE: Defects in TP53 are involved in head and neck squamous
cell carcinomas (HNSCC) [MIM:275355].

P53_HUMAN,DISEASE: Defects in TP53 are involved in oral squamous cell
carcinoma (OSCC). Cigarette smoke is a prime mutagenic agent in
cancer of the aerodigestive tract.

P53_HUMAN,DISEASE: Defects in TP53 are a cause of lung cancer [MIM:211980].

P53_HUMAN,DISEASE: Defects in TP53 are a cause of choroid plexus papilloma
[MIM:260500]. Choroid plexus papilloma is a slow-growing benign
tumor of the choroid plexus that often invades the leptomeninges.
In children it is usually in a lateral ventricle but in adults it
is more often in the fourth ventricle. Hydrocephalus is common,
either from obstruction or from tumor secretion of cerebrospinal
fluid. If it undergoes malignant transformation it is called a
choroid plexus carcinoma. Primary choroid plexus tumors are rare
and usually occur in early childhood.

P53_HUMAN,DISEASE: Defects in TP53 are a cause of one form of hereditary
adrenocortical carcinoma (ADCC) [MIM:202300]. ADCC is a rare
childhood tumor, representing about 0.4% of childhood tumors, with
a high incidence of associated tumors. ADCC occurs with increased
frequency in patients with the Beckwith-Wiedemann syndrome
[MIM:130650] and is a component tumor in Li-Fraumeni syndrome
[MIM:151623].

P53_HUMAN,SIMILARITY: Belongs to the p53 family.

P53_HUMAN,WEB RESOURCE: Name=IARC TP53 mutation database; Note=Somatic and
germline TP53 mutations in human cancers;
URL="http://www-p53.iarc.fr/";

P53_HUMAN,WEB RESOURCE: Name=p53 web site at the Institut Curie;
URL="http://p53.free.fr/";

P53_HUMAN,WEB RESOURCE: Name=Atlas of Genetics and Cytogenetics in Oncology
and Haematology;
URL="http://atlasgeneticsoncology.org/Genes/P53ID88.html";

P53_HUMAN,WEB RESOURCE: Name=GeneReviews;
URL="http://www.genetests.org/query?gene=TP53";

P53_HUMAN,WEB RESOURCE: Name=NIEHS-SNPs;
URL="http://egp.gs.washington.edu/data/tp53/";

P53_HUMAN,WEB RESOURCE: Name=SHMPD; Note=The Singapore human mutation and
polymorphism database;
URL="http://shmpd.bii.a-star.edu.sg/gene.php?genestart=A&genename=TP53";

P53_HUMAN,WEB RESOURCE: Name=Wikipedia; Note=P53 entry;
URL="http://en.wikipedia.org/wiki/P53";

P53_HUMAN,-----------------------------------------------------------------------
Copyrighted by the UniProt Consortium, see http://www.uniprot.org/terms
Distributed under the Creative Commons Attribution-NoDerivs License
-----------------------------------------------------------------------

HS90A_HUMAN,FUNCTION: Molecular chaperone. Has ATPase activity (By
similarity).

HS90A_HUMAN,SUBUNIT: Homodimer. Interacts with AHSA1, SMYD3 and TOM34.
Interacts with FNIP1 and HSF1.

HS90A_HUMAN,INTERACTION:
O15116:LSM1; NbExp=1; IntAct=EBI-296047, EBI-347619;
P08253:MMP2; NbExp=1; IntAct=EBI-296047, EBI-1033518;
Q92597:NDRG1; NbExp=1; IntAct=EBI-296047, EBI-716486;
P61247:RPS3A; NbExp=1; IntAct=EBI-296047, EBI-352378;
Q9UNE7:STUB1; NbExp=2; IntAct=EBI-296047, EBI-357085;

HS90A_HUMAN,SUBCELLULAR LOCATION: Cytoplasm. Melanosome. Note=Identified by
mass spectrometry in melanosome fractions from stage I to stage
IV.

HS90A_HUMAN,ALTERNATIVE PRODUCTS:
Event=Alternative splicing; Named isoforms=2;
Name=1; Synonyms=HSP90AA1-1, HSP90-alpha 2;
  IsoId=P07900-1; Sequence=Displayed;
Name=2; Synonyms=HSP90AA1-2;
  IsoId=P07900-2; Sequence=VSP_026604;

HS90A_HUMAN,SIMILARITY: Belongs to the heat shock protein 90 family.

HS90A_HUMAN,-----------------------------------------------------------------------
Copyrighted by the UniProt Consortium, see http://www.uniprot.org/terms
Distributed under the Creative Commons Attribution-NoDerivs License
-----------------------------------------------------------------------

HSP7C_HUMAN,FUNCTION: Chaperone. Isoform 2 may function as an endogenous
inhibitory regulator of HSC70 by competing the co-chaperones.

HSP7C_HUMAN,SUBUNIT: Interacts with HSPH1/HSP105. Interacts with IRAK1BP1 (By
similarity). Interacts with PACRG and TSC2.

HSP7C_HUMAN,INTERACTION:
P49407:ARRB1; NbExp=1; IntAct=EBI-351896, EBI-743313;
P32121:ARRB2; NbExp=1; IntAct=EBI-351896, EBI-714559;
P30793:GCH1; NbExp=2; IntAct=EBI-351896, EBI-958183;
Q9NZL4:HSPBP1; NbExp=2; IntAct=EBI-351896, EBI-356763;
Q9UNE7:STUB1; NbExp=2; IntAct=EBI-351896, EBI-357085;

HSP7C_HUMAN,SUBCELLULAR LOCATION: Cytoplasm. Melanosome. Note=Translocates
rapidly from the cytoplasm to the nuclei, and especially to the
nucleoli, upon heat shock. Identified by mass spectrometry in
melanosome fractions from stage I to stage IV.

HSP7C_HUMAN,ALTERNATIVE PRODUCTS:
Event=Alternative splicing; Named isoforms=2;
Name=1;
  IsoId=P11142-1; Sequence=Displayed;
Name=2; Synonyms=HSC54;
  IsoId=P11142-2; Sequence=VSP_002427;

HSP7C_HUMAN,TISSUE SPECIFICITY: Ubiquitous.

HSP7C_HUMAN,INDUCTION: Constitutively synthesized.

HSP7C_HUMAN,PTM: Phosphorylated upon DNA damage, probably by ATM or ATR.

HSP7C_HUMAN,SIMILARITY: Belongs to the heat shock protein 70 family.

HSP7C_HUMAN,-----------------------------------------------------------------------
Copyrighted by the UniProt Consortium, see http://www.uniprot.org/terms
Distributed under the Creative Commons Attribution-NoDerivs License
-----------------------------------------------------------------------

HS71L_HUMAN,FUNCTION: In cooperation with other chaperones, Hsp70s stabilize
preexistent proteins against aggregation and mediate the folding
of newly translated polypeptides in the cytosol as well as within
organelles. These chaperones participate in all these processes
through their ability to recognize nonnative conformations of
other proteins. They bind extended peptide segments with a net
hydrophobic character exposed by polypeptides during translation
and membrane translocation, or following stress-induced damage (By
similarity).

HS71L_HUMAN,TISSUE SPECIFICITY: Expressed in spermatids.

HS71L_HUMAN,INDUCTION: Not induced by heat shock.

HS71L_HUMAN,SIMILARITY: Belongs to the heat shock protein 70 family.

HS71L_HUMAN,WEB RESOURCE: Name=NIEHS-SNPs;
URL="http://egp.gs.washington.edu/data/hspa1l/";

HS71L_HUMAN,-----------------------------------------------------------------------
Copyrighted by the UniProt Consortium, see http://www.uniprot.org/terms
Distributed under the Creative Commons Attribution-NoDerivs License
-----------------------------------------------------------------------

PRKDC_HUMAN,FUNCTION: Serine/threonine-protein kinase that acts as a molecular
sensor for DNA damage. Involved in DNA nonhomologous end joining
(NHEJ) required for double-strand break (DSB) repair and V(D)J
recombination. Must be bound to DNA to express its catalytic
properties. Promotes processing of hairpin DNA structures in V(D)J
recombination by activation of the hairpin endonuclease artemis
(DCLRE1C). The assembly of the DNA-PK complex at DNA ends is also
required for the NHEJ ligation step. Required to protect and align
broken ends of DNA. May also act as a scaffold protein to aid the
localization of DNA repair proteins to the site of damage. Found
at the ends of chromosomes, suggesting a further role in the
maintenance of telomeric stability and the prevention of
chromosomal end fusion. Also involved in modulation of
transcription. Recognizes the substrate consensus sequence [ST]-Q.
Phosphorylates 'Ser-139' of histone variant H2AX/H2AFX, thereby
regulating DNA damage response mechanism. Phosphorylates DCLRE1C,
c-Abl/ABL1, histone H1, HSPCA, c-jun/JUN, p53/TP53, PARP1, POU2F1,
DHX9, SRF, XRCC1, XRCC1, XRCC4, XRCC5, XRCC6, WRN, c-myc/MYC and
RFA2. Can phosphorylate C1D not only in the presence of linear DNA
but also in the presence of supercoiled DNA. Ability to
phosphorylate TP53/p53 in the presence of supercoiled DNA is
dependent on C1D.

PRKDC_HUMAN,CATALYTIC ACTIVITY: ATP + a protein = ADP + a phosphoprotein.

PRKDC_HUMAN,ENZYME REGULATION: Inhibited by wortmannin.

PRKDC_HUMAN,SUBUNIT: DNA-PK is a heterotrimer of PRKDC and the Ku p70-p86
(XRCC6-XRCC5) dimer. Formation of this complex may be promoted by
interaction with ILF3. Associates with the DNA-bound Ku
heterodimer, but it can also bind to and be activated by free DNA.
Interacts with DNA-PKcs-interacting protein (KIP) with the region
upstream the kinase domain. PRKDC alone also interacts with and
phosphorylates DCLRE1C, thereby activating the latent endonuclease
activity of this protein. Interacts with C1D.

PRKDC_HUMAN,INTERACTION:
P09629:HOXB7; NbExp=1; IntAct=EBI-352053, EBI-1248457;

PRKDC_HUMAN,SUBCELLULAR LOCATION: Nucleus.

PRKDC_HUMAN,ALTERNATIVE PRODUCTS:
Event=Alternative splicing; Named isoforms=2;
Name=1;
  IsoId=P78527-1; Sequence=Displayed;
Name=2;
  IsoId=P78527-2; Sequence=VSP_004708;

PRKDC_HUMAN,PTM: Phosphorylated upon DNA damage, probably by ATM or ATR.

PRKDC_HUMAN,SIMILARITY: Belongs to the PI3/PI4-kinase family.

PRKDC_HUMAN,SIMILARITY: Contains 1 FAT domain.

PRKDC_HUMAN,SIMILARITY: Contains 1 FATC domain.

PRKDC_HUMAN,SIMILARITY: Contains 2 HEAT repeats.

PRKDC_HUMAN,SIMILARITY: Contains 1 PI3K/PI4K domain.

PRKDC_HUMAN,SIMILARITY: Contains 3 TPR repeats.

PRKDC_HUMAN,WEB RESOURCE: Name=NIEHS-SNPs;
URL="http://egp.gs.washington.edu/data/prkdc/";

PRKDC_HUMAN,-----------------------------------------------------------------------
Copyrighted by the UniProt Consortium, see http://www.uniprot.org/terms
Distributed under the Creative Commons Attribution-NoDerivs License
-----------------------------------------------------------------------

GRP78_HUMAN,FUNCTION: Probably plays a role in facilitating the assembly of
multimeric protein complexes inside the ER.

GRP78_HUMAN,SUBUNIT: Component of an EIF2 complex at least composed of CUGBP1,
CALR, CALR3, EIF2S1, EIF2S2, HSP90B1 and HSPA5. Part a large
chaperone multiprotein complex comprising CABP1, DNAJB11, HSP90B1,
HSPA5, HYOU, PDIA2, PDIA4, PPIB, SDF2L1, UGT1A1 and very small
amounts of ERP29, but not, or at very low levels, CALR nor CANX.
Interacts with TMEM132A.

GRP78_HUMAN,INTERACTION:
Q9NZJ5:EIF2AK3; NbExp=1; IntAct=EBI-354921, EBI-766076;
Q92597:NDRG1; NbExp=1; IntAct=EBI-354921, EBI-716486;
P60484:PTEN; NbExp=1; IntAct=EBI-354921, EBI-696162;
P04049:RAF1; NbExp=3; IntAct=EBI-354921, EBI-365996;

GRP78_HUMAN,SUBCELLULAR LOCATION: Endoplasmic reticulum lumen. Melanosome.
Note=Identified by mass spectrometry in melanosome fractions from
stage I to stage IV.

GRP78_HUMAN,DISEASE: Autoantigen in rheumatoid arthritis [MIM:180300].

GRP78_HUMAN,SIMILARITY: Belongs to the heat shock protein 70 family.

GRP78_HUMAN,WEB RESOURCE: Name=NIEHS-SNPs;
URL="http://egp.gs.washington.edu/data/hspa5/";

GRP78_HUMAN,-----------------------------------------------------------------------
Copyrighted by the UniProt Consortium, see http://www.uniprot.org/terms
Distributed under the Creative Commons Attribution-NoDerivs License
-----------------------------------------------------------------------

GRP75_HUMAN,FUNCTION: Implicated in the control of cell proliferation and
cellular aging. May also act as a chaperone.

GRP75_HUMAN,SUBCELLULAR LOCATION: Mitochondrion.

GRP75_HUMAN,PTM: Phosphorylated upon DNA damage, probably by ATM or ATR.

GRP75_HUMAN,SIMILARITY: Belongs to the heat shock protein 70 family.

GRP75_HUMAN,WEB RESOURCE: Name=NIEHS SNPs;
URL="http://egp.gs.washington.edu/data/hspa9b/";

GRP75_HUMAN,-----------------------------------------------------------------------
Copyrighted by the UniProt Consortium, see http://www.uniprot.org/terms
Distributed under the Creative Commons Attribution-NoDerivs License
-----------------------------------------------------------------------

IKKB_HUMAN,FUNCTION: Acts as part of the IKK complex in the conventional
pathway of NF-kappa-B activation and phosphorylates inhibitors of
NF-kappa-B thus leading to the dissociation of the inhibitor/NF-
kappa-B complex and ultimately the degradation of the inhibitor.
Also phosphorylates NCOA3.

IKKB_HUMAN,CATALYTIC ACTIVITY: ATP + [I-kappa-B protein] = ADP + [I-kappa-B
phosphoprotein].

IKKB_HUMAN,SUBUNIT: Component of the I-kappa-B-kinase (IKK) core complex
consisting of CHUK, IKBKB and IKBKG; probably four alpha/CHUK-
beta/IKBKB dimers are associated with four gamma/IKBKG subunits.
The IKK core complex seems to associate with regulatory or adapter
proteins to form a IKK-signalosome holo-complex. Part of a complex
composed of NCOA2, NCOA3, CHUK/IKKA, IKBKB, IKBKG and CREBBP. Part
of a 70-90 kDa complex at least consisting of CHUK/IKKA, IKBKB,
NFKBIA, RELA, IKBKAP and MAP3K14. Interacts with SQSTM1 through
PRKCZ or PRKCI. Forms an NGF-induced complex with IKBKB, PRKCI and
TRAF6. May interact with MAVS/IPS1. Interacts with NALP2.
Interacts with TICAM1. Interacts with Yersinia yopJ. Interacts
with FAF1; the interaction disrupts the IKK complex formation.
Interacts with ATM. Part of a ternary complex consisting of TANK,
IKBKB and IKBKG. Interacts with NIBP; the interaction is direct.

IKKB_HUMAN,INTERACTION:
Self; NbExp=1; IntAct=EBI-81266, EBI-81266;
O15111:CHUK; NbExp=3; IntAct=EBI-81266, EBI-81249;
Q60680:Chuk (xeno); NbExp=1; IntAct=EBI-81266, EBI-646245;
Q60680-3:Chuk (xeno); NbExp=1; IntAct=EBI-81266, EBI-646269;
Q9Y6K9:IKBKG; NbExp=3; IntAct=EBI-81266, EBI-81279;
Q13233:MAP3K1; NbExp=1; IntAct=EBI-81266, EBI-49776;
Q99558:MAP3K14; NbExp=2; IntAct=EBI-81266, EBI-358011;
Q7Z434:MAVS; NbExp=1; IntAct=EBI-81266, EBI-995373;
Q9Y6Q9:NCOA3; NbExp=3; IntAct=EBI-81266, EBI-81196;
P25963:NFKBIA; NbExp=3; IntAct=EBI-81266, EBI-307386;
O09044:Snap23 (xeno); NbExp=1; IntAct=EBI-81266, EBI-1812522;
Q9UGK3:STAP2; NbExp=3; IntAct=EBI-81266, EBI-1553984;
Q92574:TSC1; NbExp=3; IntAct=EBI-81266, EBI-1386638;

IKKB_HUMAN,SUBCELLULAR LOCATION: Cytoplasm.

IKKB_HUMAN,TISSUE SPECIFICITY: Highly expressed in heart, placenta, skeletal
muscle, kidney, pancreas, spleen, thymus, prostate, testis and
peripheral blood.

IKKB_HUMAN,PTM: Upon cytokine stimulation, phosphorylated on Ser-177 and Ser-
181 by MEKK1 and/or MAP3K14/NIK; which enhances activity. Once
activated, autophosphorylates on the C-terminal serine cluster;
which decreases activity and prevents prolonged activation of the
inflammatory response.

IKKB_HUMAN,PTM: Yersinia yopJ may acetylate Ser/Thr residues, preventing
phosphorylation and activation, which blocks the I-kappa-B
signaling pathway.

IKKB_HUMAN,PTM: Ubiquitination on 'Ser-163' modulates phosphorylation on C-
terminal serine residues.

IKKB_HUMAN,SIMILARITY: Belongs to the protein kinase superfamily. Ser/Thr
protein kinase family. I-kappa-B kinase subfamily.

IKKB_HUMAN,SIMILARITY: Contains 1 protein kinase domain.

IKKB_HUMAN,WEB RESOURCE: Name=SeattleSNPs;
URL="http://pga.gs.washington.edu/data/ikbkb/";

IKKB_HUMAN,-----------------------------------------------------------------------
Copyrighted by the UniProt Consortium, see http://www.uniprot.org/terms
Distributed under the Creative Commons Attribution-NoDerivs License
-----------------------------------------------------------------------

PARP1_HUMAN,FUNCTION: Involved in the base excision repair (BER) pathway, by
catalyzing the poly(ADP-ribosyl)ation of a limited number of
acceptor proteins involved in chromatin architecture and in DNA
metabolism. This modification follows DNA damages and appears as
an obligatory step in a detection/signaling pathway leading to the
reparation of DNA strand breaks.

PARP1_HUMAN,CATALYTIC ACTIVITY: NAD(+) + (ADP-D-ribosyl)(n)-acceptor =
nicotinamide + (ADP-D-ribosyl)(n+1)-acceptor.

PARP1_HUMAN,SUBUNIT: Component of a base excision repair (BER) complex,
containing at least XRCC1, PARP2, POLB and LIG3. Homo- and
heterodimer with PARP2. Interacts with PARP3, APTX and SRY. The
SWAP complex consists of NPM1, NCL, PARP1 and SWAP70. Interacts
with TIAM2 and ZNF423 (By similarity).

PARP1_HUMAN,INTERACTION:
Self; NbExp=1; IntAct=EBI-355676, EBI-355676;
Q7Z2E3:APTX; NbExp=1; IntAct=EBI-355676, EBI-847814;
P49715:CEBPA; NbExp=1; IntAct=EBI-355676, EBI-1172054;
Q01094:E2F1; NbExp=2; IntAct=EBI-355676, EBI-448924;
P04637:TP53; NbExp=1; IntAct=EBI-355676, EBI-366083;
Q14191:WRN; NbExp=2; IntAct=EBI-355676, EBI-368417;

PARP1_HUMAN,SUBCELLULAR LOCATION: Nucleus.

PARP1_HUMAN,PTM: Phosphorylated by PRKDC. Phosphorylated upon DNA damage,
probably by ATM or ATR.

PARP1_HUMAN,PTM: Poly-ADP-ribosylated by PARP2.

PARP1_HUMAN,MISCELLANEOUS: The ADP-D-ribosyl group of NAD(+) is transferred to
an acceptor carboxyl group on a histone or the enzyme itself, and
further ADP-ribosyl groups are transferred to the 2'-position of
the terminal adenosine moiety, building up a polymer with an
average chain length of 20-30 units.

PARP1_HUMAN,SIMILARITY: Contains 1 BRCT domain.

PARP1_HUMAN,SIMILARITY: Contains 1 PARP alpha-helical domain.

PARP1_HUMAN,SIMILARITY: Contains 1 PARP catalytic domain.

PARP1_HUMAN,SIMILARITY: Contains 2 PARP-type zinc fingers.

PARP1_HUMAN,WEB RESOURCE: Name=NIEHS-SNPs;
URL="http://egp.gs.washington.edu/data/adprt/";

PARP1_HUMAN,-----------------------------------------------------------------------
Copyrighted by the UniProt Consortium, see http://www.uniprot.org/terms
Distributed under the Creative Commons Attribution-NoDerivs License
-----------------------------------------------------------------------

KPCA_HUMAN,FUNCTION: This is a calcium-activated, phospholipid-dependent,
serine- and threonine-specific enzyme. May play a role in cell
motility by phosphorylating CSPG4.

KPCA_HUMAN,FUNCTION: PKC is activated by diacylglycerol which in turn
phosphorylates a range of cellular proteins. PKC also serves as
the receptor for phorbol esters, a class of tumor promoters.

KPCA_HUMAN,CATALYTIC ACTIVITY: ATP + a protein = ADP + a phosphoprotein.

KPCA_HUMAN,COFACTOR: Binds 3 calcium ions per subunit. The ions are bound to
the C2 domain (By similarity).

KPCA_HUMAN,SUBUNIT: Interacts with CENTA1, CSPG4 and PRKCABP. Binds to SDPR
in the presence of phosphatidylserine.

KPCA_HUMAN,INTERACTION:
Q8WV44-2:TRIM41; NbExp=1; IntAct=EBI-1383528, EBI-726015;

KPCA_HUMAN,SIMILARITY: Belongs to the protein kinase superfamily. AGC Ser/Thr
protein kinase family. PKC subfamily.

KPCA_HUMAN,SIMILARITY: Contains 1 AGC-kinase C-terminal domain.

KPCA_HUMAN,SIMILARITY: Contains 1 C2 domain.

KPCA_HUMAN,SIMILARITY: Contains 2 phorbol-ester/DAG-type zinc fingers.

KPCA_HUMAN,SIMILARITY: Contains 1 protein kinase domain.

KPCA_HUMAN,-----------------------------------------------------------------------
Copyrighted by the UniProt Consortium, see http://www.uniprot.org/terms
Distributed under the Creative Commons Attribution-NoDerivs License
-----------------------------------------------------------------------

E2AK2_HUMAN,FUNCTION: Following activation by double-stranded RNA in the
presence of ATP, the kinase becomes autophosphorylated and can
catalyze the phosphorylation of the translation initiation factor
EIF2S1, which leads to an inhibition of the initiation of protein
synthesis. Double-stranded RNA is generated during the course of a
viral infection.

E2AK2_HUMAN,CATALYTIC ACTIVITY: ATP + a protein = ADP + a phosphoprotein.

E2AK2_HUMAN,ENZYME REGULATION: Activity is markedly stimulated by manganese
ions. Besides dsRNA, heparin is a potent activator of the kinase.
Binding to dsRNA is required for dimerization leading to
autophosphorylation in the activation loop and stimulation of
function. Inhibited by vaccinia virus protein E3, probably via
dsRNA sequestering.

E2AK2_HUMAN,SUBUNIT: Homodimer. Interacts with STRBP (By similarity).
Interacts with DNAJC3. Inhibited by direct interaction with viral
proteins such as HCV E2, HCV NS5A and influenza A NS1. Activated
by the interaction with HIV-1 Tat.

E2AK2_HUMAN,INTERACTION:
Q9UJU6:DBNL; NbExp=1; IntAct=EBI-640775, EBI-751783;
Q27968:DNAJC3 (xeno); NbExp=3; IntAct=EBI-640775, EBI-640793;
P05198:EIF2S1; NbExp=1; IntAct=EBI-640775, EBI-1056162;

E2AK2_HUMAN,INDUCTION: By interferon.

E2AK2_HUMAN,PTM: Autophosphorylated on several Ser and Thr residues.
Autophosphorylation of Thr-451 is dependent on Thr-446 and is
stimulated by dsRNA binding and dimerization. Autophosphorylation
apparently leads to the activation of the kinase.

E2AK2_HUMAN,SIMILARITY: Belongs to the protein kinase superfamily. Ser/Thr
protein kinase family. GCN2 subfamily.

E2AK2_HUMAN,SIMILARITY: Contains 2 DRBM (double-stranded RNA-binding) domains.

E2AK2_HUMAN,SIMILARITY: Contains 1 protein kinase domain.

E2AK2_HUMAN,WEB RESOURCE: Name=NIEHS-SNPs;
URL="http://egp.gs.washington.edu/data/prkr/";

E2AK2_HUMAN,-----------------------------------------------------------------------
Copyrighted by the UniProt Consortium, see http://www.uniprot.org/terms
Distributed under the Creative Commons Attribution-NoDerivs License
-----------------------------------------------------------------------

IKBA_HUMAN,FUNCTION: Inhibits the activity of dimeric NF-kappa-B/REL
complexes by trapping REL dimers in the cytoplasm through masking
of their nuclear localization signals. On cellular stimulation by
immune and proinflammatory responses, becomes phosphorylated
promoting ubiquitination and degradation, enabling the dimeric
RELA to tranlocate to the nucleus and activate transcription.

IKBA_HUMAN,SUBUNIT: Interacts with RELA; the interaction requires the nuclear
import signal. Interacts with NKIRAS1 and NKIRAS2. Part of a 70-90
kDa complex at least consisting of CHUK, IKBKB, NFKBIA, RELA,
IKBKAP and MAP3K14. Interacts with HBV protein X. Interacts with
RWDD3; the interaction enhances sumoylation.

IKBA_HUMAN,INTERACTION:
Self; NbExp=1; IntAct=EBI-307386, EBI-307386;
O15111:CHUK; NbExp=3; IntAct=EBI-307386, EBI-81249;
Q60680:Chuk (xeno); NbExp=1; IntAct=EBI-307386, EBI-646245;
Q60680-2:Chuk (xeno); NbExp=1; IntAct=EBI-307386, EBI-646264;
Q60680-3:Chuk (xeno); NbExp=1; IntAct=EBI-307386, EBI-646269;
Q8N668:COMMD1; NbExp=2; IntAct=EBI-307386, EBI-1550112;
O14920:IKBKB; NbExp=3; IntAct=EBI-307386, EBI-81266;
O88351:Ikbkb (xeno); NbExp=1; IntAct=EBI-307386, EBI-447960;
Q04206:RELA; NbExp=3; IntAct=EBI-307386, EBI-73886;
Q9Y3V2:RWDD3; NbExp=1; IntAct=EBI-307386, EBI-1549885;

IKBA_HUMAN,SUBCELLULAR LOCATION: Cytoplasm. Nucleus. Note=Shuttles between
the nucleus and the cytoplasm by a nuclear localization signal
(NLS) and a CRM1-dependent nuclear export (By similarity).

IKBA_HUMAN,INDUCTION: Induced in adherent monocytes.

IKBA_HUMAN,PTM: Phosphorylated; disables inhibition of NF-kappa-B DNA-binding
activity.

IKBA_HUMAN,PTM: Ubiquitinated; subsequent to stimulus-dependent
phosphorylation on serines.

IKBA_HUMAN,PTM: Sumoylated; sumoylation requires the presence of the nuclear
import signal.

IKBA_HUMAN,DISEASE: Defects in NFKBIA are a cause of autosomal dominant
anhidrotic ectodermal dysplasia with immunodeficiency (AD-EDA-ID)
[MIM:164008]. Ectodermal dysplasias (EDs) constitute a
heterogeneous group of developmental disorders affecting tissues
of ectodermal origin. EDs are characterized by abnormal
development of two or more ectodermal structures such as hair,
teeth, nails and sweat glands, with or without any additional
clinical sign. Each combination of clinical features represents a
different type of ectodermal dysplasia.

IKBA_HUMAN,SIMILARITY: Belongs to the NF-kappa-B inhibitor family.

IKBA_HUMAN,SIMILARITY: Contains 5 ANK repeats.

IKBA_HUMAN,WEB RESOURCE: Name=NFKBIAbase; Note=NFKBIA mutation db;
URL="http://bioinf.uta.fi/NFKBIAbase/";

IKBA_HUMAN,WEB RESOURCE: Name=SeattleSNPs;
URL="http://pga.gs.washington.edu/data/nfkbia/";

IKBA_HUMAN,-----------------------------------------------------------------------
Copyrighted by the UniProt Consortium, see http://www.uniprot.org/terms
Distributed under the Creative Commons Attribution-NoDerivs License
-----------------------------------------------------------------------

PP2AB_HUMAN,FUNCTION: PP2A can modulate the activity of phosphorylase B kinase
casein kinase 2, mitogen-stimulated S6 kinase, and MAP-2 kinase.

PP2AB_HUMAN,CATALYTIC ACTIVITY: A phosphoprotein + H(2)O = a protein +
phosphate.

PP2AB_HUMAN,COFACTOR: Binds 1 iron ion per subunit (By similarity).

PP2AB_HUMAN,COFACTOR: Binds 1 manganese ion per subunit (By similarity).

PP2AB_HUMAN,SUBUNIT: PP2A consists of a common heterodimeric core enzyme
(composed of a 36 kDa catalytic subunit (subunit C) and a 65 kDa
constant regulatory subunit (PR65) (subunit A)) that associates
with a variety of regulatory subunits. Proteins that associate
with the core dimer include three families of regulatory subunits
B (the R2/B/PR55/B55, R3/B''/PR72/PR130/PR59 and R5/B'/B56
families), the 48 kDa variable regulatory subunit, viral proteins,
and cell signaling molecules. Binds PME1.

PP2AB_HUMAN,INTERACTION:
P60510:PPP4C; NbExp=1; IntAct=EBI-1044367, EBI-1046072;
Q5T5B3:STK24; NbExp=1; IntAct=EBI-1044367, EBI-1054809;

PP2AB_HUMAN,SUBCELLULAR LOCATION: Cytoplasm.

PP2AB_HUMAN,PTM: Reversibly methyl esterified on Leu-309. Carboxyl methylation
may play a role in holoenzyme assembly. It varies during the cell
cycle. Demethylated by PME1 (in vitro).

PP2AB_HUMAN,PTM: Phosphorylation of either threonine (by autophosphorylation-
activated protein kinase) or tyrosine results in inactivation of
the phosphatase. Auto-dephosphorylation has been suggested as a
mechanism for reactivation.

PP2AB_HUMAN,SIMILARITY: Belongs to the PPP phosphatase family. PP-1 subfamily.

PP2AB_HUMAN,-----------------------------------------------------------------------
Copyrighted by the UniProt Consortium, see http://www.uniprot.org/terms
Distributed under the Creative Commons Attribution-NoDerivs License
-----------------------------------------------------------------------

PHB_HUMAN,FUNCTION: Prohibitin inhibits DNA synthesis. It has a role in
regulating proliferation. As yet it is unclear if the protein or
the mRNA exhibits this effect. May play a role in regulating
mitochondrial respiration activity and in aging.

PHB_HUMAN,SUBUNIT: Interacts with PHB2.

PHB_HUMAN,INTERACTION:
O14980:XPO1; NbExp=1; IntAct=EBI-354213, EBI-355867;

PHB_HUMAN,SUBCELLULAR LOCATION: Mitochondrion inner membrane (By
similarity).

PHB_HUMAN,TISSUE SPECIFICITY: Widely expressed in different tissues.

PHB_HUMAN,DEVELOPMENTAL STAGE: Levels of expression in fibroblasts decrease
heterogeneously during cellular aging.

PHB_HUMAN,INDUCTION: Expression increases approximately 3-fold upon entry
into G1 phase compared with other phases of the cell cycle. Also
induced following inhibition of mitochondrial protein synthesis by
thiamphenicol.

PHB_HUMAN,DISEASE: Mutated in sporadic breast cancer.

PHB_HUMAN,SIMILARITY: Belongs to the prohibitin family.

PHB_HUMAN,-----------------------------------------------------------------------
Copyrighted by the UniProt Consortium, see http://www.uniprot.org/terms
Distributed under the Creative Commons Attribution-NoDerivs License
-----------------------------------------------------------------------

ASPP2_HUMAN,FUNCTION: Regulator that plays a central role in regulation of
apoptosis and cell growth via its interactions. Regulates TP53 by
enhancing the DNA binding and transactivation function of TP53 on
the promoters of proapoptotic genes in vivo. Inhibits the ability
of APPBP1 to conjugate NEDD8 to CUL1, and thereby decreases APPBP1
ability to induce apoptosis. Impedes cell cycle progression at
G2/M.

ASPP2_HUMAN,SUBUNIT: Binds to the central domain of TP53 as well as to BCL2.
Interacts with protein phosphatase 1. Interacts with RELA NF-
kappa-B subunit. This interaction probably prevents the activation
of apoptosis, possibly by preventing its interaction with TP53.
Interacts with APC2 and APPBP1.

ASPP2_HUMAN,INTERACTION:
P05067:APP; NbExp=2; IntAct=EBI-77642, EBI-77613;
P46108:CRK; NbExp=1; IntAct=EBI-77642, EBI-886;
P35569:Irs1 (xeno); NbExp=2; IntAct=EBI-287091, EBI-400825;
P35570:Irs1 (xeno); NbExp=1; IntAct=EBI-287091, EBI-520230;
Q04206:RELA; NbExp=5; IntAct=EBI-287091, EBI-73886;
P04637:TP53; NbExp=1; IntAct=EBI-77642, EBI-366083;

ASPP2_HUMAN,SUBCELLULAR LOCATION: Cytoplasm, perinuclear region. Nucleus.
Note=Predominantly found in the perinuclear region. Some small
fraction is nuclear.

ASPP2_HUMAN,ALTERNATIVE PRODUCTS:
Event=Alternative splicing; Named isoforms=2;
Name=1;
  IsoId=Q13625-1; Sequence=Displayed;
Name=2; Synonyms=Bbp;
  IsoId=Q13625-2; Sequence=VSP_008010;
  Note=Due to Alu sequence insertion that creates a shorter but
  existing form that may have an alternative function;

ASPP2_HUMAN,TISSUE SPECIFICITY: Widely expressed. Expressed in spleen, thymus,
prostate, testis, ovary, small intestine, colon and peripheral
blood leukocyte.

ASPP2_HUMAN,INDUCTION: Following DNA damage induced by UV irradiation. Down-
regulated by wild-type, but not mutant, TP53.

ASPP2_HUMAN,DOMAIN: The ankyrin repeats and the SH3 domain are required for a
specific interactions with TP53.

ASPP2_HUMAN,DISEASE: Defects in TP53BP2 may be involved in breast cancer.
TP53BP2 is down-regulated in many patients suffering from breast
carcinomas and expressing a wild-type TP53 protein. Overexpressed
in lung cancer cell lines.

ASPP2_HUMAN,SIMILARITY: Belongs to the ASPP family.

ASPP2_HUMAN,SIMILARITY: Contains 2 ANK repeats.

ASPP2_HUMAN,SIMILARITY: Contains 1 SH3 domain.

ASPP2_HUMAN,-----------------------------------------------------------------------
Copyrighted by the UniProt Consortium, see http://www.uniprot.org/terms
Distributed under the Creative Commons Attribution-NoDerivs License
-----------------------------------------------------------------------

SP1_HUMAN,FUNCTION: Binds to GC box promoters elements and selectively
activates mRNA synthesis from genes that contain functional
recognition sites. Can interact with G/C-rich motifs from
serotonin receptor promoter.

SP1_HUMAN,SUBUNIT: Interacts with ATF7IP, ATF7IP2, POGZ, HCFC1, AATF and
PHC2. Interacts with varicella-zoster virus IE62 protein and HIV-1
Vpr.

SP1_HUMAN,INTERACTION:
Self; NbExp=1; IntAct=EBI-298336, EBI-298336;
P00519:ABL1; NbExp=1; IntAct=EBI-298336, EBI-375543;
Q6VMQ6:ATF7IP; NbExp=1; IntAct=EBI-298336, EBI-928732;
P46108:CRK; NbExp=1; IntAct=EBI-298336, EBI-886;
Q01094:E2F1; NbExp=2; IntAct=EBI-298336, EBI-448924;
P32519:ELF1; NbExp=1; IntAct=EBI-298336, EBI-765526;
P06241:FYN; NbExp=1; IntAct=EBI-298336, EBI-515315;
P62993:GRB2; NbExp=1; IntAct=EBI-298336, EBI-401755;
P51610:HCFC1; NbExp=2; IntAct=EBI-298336, EBI-396176;
Q13118:KLF10; NbExp=1; IntAct=EBI-298336, EBI-1389509;
P01106:MYC; NbExp=2; IntAct=EBI-298336, EBI-447544;
P16333:NCK1; NbExp=1; IntAct=EBI-298336, EBI-389883;
P18576:Nfya (xeno); NbExp=1; IntAct=EBI-298336, EBI-862695;
P23708:Nfya (xeno); NbExp=2; IntAct=EBI-298336, EBI-862337;
Q8IXK0:PHC2; NbExp=1; IntAct=EBI-298336, EBI-713786;
Q7Z3K3:POGZ; NbExp=1; IntAct=EBI-298336, EBI-1389308;
P14859:POU2F1; NbExp=1; IntAct=EBI-298336, EBI-624770;
Q9NRR4:RNASEN; NbExp=1; IntAct=EBI-298336, EBI-528367;
Q9NV58:RNF19A; NbExp=1; IntAct=EBI-298336, EBI-1390270;
Q15459:SF3A1; NbExp=1; IntAct=EBI-298336, EBI-1054743;
P12931:SRC; NbExp=1; IntAct=EBI-298336, EBI-621482;
Q12772:SREBF2; NbExp=1; IntAct=EBI-298336, EBI-465059;

SP1_HUMAN,SUBCELLULAR LOCATION: Nucleus.

SP1_HUMAN,PTM: O-glycosylated; contains N-acetylglucosamine side chains.

SP1_HUMAN,SIMILARITY: Belongs to the Sp1 C2H2-type zinc-finger protein
family.

SP1_HUMAN,SIMILARITY: Contains 3 C2H2-type zinc fingers.

SP1_HUMAN,-----------------------------------------------------------------------
Copyrighted by the UniProt Consortium, see http://www.uniprot.org/terms
Distributed under the Creative Commons Attribution-NoDerivs License
-----------------------------------------------------------------------

CEBPB_HUMAN,FUNCTION: Important transcriptional activator in the regulation of
genes involved in immune and inflammatory responses. Specifically
binds to an IL-1 response element in the IL-6 gene. NF-IL6 also
binds to regulatory regions of several acute-phase and cytokines
genes. It probably plays a role in the regulation of acute-phase
reaction, inflammation and hemopoiesis. The consensus recognition
site is 5'-T[TG]NNGNAA[TG]-3'.

CEBPB_HUMAN,SUBUNIT: Binds DNA as a dimer and can form stable heterodimers
with C/EBP alpha, delta and gamma. Interacts with TRIM28 and
PTGES2 (By similarity).

CEBPB_HUMAN,INTERACTION:
Q13485:SMAD4; NbExp=1; IntAct=EBI-969696, EBI-347263;
P04637:TP53; NbExp=3; IntAct=EBI-969696, EBI-366083;

CEBPB_HUMAN,SUBCELLULAR LOCATION: Nucleus.

CEBPB_HUMAN,TISSUE SPECIFICITY: Expressed at low levels in the lung, kidney
and spleen.

CEBPB_HUMAN,PTM: Sumoylated by polymeric chains of SUMO2 or SUMO3.

CEBPB_HUMAN,SIMILARITY: Belongs to the bZIP family. C/EBP subfamily.

CEBPB_HUMAN,SIMILARITY: Contains 1 bZIP domain.

CEBPB_HUMAN,WEB RESOURCE: Name=SeattleSNPs;
URL="http://pga.gs.washington.edu/data/cebpb/";

CEBPB_HUMAN,-----------------------------------------------------------------------
Copyrighted by the UniProt Consortium, see http://www.uniprot.org/terms
Distributed under the Creative Commons Attribution-NoDerivs License
-----------------------------------------------------------------------

IASPP_HUMAN,FUNCTION: Regulator that plays a central role in regulation of
apoptosis and transcription via its interaction with NF-kappa-B
and p53/TP53 proteins. Blocks transcription of HIV-1 virus by
inhibiting the action of both NF-kappa-B and SP1. Also inhibits
p53/TP53 function, possibly by preventing the association between
p53/TP53 and ASPP1 or ASPP2, and therefore suppressing the
subsequent activation of apoptosis.

IASPP_HUMAN,SUBUNIT: Interacts with RELA NF-kappa-B subunit and with SP1 via
its C-terminus part. Interacts with p53/TP53.

IASPP_HUMAN,SUBCELLULAR LOCATION: Isoform 1: Cytoplasm. Nucleus.
Note=Predominantly cytoplasmic but also nuclear (isoform 1).

IASPP_HUMAN,SUBCELLULAR LOCATION: Isoform 2: Nucleus.

IASPP_HUMAN,ALTERNATIVE PRODUCTS:
Event=Alternative splicing; Named isoforms=2;
Name=1; Synonyms=iASPP;
  IsoId=Q8WUF5-1; Sequence=Displayed;
Name=2; Synonyms=iASPP(RAI);
  IsoId=Q8WUF5-2; Sequence=VSP_014390, VSP_014391;
  Note=No experimental confirmation available. Ref.1 (AAD27005)
  sequence differs from that shown due to several frameshifts;

IASPP_HUMAN,TISSUE SPECIFICITY: Highly expressed in heart, placenta and
prostate. Weakly expressed in brain, liver, skeletal muscle,
testis and peripheral blood leukocyte.

IASPP_HUMAN,DOMAIN: The N-terminal region of isoform 1 is required for
cytoplasmic localization.

IASPP_HUMAN,DISEASE: Defects in PPP1R13L may be a cause of breast cancers. It
is overexpressed in many patients suffering from breast carcinomas
and expressing a wild-type p53/TP53 protein.

IASPP_HUMAN,SIMILARITY: Belongs to the ASPP family.

IASPP_HUMAN,SIMILARITY: Contains 2 ANK repeats.

IASPP_HUMAN,SIMILARITY: Contains 1 SH3 domain.

IASPP_HUMAN,SEQUENCE CAUTION:
Sequence=AAD27004.1; Type=Frameshift; Positions=439, 483, 562, 591;

IASPP_HUMAN,WEB RESOURCE: Name=Atlas of Genetics and Cytogenetics in Oncology
and Haematology;
URL="http://atlasgeneticsoncology.org/Genes/PPP1R13LID42997ch19q13.html";

IASPP_HUMAN,-----------------------------------------------------------------------
Copyrighted by the UniProt Consortium, see http://www.uniprot.org/terms
Distributed under the Creative Commons Attribution-NoDerivs License
-----------------------------------------------------------------------

EGR1_HUMAN,FUNCTION: Transcriptional regulator. Recognizes and binds to the
DNA sequence 5'-CGCCCCCGC-3'(EGR-site). Activates the
transcription of target genes whose products are required for
mitogenesis and differentiation.

EGR1_HUMAN,SUBCELLULAR LOCATION: Nucleus.

EGR1_HUMAN,INDUCTION: By growth factors.

EGR1_HUMAN,SIMILARITY: Belongs to the EGR C2H2-type zinc-finger protein
family.

EGR1_HUMAN,SIMILARITY: Contains 3 C2H2-type zinc fingers.

EGR1_HUMAN,-----------------------------------------------------------------------
Copyrighted by the UniProt Consortium, see http://www.uniprot.org/terms
Distributed under the Creative Commons Attribution-NoDerivs License
-----------------------------------------------------------------------

CHK1_HUMAN,FUNCTION: Required for checkpoint mediated cell cycle arrest in
response to DNA damage or the presence of unreplicated DNA. May
also negatively regulate cell cycle progression during unperturbed
cell cycles. Recognizes the substrate consensus sequence [R-X-X-
S/T]. Binds to and phosphorylates CDC25A, CDC25B and CDC25C.
Phosphorylation of CDC25A at 'Ser-178' and 'Thr-507' and
phosphorylation of CDC25C at 'Ser-216' creates binding sites for
14-3-3 proteins which inhibit CDC25A and CDC25C. Phosphorylation
of CDC25A at 'Ser-76', 'Ser-124', 'Ser-178', 'Ser-279' and 'Ser-
293' promotes proteolysis of CDC25A. Inhibition of CDC25 activity
leads to increased inhibitory tyrosine phosphorylation of CDK-
cyclin complexes and blocks cell cycle progression. Binds to and
phosphorylates RAD51 at 'Thr-309', which may enhance the
association of RAD51 with chromatin and promote DNA repair by
homologous recombination. Binds to and phosphorylates TLK1 at
'Ser-743', which prevents the TLK1-dependent phosphorylation of
the chromatin assembly factor ASF1A. This may affect chromatin
assembly during S phase or DNA repair. May also phosphorylate
multiple sites within the C-terminus of TP53, which promotes
activation of TP53 by acetylation and enhances suppression of
cellular proliferation.

CHK1_HUMAN,CATALYTIC ACTIVITY: ATP + a protein = ADP + a phosphoprotein.

CHK1_HUMAN,SUBUNIT: Interacts with BRCA1, CLSPN, PPM1D, RAD51, TIMELESS,
XPO1/CRM1 and YWHAZ/14-3-3 zeta.

CHK1_HUMAN,INTERACTION:
Q9NY61:AATF; NbExp=1; IntAct=EBI-974488, EBI-372428;
P38398:BRCA1; NbExp=1; IntAct=EBI-974488, EBI-349905;
P30304:CDC25A; NbExp=1; IntAct=EBI-974488, EBI-747671;
P30307:CDC25C; NbExp=2; IntAct=EBI-974488, EBI-974439;
Q9HAW4:CLSPN; NbExp=4; IntAct=EBI-974488, EBI-1369377;
P08238:HSP90AB1; NbExp=1; IntAct=EBI-974488, EBI-352572;

CHK1_HUMAN,SUBCELLULAR LOCATION: Nucleus. Cytoplasm. Note=Nuclear export is
mediated at least in part by XPO1/CRM1. Also localizes to the
centrosome specifically during interphase, where it may protect
centrosomal CDC2 kinase from inappropriate activation by
cytoplasmic CDC25B.

CHK1_HUMAN,TISSUE SPECIFICITY: Expressed ubiquitously with the most abundant
expression in thymus, testis, small intestine and colon.

CHK1_HUMAN,DOMAIN: The autoinhibitory region (AIR) inhibits the activity of
the kinase domain.

CHK1_HUMAN,PTM: Phosphorylated by ATR in a RAD17-dependent manner in response
to ultraviolet irradiation and inhibition of DNA replication.
Phosphorylated by ATM in response to ionizing irradiation. ATM and
ATR can both phosphorylate Ser-317 and Ser-345 and this results in
enhanced kinase activity. Phosphorylation at Ser-345 also
increases binding to 14-3-3 proteins and promotes nuclear
retention. Conversely, dephosphorylation at Ser-345 by PPM1D may
contribute to exit from checkpoint mediated cell cycle arrest. May
also be phosphorylated at Ser-280 by AKT1/PKB, which may promote
mono and/or diubiquitination. Also phosphorylated at undefined
residues during mitotic arrest, which results in decreased
activity.

CHK1_HUMAN,PTM: Ubiquitinated. Mono or diubiquitination promotes nuclear
exclusion (By similarity).

CHK1_HUMAN,SIMILARITY: Belongs to the protein kinase superfamily. CAMK
Ser/Thr protein kinase family. NIM1 subfamily.

CHK1_HUMAN,SIMILARITY: Contains 1 protein kinase domain.

CHK1_HUMAN,WEB RESOURCE: Name=NIEHS-SNPs;
URL="http://egp.gs.washington.edu/data/chek1/";

CHK1_HUMAN,-----------------------------------------------------------------------
Copyrighted by the UniProt Consortium, see http://www.uniprot.org/terms
Distributed under the Creative Commons Attribution-NoDerivs License
-----------------------------------------------------------------------

ING4_HUMAN,FUNCTION: May inhibit tumor progression by modulating the
transcriptional output of signaling pathways which regulate cell
proliferation. Can suppress brain tumor angiogenesis through
transcriptional repression of RELA/NFKB3 target genes when
complexed with RELA. May also specifically suppress loss of
contact inhibition elicited by activated oncogenes such as MYC.
Represses hypoxia inducible factor's (HIF) activity by interacting
with HIF prolyl hydroxylase 2 (EGLN1).

ING4_HUMAN,SUBUNIT: Interacts with EP300, RELA and TP53; these interactions
may be indirect. Interacts with EGLN1.

ING4_HUMAN,SUBCELLULAR LOCATION: Nucleus.

ING4_HUMAN,ALTERNATIVE PRODUCTS:
Event=Alternative splicing; Named isoforms=2;
Name=1;
  IsoId=Q9UNL4-1; Sequence=Displayed;
Name=2;
  IsoId=Q9UNL4-2; Sequence=VSP_012518, VSP_012519;
  Note=May be due to a competing donor splice site;

ING4_HUMAN,SIMILARITY: Belongs to the ING family.

ING4_HUMAN,SIMILARITY: Contains 1 PHD-type zinc finger.

ING4_HUMAN,SEQUENCE CAUTION:
Sequence=AAG43153.1; Type=Frameshift; Positions=240, 243;

ING4_HUMAN,-----------------------------------------------------------------------
Copyrighted by the UniProt Consortium, see http://www.uniprot.org/terms
Distributed under the Creative Commons Attribution-NoDerivs License
-----------------------------------------------------------------------

CSK21_HUMAN,FUNCTION: Casein kinases are operationally defined by their
preferential utilization of acidic proteins such as caseins as
substrates. The alpha and alpha' chains contain the catalytic
site. Participates in Wnt signaling. CK2 phosphorylates 'Ser-392'
of p53/TP53 following UV irradiation.

CSK21_HUMAN,CATALYTIC ACTIVITY: ATP + a protein = ADP + a phosphoprotein.

CSK21_HUMAN,SUBUNIT: Tetramer composed of an alpha chain, an alpha' and two
beta chains. Also component of a CK2-SPT16-SSRP1 complex composed
of SSRP1, SUPT16H, CSNK2A1, CSNK2A2 and CSNK2B, the complex
associating following UV irradiation. Interacts with RNPS1.

CSK21_HUMAN,INTERACTION:
P49407:ARRB1; NbExp=1; IntAct=EBI-347804, EBI-743313;
P67870:CSNK2B; NbExp=2; IntAct=EBI-347804, EBI-348169;
P29590:PML; NbExp=2; IntAct=EBI-347804, EBI-295890;
Q15287:RNPS1; NbExp=1; IntAct=EBI-347804, EBI-395959;
Q01105:SET; NbExp=1; IntAct=EBI-347804, EBI-1053182;
Q01082-2:SPTBN1; NbExp=1; IntAct=EBI-347804, EBI-351584;
P31946:YWHAB; NbExp=1; IntAct=EBI-347804, EBI-359815;

CSK21_HUMAN,SIMILARITY: Belongs to the protein kinase superfamily. Ser/Thr
protein kinase family. CK2 subfamily.

CSK21_HUMAN,SIMILARITY: Contains 1 protein kinase domain.

CSK21_HUMAN,-----------------------------------------------------------------------
Copyrighted by the UniProt Consortium, see http://www.uniprot.org/terms
Distributed under the Creative Commons Attribution-NoDerivs License
-----------------------------------------------------------------------

NUCL_HUMAN,FUNCTION: Nucleolin is the major nucleolar protein of growing
eukaryotic cells. It is found associated with intranucleolar
chromatin and pre-ribosomal particles. It induces chromatin
decondensation by binding to histone H1. It is thought to play a
role in pre-rRNA transcription and ribosome assembly. May play a
role in the process of transcriptional elongation. Binds RNA
oligonucleotides with 5'-UUAGGG-3' repeats more tightly than the
telomeric single-stranded DNA 5'-TTAGGG-3' repeats.

NUCL_HUMAN,SUBUNIT: Interacts with APTX and NSUN2. Component of the SWAP
complex that consists of NPM1, NCL/nucleolin, PARP1 and SWAP70.
Component of a complex which is at least composed of HTATSF1/Tat-
SF1, the P-TEFb complex components CDK9 and CCNT1, RNA polymerase
II, SUPT5H, and NCL/nucleolin.

NUCL_HUMAN,INTERACTION:
O15084:ANKRD28; NbExp=1; IntAct=EBI-352553, EBI-359567;
P49407:ARRB1; NbExp=1; IntAct=EBI-352553, EBI-743313;
P32121:ARRB2; NbExp=1; IntAct=EBI-352553, EBI-714559;
P35579:MYH9; NbExp=2; IntAct=EBI-352553, EBI-350338;
Q92597:NDRG1; NbExp=1; IntAct=EBI-352553, EBI-716486;
Q9UQ80:PA2G4; NbExp=1; IntAct=EBI-352553, EBI-924893;

NUCL_HUMAN,SUBCELLULAR LOCATION: Nucleus, nucleolus.

NUCL_HUMAN,SIMILARITY: Contains 4 RRM (RNA recognition motif) domains.

NUCL_HUMAN,SEQUENCE CAUTION:
Sequence=BAC03738.1; Type=Miscellaneous discrepancy; Note=Unlikely isoform. Aberrant splice sites;

NUCL_HUMAN,-----------------------------------------------------------------------
Copyrighted by the UniProt Consortium, see http://www.uniprot.org/terms
Distributed under the Creative Commons Attribution-NoDerivs License
-----------------------------------------------------------------------

HMGB1_HUMAN,FUNCTION: Binds preferentially single-stranded DNA and unwinds
double stranded DNA.

HMGB1_HUMAN,INTERACTION:
P04637:TP53; NbExp=1; IntAct=EBI-389432, EBI-366083;
O15350:TP73; NbExp=1; IntAct=EBI-389432, EBI-389606;

HMGB1_HUMAN,SUBCELLULAR LOCATION: Nucleus.

HMGB1_HUMAN,SIMILARITY: Belongs to the HMGB family.

HMGB1_HUMAN,SIMILARITY: Contains 2 HMG box DNA-binding domains.

HMGB1_HUMAN,WEB RESOURCE: Name=SeattleSNPs;
URL="http://pga.gs.washington.edu/data/hmgb1/";

HMGB1_HUMAN,-----------------------------------------------------------------------
Copyrighted by the UniProt Consortium, see http://www.uniprot.org/terms
Distributed under the Creative Commons Attribution-NoDerivs License
-----------------------------------------------------------------------

ATF3_HUMAN,FUNCTION: This protein binds the cAMP response element (CRE)
(consensus: 5'-GTGACGT[AC][AG]-3'), a sequence present in many
viral and cellular promoters. Represses transcription from
promoters with ATF sites. It may repress transcription by
stabilizing the binding of inhibitory cofactors at the promoter.
Isoform 2 activates transcription presumably by sequestering
inhibitory cofactors away from the promoters.

ATF3_HUMAN,SUBUNIT: Binds DNA as a homodimer or a heterodimer.

ATF3_HUMAN,INTERACTION:
Self; NbExp=1; IntAct=EBI-712767, EBI-712767;
Q14192:FHL2; NbExp=1; IntAct=EBI-712767, EBI-701903;
Q04206:RELA; NbExp=1; IntAct=EBI-712767, EBI-73886;

ATF3_HUMAN,SUBCELLULAR LOCATION: Nucleus.

ATF3_HUMAN,ALTERNATIVE PRODUCTS:
Event=Alternative splicing; Named isoforms=2;
Name=1; Synonyms=ATF3;
  IsoId=P18847-1; Sequence=Displayed;
Name=2; Synonyms=ATF3-delta-Zip;
  IsoId=P18847-2; Sequence=VSP_000592;
  Note=May be produced at very low levels due to a premature stop
  codon in the mRNA, leading to nonsense-mediated mRNA decay;

ATF3_HUMAN,SIMILARITY: Belongs to the bZIP family. ATF subfamily.

ATF3_HUMAN,SIMILARITY: Contains 1 bZIP domain.

ATF3_HUMAN,WEB RESOURCE: Name=NIEHS-SNPs;
URL="http://egp.gs.washington.edu/data/atf3/";

ATF3_HUMAN,-----------------------------------------------------------------------
Copyrighted by the UniProt Consortium, see http://www.uniprot.org/terms
Distributed under the Creative Commons Attribution-NoDerivs License
-----------------------------------------------------------------------

HDAC1_HUMAN,FUNCTION: Responsible for the deacetylation of lysine residues on
the N-terminal part of the core histones (H2A, H2B, H3 and H4).
Histone deacetylation gives a tag for epigenetic repression and
plays an important role in transcriptional regulation, cell cycle
progression and developmental events. Histone deacetylases act via
the formation of large multiprotein complexes.

HDAC1_HUMAN,CATALYTIC ACTIVITY: Hydrolysis of an N(6)-acetyl-lysine residue of
a histone to yield a deacetylated histone.

HDAC1_HUMAN,SUBUNIT: Part of the core histone deacetylase (HDAC) complex
composed of HDAC1, HDAC2, RBBP4 and RBBP7. The core complex
associates with MTA2, MBD2, MBD3, MTA1L1, CHD3 and CHD4 to form
the nucleosome remodeling and histone deacetylation (NuRD)
complex, or with SIN3, SAP18 and SAP30 to form the SIN3 HDAC
complex. Component of a BHC histone deacetylase complex that
contains HDAC1, HDAC2, HMG20B/BRAF35, AOF2/LSD1, RCOR1/CoREST and
PHF21A/BHC80. The BHC complex may also contain ZMYM2, ZNF217,
ZMYM3, GSE1 and GTF2I. Associates with the 9-1-1 complex;
interacts with HUS1. Found in a complex with DNMT3A and HDAC7.
Interacts with BCOR, BRMS1L, DAXX, DNMT1, EP300, HCFC1, NFE4,
PCAF, PHB2, MIER1, JMJD2A/JHDM3A, MINT, NRIP1, RERE, SETDB1,
SUV39H1, TGIF, TGIF2, UHRF1 and UHRF2. Interacts with the non-
histone region of H2AFY. Interacts with HDAC9. Component of a
mSin3A corepressor complex that contains SIN3A, SAP130,
SUDS3/SAP45, ARID4B/SAP180, HDAC1 and HDAC2. Interacts with BANP,
CBFA2T3 and JARID1B. Interacts with SAP30L. Interacts with E4F1.
Interacts with KFL1 (By similarity).

HDAC1_HUMAN,INTERACTION:
Self; NbExp=1; IntAct=EBI-301834, EBI-301834;
Q9HCU9:BRMS1; NbExp=2; IntAct=EBI-301834, EBI-714781;
Q9UER7:DAXX; NbExp=1; IntAct=EBI-301834, EBI-77321;
Q9UJW3:DNMT3L; NbExp=2; IntAct=EBI-301834, EBI-740967;
P51610:HCFC1; NbExp=1; IntAct=EBI-301834, EBI-396176;
Q92769:HDAC2; NbExp=2; IntAct=EBI-301834, EBI-301821;
P62805:HIST1H4A; NbExp=1; IntAct=EBI-301834, EBI-302023;
Q9UIS9:MBD1; NbExp=2; IntAct=EBI-301834, EBI-867196;
Q15014:MORF4L2; NbExp=1; IntAct=EBI-301834, EBI-399257;
Q9Y618:NCOR2; NbExp=1; IntAct=EBI-301834, EBI-80830;
P19838:NFKB1; NbExp=2; IntAct=EBI-301834, EBI-300010;
Q8CBD1:Nrip1 (xeno); NbExp=1; IntAct=EBI-301834, EBI-1771626;
P06400:RB1; NbExp=1; IntAct=EBI-301834, EBI-491274;
Q09028:RBBP4; NbExp=1; IntAct=EBI-301834, EBI-620823;
Q16576:RBBP7; NbExp=1; IntAct=EBI-301834, EBI-352227;
Q04206:RELA; NbExp=2; IntAct=EBI-301834, EBI-73886;
Q80TZ9:Rere (xeno); NbExp=1; IntAct=EBI-301834, EBI-904076;
P22670:RFX1; NbExp=1; IntAct=EBI-301834, EBI-716037;
O00422:SAP18; NbExp=2; IntAct=EBI-301834, EBI-1044156;
O43463:SUV39H1; NbExp=2; IntAct=EBI-301834, EBI-349968;
P04637:TP53; NbExp=1; IntAct=EBI-301834, EBI-366083;

HDAC1_HUMAN,SUBCELLULAR LOCATION: Nucleus.

HDAC1_HUMAN,TISSUE SPECIFICITY: Ubiquitous, with higher levels in heart,
pancreas and testis, and lower levels in kidney and brain.

HDAC1_HUMAN,PTM: Sumoylated on Lys-444 and Lys-476; which promotes enzymatic
activity. Desumoylated by SENP1.

HDAC1_HUMAN,PTM: Phosphorylation on Ser-421 and Ser-423 promotes enzymatic
activity and interactions with NuRD and SIN3 complexes.

HDAC1_HUMAN,SIMILARITY: Belongs to the histone deacetylase family. Type 1
subfamily.

HDAC1_HUMAN,-----------------------------------------------------------------------
Copyrighted by the UniProt Consortium, see http://www.uniprot.org/terms
Distributed under the Creative Commons Attribution-NoDerivs License
-----------------------------------------------------------------------

SIRT1_HUMAN,FUNCTION: NAD-dependent deacetylase, which regulates processes
such as apoptosis and muscle differentiation by deacetylating key
proteins. Deacetylates 'Lys-382' of p53/TP53 and impairs its
ability to induce proapoptotic program and modulate cell
senescence. Deacetylates TAF1B and thereby represses rDNA
transcription by the RNA polymerase I. Involved in HES1- and HEY2-
mediated transcriptional repression. Inhibits skeletal muscle
differentiation by deacetylating PCAF and MYOD1. May serve as a
sensor of the cytosolic ratio of NAD(+)/NADH, which is essential
in skeletal muscle cell differentiation. Despite some ability to
deacetylate histones in vitro, such activity is either weak or
inexistent in vivo. In case of HIV-1 infection, interacts with and
deacetylates the viral Tat protein.

SIRT1_HUMAN,CATALYTIC ACTIVITY: NAD(+) + an acetylprotein = nicotinamide + O-
acetyl-ADP-ribose + a protein.

SIRT1_HUMAN,COFACTOR: Binds 1 zinc ion per subunit (By similarity).

SIRT1_HUMAN,ENZYME REGULATION: Inhibited by nicotinamide. Activated by
resveratrol (3,5,4'-trihydroxy-trans-stilbene), butein (3,4,2',4'-
tetrahydroxychalcone), piceatannol (3,5,3',4'-tetrahydroxy-trans-
stilbene), Isoliquiritigenin (4,2',4'-trihydroxychalcone), fisetin
(3,7,3',4'-tetrahydroxyflavone) and quercetin (3,5,7,3',4'-
pentahydroxyflavone).

SIRT1_HUMAN,SUBUNIT: Interacts with TAF1B. Found in a complex with PCAF and
MYOD1 (By similarity). Interacts with MLLT7/FOXO4, HES1, HEY2,
p53/TP53 and PML.

SIRT1_HUMAN,INTERACTION:
Q9WTL8-2:Arntl (xeno); NbExp=1; IntAct=EBI-1802965, EBI-644559;
O43159:KIAA0409; NbExp=1; IntAct=EBI-1802965, EBI-2008793;
O54943:Per2 (xeno); NbExp=1; IntAct=EBI-1802965, EBI-1266779;

SIRT1_HUMAN,SUBCELLULAR LOCATION: Nucleus. Note=Recruited to the nuclear
bodies via its interaction with PML.

SIRT1_HUMAN,TISSUE SPECIFICITY: Widely expressed.

SIRT1_HUMAN,MISCELLANEOUS: Red wine, which contains resveratrol, may
participate in activation of sirtuin proteins, and may therefore
participate in an extended lifespan as it has been observed in
yeast.

SIRT1_HUMAN,SIMILARITY: Belongs to the sirtuin family.

SIRT1_HUMAN,SIMILARITY: Contains 1 deacetylase sirtuin-type domain.

SIRT1_HUMAN,WEB RESOURCE: Name=NIEHS-SNPs;
URL="http://egp.gs.washington.edu/data/sirt1/";

SIRT1_HUMAN,-----------------------------------------------------------------------
Copyrighted by the UniProt Consortium, see http://www.uniprot.org/terms
Distributed under the Creative Commons Attribution-NoDerivs License
-----------------------------------------------------------------------

Q4VBQ6_HUMAN,-----------------------------------------------------------------------
Copyrighted by the UniProt Consortium, see http://www.uniprot.org/terms
Distributed under the Creative Commons Attribution-NoDerivs License
-----------------------------------------------------------------------

CDK9_HUMAN,FUNCTION: Member of the cyclin-dependent kinase pair (CDK9/cyclin-
T) complex, also called positive transcription elongation factor b
(P-TEFb), which facilitates the transition from abortive to
production elongation by phosphorylating the CTD (C-terminal
domain) of the large subunit of RNA polymerase II (RNAP II),
SUPT5H and RDBP. The CDK9/cyclin-K complex has also a kinase
activity toward CTD of RNAP II and can substitute for P-TEFb in
vitro.

CDK9_HUMAN,CATALYTIC ACTIVITY: ATP + a protein = ADP + a phosphoprotein.

CDK9_HUMAN,CATALYTIC ACTIVITY: ATP + [DNA-directed RNA polymerase] = ADP +
[DNA-directed RNA polymerase] phosphate.

CDK9_HUMAN,SUBUNIT: Associates with CCNT1/cyclin-T1 to form P-TEFb. P-TEFb
forms a complex with AFF4/AF5Q31. Also associates with
CCNK/cyclin-K. Component of a complex which is at least composed
of HTATSF1/Tat-SF1, P-TEFb complex, RNA pol II, SUPT5H, and
NCL/nucleolin. Component of the 7SK snRNP complex at least
composed of P-TEFb (composed of CDK9 and CCNT1/cyclin-T1), HEXIM1,
HEXIM2, BCDIN3, SART3 proteins and 7SK and U6 snRNAs.

CDK9_HUMAN,SUBCELLULAR LOCATION: Nucleus.

CDK9_HUMAN,ALTERNATIVE PRODUCTS:
Event=Alternative splicing; Named isoforms=2;
Name=1;
  IsoId=P50750-1; Sequence=Displayed;
Name=2;
  IsoId=P50750-2; Sequence=VSP_016288;
  Note=Phosphorylated on Ser-27, Ser-35, Ser-52 and Ser-56;

CDK9_HUMAN,TISSUE SPECIFICITY: Ubiquitous.

CDK9_HUMAN,SIMILARITY: Belongs to the protein kinase superfamily. CMGC
Ser/Thr protein kinase family. CDC2/CDKX subfamily.

CDK9_HUMAN,SIMILARITY: Contains 1 protein kinase domain.

CDK9_HUMAN,SEQUENCE CAUTION:
Sequence=CAI39767.1; Type=Erroneous gene model prediction;

CDK9_HUMAN,WEB RESOURCE: Name=NIEHS-SNPs;
URL="http://egp.gs.washington.edu/data/cdk9/";

CDK9_HUMAN,-----------------------------------------------------------------------
Copyrighted by the UniProt Consortium, see http://www.uniprot.org/terms
Distributed under the Creative Commons Attribution-NoDerivs License
-----------------------------------------------------------------------

CARM1_HUMAN,FUNCTION: Methylates (mono- and asymmetric dimethylation) the
guanidino nitrogens of arginyl residues in several proteins
involved in DNA packaging, transcription regulation, and mRNA
stability. Recruited to promoters upon gene activation together
with histone acetyltransferases from EP300/P300 and p160 families,
methylates histone H3 at 'Arg-17' and activates transcription via
chromatin remodeling. During nuclear hormone receptor activation
and TCF7L2/TCF4 activation, acts synergically with EP300/P300 and
either one of the p160 histone acetyltransferases NCOA1/SRC1,
NCOA2/GRIP1 and NCOA3/ACTR or CTNNB1/beta-catenin to activate
transcription. During myogenic transcriptional activation, acts
together with NCOA3/ACTR as a coactivator for MEF2C. During
monocyte inflammatory stimulation, acts together with EP300/P300
as a coactivator for NF-kappa-B. Also seems to be involved in
p53/TP53 transcriptional activation. Methylates EP300/P300, both
at 'Arg-2142', which may loosen its interaction with NCOA2/GRIP1,
and at 'Arg-580' and 'Arg-604' in the KIX domain, which impairs
its interaction with CREB and inhibits CREB-dependent
transcriptional activation. Also methylates arginine residues in
RNA-binding proteins PABPC1, ELAVL1 and ELAV4, which may affect
their mRNA-stabilizing properties and the half-life of their
target mRNAs.

CARM1_HUMAN,CATALYTIC ACTIVITY: S-adenosyl-L-methionine + histone-arginine =
S-adenosyl-L-homocysteine + histone-N(omega)-methyl-arginine.

CARM1_HUMAN,SUBUNIT: Homodimer (Probable). Interacts with the C-terminus of
NCOA2/GRIP1, NCO3/ACTR and NCOA1/SRC1. Part of a complex
consisting of CARM1, EP300/P300 and NCOA2/GRIP1. Interacts with
FLII, TP53, myogenic factor MEF2, EP300/P300, CREBBP and CTNNB1.
Interacts with SNRPC (By similarity). Interacts with NR1H4.
Interacts with RELA. Interacts with HTLV-1 Tax-1.

CARM1_HUMAN,SUBCELLULAR LOCATION: Nucleus. Cytoplasm.

CARM1_HUMAN,ALTERNATIVE PRODUCTS:
Event=Alternative splicing; Named isoforms=2;
Name=1;
  IsoId=Q86X55-1; Sequence=Displayed;
Name=2;
  IsoId=Q86X55-2; Sequence=VSP_012506, VSP_012507;
  Note=No experimental confirmation available;

CARM1_HUMAN,TISSUE SPECIFICITY: Overexpressed in prostate adenocarcinomas and
high-grade prostatic intraepithelial neoplasia.

CARM1_HUMAN,MISCELLANEOUS: Methylation of H3-R17 by CARM1 is stimulated by
preacetylation of H3-K18/H3-K23 by EP300 and blocked by
citrullination of H3-R17 by PADI4 (By similarity).

CARM1_HUMAN,SIMILARITY: Belongs to the protein arginine N-methyltransferase
family.

CARM1_HUMAN,-----------------------------------------------------------------------
Copyrighted by the UniProt Consortium, see http://www.uniprot.org/terms
Distributed under the Creative Commons Attribution-NoDerivs License
-----------------------------------------------------------------------

IMA2_HUMAN,FUNCTION: Functions in nuclear protein import as an adapter
protein for nuclear receptor KPNB1. Binds specifically and
directly to substrates containing either a simple or bipartite NLS
motif. Docking of the importin/substrate complex to the nuclear
pore complex (NPC) is mediated by KPNB1 through binding to
nucleoporin FxFG repeats and the complex is subsequently
translocated through the pore by an energy requiring, Ran-
dependent mechanism. At the nucleoplasmic side of the NPC, Ran
binds to importin-beta and the three components separate and
importin-alpha and -beta are re-exported from the nucleus to the
cytoplasm where GTP hydrolysis releases Ran from importin. The
directionality of nuclear import is thought to be conferred by an
asymmetric distribution of the GTP- and GDP-bound forms of Ran
between the cytoplasm and nucleus.

IMA2_HUMAN,SUBUNIT: Forms a complex with importin subunit beta-1. Found in a
complex with CSE1L/XPO2, Ran and KPNA2. Interacts with CSE1L/XPO2
and NBN. Interacts with ANP32E (By similarity). Interacts with
HIV-1 Vpr and PLAG1.

IMA2_HUMAN,INTERACTION:
P38398:BRCA1; NbExp=1; IntAct=EBI-349938, EBI-349905;

IMA2_HUMAN,SUBCELLULAR LOCATION: Cytoplasm. Nucleus.

IMA2_HUMAN,TISSUE SPECIFICITY: Expressed ubiquitously.

IMA2_HUMAN,DOMAIN: Consists of an N-terminal hydrophilic region, a
hydrophobic central region composed of 10 repeats, and a short
hydrophilic C-terminus. The N-terminal hydrophilic region contains
the importin beta binding domain (IBB domain), which is sufficient
for binding importin beta and essential for nuclear protein
import.

IMA2_HUMAN,DOMAIN: The IBB domain is thought to act as an intrasteric
autoregulatory sequence by interacting with the internal
autoinhibitory NLS. Binding of KPNB1 probably overlaps the
internal NLS and contributes to a high affinity for cytoplasmic
NLS-containing cargo substrates. After dissociation of the
importin/substrate complex in the nucleus the internal
autohibitory NLS contributes to a low affinity for nuclear NLS-
containing proteins (By similarity).

IMA2_HUMAN,DOMAIN: The major and minor NLS binding sites are mainly involved
in recognition of simple or bipartite NLS motifs. Structurally
located within in a helical surface groove they contain several
conserved Trp and Asn residues of the corresponding third helices
(H3) of ARM repeats which mainly contribute to binding (By
similarity).

IMA2_HUMAN,MASS SPECTROMETRY: Mass=57861.92; Method=MALDI; Range=1-529;
Source=PubMed:11840567;

IMA2_HUMAN,SIMILARITY: Belongs to the importin alpha family.

IMA2_HUMAN,SIMILARITY: Contains 10 ARM repeats.

IMA2_HUMAN,SIMILARITY: Contains 1 IBB domain.

IMA2_HUMAN,-----------------------------------------------------------------------
Copyrighted by the UniProt Consortium, see http://www.uniprot.org/terms
Distributed under the Creative Commons Attribution-NoDerivs License
-----------------------------------------------------------------------

BRCA1_HUMAN,FUNCTION: Plays a central role in DNA repair by facilitating
cellular response to DNA repair. Required for appropriate cell
cycle arrests after ionizing irradiation in both the S-phase and
the G2 phase of the cell cycle. Involved in transcriptional
regulation of P21 in response to DNA damage. Required for FANCD2
targeting to sites of DNA damage. May function as a
transcriptional regulator. Mediates E2-dependent ubiquitination.
Inhibits lipid synthesis by binding to inactive phosphorylated
ACACA and preventing its dephosphorylation.

BRCA1_HUMAN,SUBUNIT: Part of the BRCA1-associated genome surveillance complex
(BASC), which contains BRCA1, MSH2, MSH6, MLH1, ATM, BLM, PMS2 and
the RAD50-MRE11-NBN protein complex. This association could be a
dynamic process changing throughout the cell cycle and within
subnuclear domains. Interacts (via BRCT domains) with RBBP8.
Associates with RNA polymerase II holoenzyme. Interacts with SMC1A
and COBRA1/NELFB. Interacts (via BRCT domains) with BRIP1.
Interacts with FANCD2 (ubiquitinated). Interacts with BAP1.
Interacts with DCLRE1C/Artemis and CLSPN. Interacts with H2AFX
(phosphorylated on 'Ser-140'). Interacts with CHEK1/CHK1.
Interacts with BRCC3. Interacts (via BRCT domains) with ACACA
(phosphorylated); the interaction prevents dephosphorylation of
ACACA.

BRCA1_HUMAN,INTERACTION:
Self; NbExp=1; IntAct=EBI-349905, EBI-349905;
Q13085:ACACA; NbExp=2; IntAct=EBI-349905, EBI-717681;
O14867:BACH1; NbExp=1; IntAct=EBI-349905, EBI-1263541;
Q99728:BARD1; NbExp=5; IntAct=EBI-349905, EBI-473181;
Q7Z569:BRAP; NbExp=1; IntAct=EBI-349905, EBI-349900;
P24385:CCND1; NbExp=2; IntAct=EBI-349905, EBI-375001;
P24864:CCNE1; NbExp=2; IntAct=EBI-349905, EBI-519526;
O14757:CHEK1; NbExp=1; IntAct=EBI-349905, EBI-974488;
Q8WX92:COBRA1; NbExp=3; IntAct=EBI-349905, EBI-347721;
P03372:ESR1; NbExp=4; IntAct=EBI-349905, EBI-78473;
Q6UWZ7:FAM175A; NbExp=4; IntAct=EBI-349905, EBI-1263451;
P16104:H2AFX; NbExp=1; IntAct=EBI-349905, EBI-494830;
P52292:KPNA2; NbExp=1; IntAct=EBI-349905, EBI-349938;
Q14676:MDC1; NbExp=1; IntAct=EBI-349905, EBI-495644;
P16333:NCK1; NbExp=1; IntAct=EBI-349905, EBI-389883;
Q9UBD5:ORC3L; NbExp=1; IntAct=EBI-349905, EBI-374916;
P27986:PIK3R1; NbExp=1; IntAct=EBI-349905, EBI-79464;
P62136:PPP1CA; NbExp=2; IntAct=EBI-349905, EBI-357253;
P62140:PPP1CB; NbExp=2; IntAct=EBI-349905, EBI-352350;
P36873:PPP1CC; NbExp=2; IntAct=EBI-349905, EBI-356283;
Q99708:RBBP8; NbExp=5; IntAct=EBI-349905, EBI-1263531;
Q14683:SMC1A; NbExp=1; IntAct=EBI-349905, EBI-80690;
Q12888:TP53BP1; NbExp=1; IntAct=EBI-349905, EBI-396540;
Q9Y4A5:TRRAP; NbExp=2; IntAct=EBI-349905, EBI-399128;
Q96RL1:UIMC1; NbExp=4; IntAct=EBI-349905, EBI-725300;
Q6NZY4:ZCCHC8; NbExp=2; IntAct=EBI-349905, EBI-1263058;
Q9GZX5:ZNF350; NbExp=2; IntAct=EBI-349905, EBI-396421;

BRCA1_HUMAN,SUBCELLULAR LOCATION: Nucleus.

BRCA1_HUMAN,SUBCELLULAR LOCATION: Isoform 3: Cytoplasm.

BRCA1_HUMAN,SUBCELLULAR LOCATION: Isoform 5: Cytoplasm.

BRCA1_HUMAN,ALTERNATIVE PRODUCTS:
Event=Alternative splicing, Alternative initiation; Named isoforms=5;
Name=1;
  IsoId=P38398-1; Sequence=Displayed;
Name=2;
  IsoId=P38398-2; Sequence=VSP_035397;
Name=3; Synonyms=Delta11b;
  IsoId=P38398-3; Sequence=VSP_035399;
Name=4; Synonyms=DeltaBRCA1(17aa);
  IsoId=P38398-4; Sequence=VSP_035396;
  Note=Produced by alternative initiation at Met-18 of isoform 1;
Name=5; Synonyms=Delta11, Delta772-3095;
  IsoId=P38398-5; Sequence=VSP_035398;

BRCA1_HUMAN,TISSUE SPECIFICITY: Isoform 1 and isoform 3 are widely expressed.
Isoform 3 is reduced or absent in several breast and ovarian
cancer cell lines.

BRCA1_HUMAN,DOMAIN: The RING-type zinc finger domain interacts with BAP1.

BRCA1_HUMAN,PTM: Phosphorylated in response to IR, UV, and various stimuli
that cause checkpoint activation, probably by ATM or ATR.

BRCA1_HUMAN,POLYMORPHISM: There is evidence that the presence of the rare form
of Gln-356-Arg and Leu-871-Pro polymorphisms may be associated
with an increased risk for developing ovarian cancer.

BRCA1_HUMAN,DISEASE: Defects in BRCA1 are a cause of genetic susceptibility to
breast cancer (BC) [MIM:113705, 114480]. BC is an extremely common
malignancy, affecting one in eight women during their lifetime. A
positive family history has been identified as major contributor
to risk of development of the disease, and this link is striking
for early-onset breast cancer. Mutations in BRCA1 are thought to
be responsible for 45% of inherited breast cancer. Moreover, BRCA1
carriers have a 4-fold increased risk of colon cancer, whereas
male carriers face a 3-fold increased risk of prostate cancer.
Cells lacking BRCA1 show defects in DNA repair by homologous
recombination.

BRCA1_HUMAN,DISEASE: Defects in BRCA1 are a cause of genetic susceptibility to
breast-ovarian cancer (BOC) [MIM:113705]. Mutations in BRCA1 are
thought to be responsible for more than 80% of inherited breast-
ovarian cancer.

BRCA1_HUMAN,DISEASE: Defects in BRCA1 are a cause of genetic susceptibility to
ovarian cancer [MIM:113705].

BRCA1_HUMAN,SIMILARITY: Contains 2 BRCT domains.

BRCA1_HUMAN,SIMILARITY: Contains 1 RING-type zinc finger.

BRCA1_HUMAN,WEB RESOURCE: Name=GeneReviews;
URL="http://www.genetests.org/query?gene=BRCA1";

BRCA1_HUMAN,WEB RESOURCE: Name=NIEHS-SNPs;
URL="http://egp.gs.washington.edu/data/brca1/";

BRCA1_HUMAN,WEB RESOURCE: Name=SHMPD; Note=The Singapore human mutation and
polymorphism database;
URL="http://shmpd.bii.a-star.edu.sg/gene.php?genestart=A&genename=BRCA1";

BRCA1_HUMAN,WEB RESOURCE: Name=Wikipedia; Note=BRCA1 entry;
URL="http://en.wikipedia.org/wiki/BRCA1";

BRCA1_HUMAN,-----------------------------------------------------------------------
Copyrighted by the UniProt Consortium, see http://www.uniprot.org/terms
Distributed under the Creative Commons Attribution-NoDerivs License
-----------------------------------------------------------------------

MK10_HUMAN,FUNCTION: Responds to activation by environmental stress and pro-
inflammatory cytokines by phosphorylating a number of
transcription factors, primarily components of AP-1 such as c-Jun
and ATF2 and thus regulates AP-1 transcriptional activity.
Required for stress-induced neuronal apoptosis and the
pathogenesis of glutamate excitotoxicity (By similarity).

MK10_HUMAN,CATALYTIC ACTIVITY: ATP + a protein = ADP + a phosphoprotein.

MK10_HUMAN,COFACTOR: Magnesium.

MK10_HUMAN,ENZYME REGULATION: Activated by threonine and tyrosine
phosphorylation by two dual specificity kinases, MAP2K4 and
MAP2K7. MAP2K7 phosphorylates MAPK10 on Thr-221 causing a
conformational change and a large increase in Vmax. MAP2K4 then
phosphorylates Tyr-223 resulting in a further increase in Vmax.
Inhibited by dual specificity phosphatases, such as DUSP1.
Inhibited by HDAC9.

MK10_HUMAN,SUBUNIT: Interacts with MAPKBP1 (By similarity). Binds to at least
four scaffolding proteins, MAPK8IP1/JIP-1, MAPK8IP2/JIP-2,
MAPK8IP3/JIP-3/JSAP1 and SPAG9/MAPK8IP4/JIP-4. These proteins also
bind other components of the JNK signaling pathway. Interacts with
HDAC9.

MK10_HUMAN,SUBCELLULAR LOCATION: Cytoplasm.

MK10_HUMAN,ALTERNATIVE PRODUCTS:
Event=Alternative splicing; Named isoforms=2;
  Comment=A similar low level of binding to substrates is observed
  for isoform alpha-1 and isoform alpha-2. However, there is no
  correlation between binding and phosphorylation, which is
  achieved about at the same efficiency by all isoforms;
Name=Alpha-2;
  IsoId=P53779-1; Sequence=Displayed;
Name=Alpha-1;
  IsoId=P53779-2; Sequence=VSP_004839;

MK10_HUMAN,TISSUE SPECIFICITY: Specific to a subset of neurons in the nervous
system. Present in the hippocampus and areas, cerebellum,
striatum, brain stem, and weakly in the spinal cord. Very weak
expression in testis and kidney.

MK10_HUMAN,DOMAIN: The TXY motif contains the threonine and tyrosine residues
whose phosphorylation activates the MAP kinases.

MK10_HUMAN,PTM: Dually phosphorylated on Thr-221 and Tyr-223, which activates
the enzyme. Weakly autophosphorylated on threonine and tyrosine
residues in vitro.

MK10_HUMAN,MASS SPECTROMETRY: Mass=44070; Method=Electrospray; Range=1-464;
Source=PubMed:10715136;

MK10_HUMAN,DISEASE: A chromosomal rearrangement involving MAPK10 is a cause
of epileptic encephalopathy Lennox-Gastaut type [MIM:606369].
Translocation t(Y;4)(q11.2;q21) which causes MAPK10 truncation.
Epileptic encephalopathies of the Lennox-Gastaut group are
childhood epileptic disorders characterized by severe psychomotor
delay and seizures.

MK10_HUMAN,SIMILARITY: Belongs to the protein kinase superfamily. CMGC
Ser/Thr protein kinase family. MAP kinase subfamily.

MK10_HUMAN,SIMILARITY: Contains 1 protein kinase domain.

MK10_HUMAN,WEB RESOURCE: Name=Atlas of Genetics and Cytogenetics in Oncology
and Haematology;
URL="http://atlasgeneticsoncology.org/Genes/JNK3ID427.html";

MK10_HUMAN,-----------------------------------------------------------------------
Copyrighted by the UniProt Consortium, see http://www.uniprot.org/terms
Distributed under the Creative Commons Attribution-NoDerivs License
-----------------------------------------------------------------------

MK08_HUMAN,FUNCTION: Responds to activation by environmental stress and pro-
inflammatory cytokines by phosphorylating a number of
transcription factors, primarily components of AP-1 such as JUN,
JDP2 and ATF2 and thus regulates AP-1 transcriptional activity. In
T-cells, JNK1 and JNK2 are required for polarized differentiation
of T-helper cells into Th1 cells (By similarity). Phosphorylates
heat shock factor protein 4 (HSF4).

MK08_HUMAN,FUNCTION: JNK1 isoforms display different binding patterns: beta-1
preferentially binds to c-Jun, whereas alpha-1, alpha-2, and beta-
2 have a similar low level of binding to both c-Jun or ATF2.
However, there is no correlation between binding and
phosphorylation, which is achieved at about the same efficiency by
all isoforms.

MK08_HUMAN,CATALYTIC ACTIVITY: ATP + a protein = ADP + a phosphoprotein.

MK08_HUMAN,COFACTOR: Magnesium.

MK08_HUMAN,ENZYME REGULATION: Activated by threonine and tyrosine
phosphorylation by either of two dual specificity kinases, MAP2K4
and MAP2K7. Inhibited by dual specificity phosphatases, such as
DUSP1.

MK08_HUMAN,SUBUNIT: Binds to at least four scaffolding proteins,
MAPK8IP1/JIP-1, MAPK8IP2/JIP-2, MAPK8IP3/JIP-3/JSAP1 and
SPAG9/MAPK8IP4/JIP-4. These proteins also bind other components of
the JNK signaling pathway. Interacts with TP53 and WWOX. Interacts
with JAMP. Forms a complex with MAPK8IP1 and RGNEF (By
similarity).

MK08_HUMAN,INTERACTION:
P15336:ATF2; NbExp=1; IntAct=EBI-288687, EBI-1170906;
P05412:JUN; NbExp=2; IntAct=EBI-286483, EBI-852823;
P05412:JUN; NbExp=2; IntAct=EBI-288687, EBI-852823;
P45985:MAP2K4; NbExp=1; IntAct=EBI-286483, EBI-447868;
O14733-2:MAP2K7; NbExp=2; IntAct=EBI-286483, EBI-492627;
Q9WVI9-1:Mapk8ip1 (xeno); NbExp=1; IntAct=EBI-286483, EBI-288461;

MK08_HUMAN,ALTERNATIVE PRODUCTS:
Event=Alternative splicing; Named isoforms=4;
Name=2; Synonyms=JNK1-alpha-2;
  IsoId=P45983-1; Sequence=Displayed;
Name=1; Synonyms=JNK1-alpha-1;
  IsoId=P45983-2; Sequence=VSP_004833;
Name=3; Synonyms=JNK1-beta-1;
  IsoId=P45983-3; Sequence=VSP_004831, VSP_004832, VSP_004833;
Name=4; Synonyms=JNK1-beta-2;
  IsoId=P45983-4; Sequence=VSP_004831, VSP_004832;

MK08_HUMAN,DOMAIN: The TXY motif contains the threonine and tyrosine residues
whose phosphorylation activates the MAP kinases.

MK08_HUMAN,PTM: Dually phosphorylated on Thr-183 and Tyr-185, which activates
the enzyme.

MK08_HUMAN,SIMILARITY: Belongs to the protein kinase superfamily. CMGC
Ser/Thr protein kinase family. MAP kinase subfamily.

MK08_HUMAN,SIMILARITY: Contains 1 protein kinase domain.

MK08_HUMAN,WEB RESOURCE: Name=Atlas of Genetics and Cytogenetics in Oncology
and Haematology;
URL="http://atlasgeneticsoncology.org/Genes/JNK1ID196.html";

MK08_HUMAN,WEB RESOURCE: Name=Wikipedia; Note=C-Jun N-terminal kinases entry;
URL="http://en.wikipedia.org/wiki/C-Jun_N-terminal_kinases";

MK08_HUMAN,-----------------------------------------------------------------------
Copyrighted by the UniProt Consortium, see http://www.uniprot.org/terms
Distributed under the Creative Commons Attribution-NoDerivs License
-----------------------------------------------------------------------

CREL1_HUMAN,SUBCELLULAR LOCATION: Membrane; Multi-pass membrane protein
(Potential).

CREL1_HUMAN,ALTERNATIVE PRODUCTS:
Event=Alternative splicing; Named isoforms=2;
  Comment=Additional isoforms seem to exist;
Name=1;
  IsoId=Q96HD1-1; Sequence=Displayed;
Name=2;
  IsoId=Q96HD1-2; Sequence=VSP_016091;

CREL1_HUMAN,TISSUE SPECIFICITY: Highly expressed in fetal lung, liver, kidney,
adult heart, brain and skeletal muscle. Weakly expressed in
placenta, fetal brain, and adult lung, liver, kidney and pancreas.

CREL1_HUMAN,DISEASE: Defects in CRELD1 may be the cause of susceptibility to
atrioventricular septal defect 2 (AVSD2) [MIM:606217, 600309].
AVSD is a spectrum of cardiac malformations that result in a
persistent common atrioventricular canal. The complete form of
AVSD involves underdevelopment of the lower part of the atrial
septum and the upper part of the ventricular septum. A less severe
form, known as partial AVSD or ostium primum atrial septal defect
has a deficiency of the atrial septum. Complete AVSD are
clinically apparent at birth, whereas less severe forms, such as
an isolated cleft mitral valve or small defects of the atrial or
ventricular septa may go undetected.

CREL1_HUMAN,SIMILARITY: Belongs to the CRELD family.

CREL1_HUMAN,SIMILARITY: Contains 2 EGF-like domains.

CREL1_HUMAN,SIMILARITY: Contains 2 FU (furin-like) repeats.

CREL1_HUMAN,WEB RESOURCE: Name=GeneReviews;
URL="http://www.genetests.org/query?gene=CRELD1";

CREL1_HUMAN,-----------------------------------------------------------------------
Copyrighted by the UniProt Consortium, see http://www.uniprot.org/terms
Distributed under the Creative Commons Attribution-NoDerivs License
-----------------------------------------------------------------------

CSN6_HUMAN,FUNCTION: Component of the COP9 signalosome complex (CSN), a
complex involved in various cellular and developmental processes.
The CSN complex is an essential regulator of the ubiquitin (Ubl)
conjugation pathway by mediating the deneddylation of the cullin
subunits of SCF-type E3 ligase complexes, leading to decrease the
Ubl ligase activity of SCF-type complexes such as SCF, CSA or
DDB2. The complex is also involved in phosphorylation of p53/TP53,
c-jun/JUN, IkappaBalpha/NFKBIA, ITPK1 and ICSBP, possibly via its
association with CK2 and PKD kinases. CSN-dependent
phosphorylation of TP53 and JUN promotes and protects degradation
by the Ubl system, respectively. Has some glucocorticoid receptor-
responsive activity.

CSN6_HUMAN,SUBUNIT: Component of the CSN complex, composed of COPS1/GPS1,
COPS2, COPS3, COPS4, COPS5, COP6, COPS7 (COPS7A or COPS7B) and
COPS8. In the complex, it probably interacts directly with COPS2,
COPS4, COPS5 and COPS7 (COPS7A or COPS7B). Interacts with the
translation initiation factor EIF3S6. Interacts weakly with RBX1.
Interacts with the HIV-1 protein Vpr.

CSN6_HUMAN,INTERACTION:
P40425:PBX2; NbExp=1; IntAct=EBI-486838, EBI-348489;

CSN6_HUMAN,SUBCELLULAR LOCATION: Nucleus. Cytoplasm. Note=The interaction
with HIV-1 Vpr protein possibly leads its translocation to a
perinuclear region.

CSN6_HUMAN,TISSUE SPECIFICITY: Widely expressed.

CSN6_HUMAN,MISCELLANEOUS: Although strongly related to metalloprotease
proteins, it lacks the JAMM motif that probably constitutes the
catalytic center. Its function as protease is therefore unsure.

CSN6_HUMAN,SIMILARITY: Belongs to the peptidase M67 family. CSN6 subfamily.

CSN6_HUMAN,SIMILARITY: Contains 1 MPN (JAB/Mov34) domain.

CSN6_HUMAN,-----------------------------------------------------------------------
Copyrighted by the UniProt Consortium, see http://www.uniprot.org/terms
Distributed under the Creative Commons Attribution-NoDerivs License
-----------------------------------------------------------------------

IKBB_HUMAN,FUNCTION: Inhibits NF-kappa-B by complexing with and trapping it
in the cytoplasm. However, the unphosphorylated form resynthesized
after cell stimulation is able to bind NF-kappa-B allowing its
transport to the nucleus and protecting it to further IKBA-
dependent inactivation. Association with inhibitor kappa B-
interacting NKIRAS1 and NKIRAS2 prevent its phosphorylation
rendering it more resistant to degradation, explaining its slower
degradation.

IKBB_HUMAN,SUBUNIT: Interacts with THRB (via ligand-binding domain).
Interacts with RELA and REL. Interacts with COMMD1 and inhibitor
kappa B-interacting Ras-like NKIRAS1 and NKIRAS2.

IKBB_HUMAN,INTERACTION:
P23508:MCC; NbExp=1; IntAct=EBI-352889, EBI-307531;
Q04206:RELA; NbExp=3; IntAct=EBI-352889, EBI-73886;

IKBB_HUMAN,SUBCELLULAR LOCATION: Cytoplasm (By similarity). Nucleus (By
similarity).

IKBB_HUMAN,ALTERNATIVE PRODUCTS:
Event=Alternative splicing; Named isoforms=2;
Name=1;
  IsoId=Q15653-1; Sequence=Displayed;
Name=2;
  IsoId=Q15653-2; Sequence=VSP_012409, VSP_012410;

IKBB_HUMAN,TISSUE SPECIFICITY: Expressed in all tissues examined.

IKBB_HUMAN,PTM: Phosphorylated; followed by degradation. Interaction with
NKIRAS1 and NKIRAS2 probably prevents phosphorylation.

IKBB_HUMAN,SIMILARITY: Belongs to the NF-kappa-B inhibitor family.

IKBB_HUMAN,SIMILARITY: Contains 6 ANK repeats.

IKBB_HUMAN,WEB RESOURCE: Name=SeattleSNPs;
URL="http://pga.gs.washington.edu/data/nfkbib/";

IKBB_HUMAN,-----------------------------------------------------------------------
Copyrighted by the UniProt Consortium, see http://www.uniprot.org/terms
Distributed under the Creative Commons Attribution-NoDerivs License
-----------------------------------------------------------------------

S10A8_HUMAN,FUNCTION: Expressed by macrophages in chronic inflammations. Also
expressed in epithelial cells constitutively or induced during
dermatoses. May interact with components of the intermediate
filaments in monocytes and epithelial cells.

S10A8_HUMAN,SUBUNIT: Homodimer.

S10A8_HUMAN,INTERACTION:
Q38SD2:LRRK1; NbExp=1; IntAct=EBI-355281, EBI-1050422;
Q9H8S9:MOBKL1B; NbExp=1; IntAct=EBI-355281, EBI-748229;
O60285:NUAK1; NbExp=1; IntAct=EBI-355281, EBI-1046789;
O75688:PPM1B; NbExp=1; IntAct=EBI-355281, EBI-1047039;
Q15853:USF2; NbExp=1; IntAct=EBI-355281, EBI-1055994;

S10A8_HUMAN,MISCELLANEOUS: Binds two calcium ions per molecule with an
affinity similar to that of the S100 proteins.

S10A8_HUMAN,SIMILARITY: Belongs to the S-100 family.

S10A8_HUMAN,SIMILARITY: Contains 2 EF-hand domains.

S10A8_HUMAN,-----------------------------------------------------------------------
Copyrighted by the UniProt Consortium, see http://www.uniprot.org/terms
Distributed under the Creative Commons Attribution-NoDerivs License
-----------------------------------------------------------------------

2AAA_HUMAN,FUNCTION: The PR65 subunit of protein phosphatase 2A serves as a
scaffolding molecule to coordinate the assembly of the catalytic
subunit and a variable regulatory B subunit.

2AAA_HUMAN,SUBUNIT: PP2A consists of a common heterodimeric core enzyme,
composed of a 36 kDa catalytic subunit (subunit C) and a 65 kDa
constant regulatory subunit (PR65 or subunit A), that associates
with a variety of regulatory subunits. Proteins that associate
with the core dimer include three families of regulatory subunits
B (the R2/B/PR55/B55, R3/B''/PR72/PR130/PR59 and R5/B'/B56
families), the 48 kDa variable regulatory subunit, viral proteins,
and cell signaling molecules. Interacts with IPO9.

2AAA_HUMAN,INTERACTION:
P03081:- (xeno); NbExp=1; IntAct=EBI-302388, EBI-1266256;
Q9NSA3:CTNNBIP1; NbExp=1; IntAct=EBI-302388, EBI-747082;
P53816:HRASLS3; NbExp=3; IntAct=EBI-302388, EBI-746318;
Q14164:IKBKE; NbExp=1; IntAct=EBI-302388, EBI-307369;
Q8TCG1:KIAA1524; NbExp=2; IntAct=EBI-302388, EBI-1379376;
P23508:MCC; NbExp=1; IntAct=EBI-302388, EBI-307531;
P67775:PPP2CA; NbExp=1; IntAct=EBI-302388, EBI-712311;
Q13362-1:PPP2R5C; NbExp=1; IntAct=EBI-302388, EBI-1266170;
Q13362-2:PPP2R5C; NbExp=1; IntAct=EBI-302388, EBI-1266173;
Q60996-3:Ppp2r5c (xeno); NbExp=1; IntAct=EBI-302388, EBI-1369292;
P60510:PPP4C; NbExp=1; IntAct=EBI-302388, EBI-1046072;
Q5T5B3:STK24; NbExp=1; IntAct=EBI-302388, EBI-1054809;

2AAA_HUMAN,DOMAIN: Each HEAT repeat appears to consist of two alpha helices
joined by a hydrophilic region, the intrarepeat loop. The repeat
units may be arranged laterally to form a rod-like structure.

2AAA_HUMAN,SIMILARITY: Belongs to the phosphatase 2A regulatory subunit A
family.

2AAA_HUMAN,SIMILARITY: Contains 15 HEAT repeats.

2AAA_HUMAN,-----------------------------------------------------------------------
Copyrighted by the UniProt Consortium, see http://www.uniprot.org/terms
Distributed under the Creative Commons Attribution-NoDerivs License
-----------------------------------------------------------------------

PSD11_HUMAN,FUNCTION: Acts as a regulatory subunit of the 26S proteasome which
is involved in the ATP-dependent degradation of ubiquitinated
proteins.

PSD11_HUMAN,SUBUNIT: Component of the PA700 complex.

PSD11_HUMAN,INTERACTION:
Q9BRP4:PAAF1; NbExp=1; IntAct=EBI-357816, EBI-1056358;
P43686:PSMC4; NbExp=1; IntAct=EBI-357816, EBI-743997;
O75832:PSMD10; NbExp=1; IntAct=EBI-357816, EBI-752185;
Q15008:PSMD6; NbExp=1; IntAct=EBI-357816, EBI-359701;

PSD11_HUMAN,SIMILARITY: Belongs to the proteasome subunit S9 family.

PSD11_HUMAN,SIMILARITY: Contains 1 PCI domain.

PSD11_HUMAN,-----------------------------------------------------------------------
Copyrighted by the UniProt Consortium, see http://www.uniprot.org/terms
Distributed under the Creative Commons Attribution-NoDerivs License
-----------------------------------------------------------------------

SMCA4_HUMAN,FUNCTION: Transcriptional coactivator cooperating with nuclear
hormone receptors to potentiate transcriptional activation.

SMCA4_HUMAN,SUBUNIT: Interacts with NR3C1, PGR, SMARD1, TOPBP1 and
ZMIM2/ZIMP7. Component of the BAF complex, which includes at least
actin (ACTB), ARID1A, ARID1B/BAF250, SMARCA2, SMARCA4/BRG1,
ACTL6A/BAF53, ACTL6B/BAF53B, SMARCE1/BAF57 SMARCC1/BAF155,
SMARCC2/BAF170, SMARCB1/SNF5/INI1, and one or more of
SMARCD1/BAF60A, SMARCD2/BAF60B, or SMARCD3/BAF60C. In muscle
cells, the BAF complex also contains DPF3. Component of the BAF53
complex, at least composed of BAF53A, RUVBL1, SMARCA4/BRG1, and
TRRAP, which preferentially acetylates histone H4 (and H2A) within
nucleosomes.

SMCA4_HUMAN,INTERACTION:
Self; NbExp=1; IntAct=EBI-302489, EBI-302489;
O14497:ARID1A; NbExp=4; IntAct=EBI-302489, EBI-637887;
Q8NFD5:ARID1B; NbExp=2; IntAct=EBI-302489, EBI-679921;
Q68CP9:ARID2; NbExp=1; IntAct=EBI-302489, EBI-637818;
Q99547:MPHOSPH6; NbExp=1; IntAct=EBI-302489, EBI-373187;
P04150:NR3C1; NbExp=1; IntAct=EBI-302489, EBI-493507;
P06536:Nr3c1 (xeno); NbExp=3; IntAct=EBI-302489, EBI-1187143;
Q86U86:PBRM1; NbExp=1; IntAct=EBI-302489, EBI-637807;
P37231:PPARG; NbExp=1; IntAct=EBI-302489, EBI-781384;
Q9UKL0:RCOR1; NbExp=1; IntAct=EBI-302489, EBI-926563;
Q13127:REST; NbExp=1; IntAct=EBI-302489, EBI-926706;
Q92922:SMARCC1; NbExp=1; IntAct=EBI-302489, EBI-355653;
Q96GM5:SMARCD1; NbExp=2; IntAct=EBI-302489, EBI-358489;
Q969G3-1:SMARCE1; NbExp=1; IntAct=EBI-302489, EBI-455091;
Q969G3-2:SMARCE1; NbExp=1; IntAct=EBI-302489, EBI-455096;

SMCA4_HUMAN,SUBCELLULAR LOCATION: Nucleus.

SMCA4_HUMAN,PTM: Phosphorylated upon DNA damage, probably by ATM or ATR.

SMCA4_HUMAN,SIMILARITY: Belongs to the SNF2/RAD54 helicase family.

SMCA4_HUMAN,SIMILARITY: Contains 1 bromo domain.

SMCA4_HUMAN,SIMILARITY: Contains 1 helicase ATP-binding domain.

SMCA4_HUMAN,SIMILARITY: Contains 1 helicase C-terminal domain.

SMCA4_HUMAN,SIMILARITY: Contains 1 HSA domain.

SMCA4_HUMAN,-----------------------------------------------------------------------
Copyrighted by the UniProt Consortium, see http://www.uniprot.org/terms
Distributed under the Creative Commons Attribution-NoDerivs License
-----------------------------------------------------------------------

SNF5_HUMAN,FUNCTION: Core component of the BAF (hSWI/SNF) complex. This ATP-
dependent chromatin-remodeling complex plays important roles in
cell proliferation and differentiation, in cellular antiviral
activities and inhibition of tumor formation. The BAF complex is
able to create a stable, altered form of chromatin that constrains
fewer negative supercoils than normal. This change in supercoiling
would be due to the conversion of up to one-half of the
nucleosomes on polynucleosomal arrays into asymmetric structures,
termed altosomes, each composed of 2 histones octamers. Stimulates
in vitro the remodeling activity of SMARCA4/BRG1. Involved in
activation of CSF1 promoter. Plays a key role in cell-cycle
control and causes cell cycle arrest in G0/G1.

SNF5_HUMAN,SUBUNIT: Component of the BAF (hSWI/SNF) complex, which includes
at least actin (ACTB), ARID1A, ARID1B/BAF250, SMARCA2,
SMARCA4/BRG1, ACTL6A/BAF53, ACTL6B/BAF53B, SMARCE1/BAF57
SMARCC1/BAF155, SMARCC2/BAF170, SMARCB1/SNF5/INI1, and one or more
of SMARCD1/BAF60A, SMARCD2/BAF60B, or SMARCD3/BAF60C. In muscle
cells, the BAF complex also contains DPF3. Binds directly with
SMARCC1/BAF155 and SMARCC2/BAF170, and these three proteins bind
SMARCA4/BRG1. Binds to double-stranded DNA. Interacts with MYK.
Interacts with PPP1R15A. Binds tightly to the human
immunodeficiency virus-type 1 (HIV-1) integrase in vitro and
stimulates its DNA-joining activity. Interacts with human
papillomavirus 18 E1 protein to stimulates its viral replication.
Interacts with Epstein-Barr virus protein EBNA-2.

SNF5_HUMAN,INTERACTION:
Q68CP9:ARID2; NbExp=1; IntAct=EBI-358419, EBI-637818;

SNF5_HUMAN,SUBCELLULAR LOCATION: Nucleus.

SNF5_HUMAN,ALTERNATIVE PRODUCTS:
Event=Alternative splicing; Named isoforms=2;
Name=A; Synonyms=INI1A;
  IsoId=Q12824-1; Sequence=Displayed;
Name=B; Synonyms=INI1B;
  IsoId=Q12824-2; Sequence=VSP_004399;

SNF5_HUMAN,PTM: Phosphorylated upon DNA damage, probably by ATM or ATR.

SNF5_HUMAN,DISEASE: Defects in SMARCB1 are a cause of rhabdoid tumor (RDT)
[MIM:609322]; also called malignant rhabdoid tumor (MRT). Tumor
suppressor. Inactivated in rhabdoid tumors. Rhabdoid tumors are a
highly malignant group of neoplasms that usually occur in early
childhood. SMARCB1/INI1 is also frequently inactivated in
epithelioid sarcomas.

SNF5_HUMAN,DISEASE: Defects in SMARCB1 are a cause of schwannomatosis
[MIM:162091]; also called congenital cutaneous neurilemmomatosis.
Schwannomas are benign tumors of the peripheral nerve sheath that
usually occur singly in otherwise normal individuals. Multiple
schwannomas in the same individual suggest an underlying tumor-
predisposition syndrome. The most common such syndrome is NF2. The
hallmark of NF2 is the development of bilateral vestibular-nerve
schwannomas; but two-thirds or more of all NF2-affected
individuals develop schwannomas in other locations, and dermal
schwannomas may precede vestibular tumors in NF2-affected
children. There have been several reports of individuals with
multiple schwannomas who do not show evidence of vestibular
schwannoma. Clinical report suggests that schwannomatosis is a
clinical entity distinct from other forms of neurofibromatosis.

SNF5_HUMAN,SIMILARITY: Belongs to the SNF5 family.

SNF5_HUMAN,WEB RESOURCE: Name=Atlas of Genetics and Cytogenetics in Oncology
and Haematology;
URL="http://atlasgeneticsoncology.org/Genes/SMARCB1ID169.html";

SNF5_HUMAN,WEB RESOURCE: Name=GeneReviews;
URL="http://www.genetests.org/query?gene=SMARCB1";

SNF5_HUMAN,WEB RESOURCE: Name=NIEHS-SNPs;
URL="http://egp.gs.washington.edu/data/smarcb1/";

SNF5_HUMAN,-----------------------------------------------------------------------
Copyrighted by the UniProt Consortium, see http://www.uniprot.org/terms
Distributed under the Creative Commons Attribution-NoDerivs License
-----------------------------------------------------------------------

IMB1_HUMAN,FUNCTION: Functions in nuclear protein import, either in
association with an adapter protein, like an importin-alpha
subunit, which binds to nuclear localization signals (NLS) in
cargo substrates, or by acting as autonomous nuclear transport
receptor. Acting autonomously, serves itself as NLS receptor.
Docking of the importin/substrate complex to the nuclear pore
complex (NPC) is mediated by KPNB1 through binding to nucleoporin
FxFG repeats and the complex is subsequently translocated through
the pore by an energy requiring, Ran-dependent mechanism. At the
nucleoplasmic side of the NPC, Ran binds to importin-beta and the
three components separate and importin-alpha and -beta are re-
exported from the nucleus to the cytoplasm where GTP hydrolysis
releases Ran from importin. The directionality of nuclear import
is thought to be conferred by an asymmetric distribution of the
GTP- and GDP-bound forms of Ran between the cytoplasm and nucleus.
Mediates autonomously the nuclear import of ribosomal proteins
RPL23A, RPS7 and RPL5. Binds to a beta-like import receptor
binding (BIB) domain of RPL23A. In association with IPO7 mediates
the nuclear import of H1 histone. In vitro, mediates nuclear
import of H2A, H2B, H3 and H4 histones. In case of HIV-1
infection, binds and mediates the nuclear import of HIV-1 Rev.
Imports PRKCI into the nucleus.

IMB1_HUMAN,SUBUNIT: Forms a complex with an importin alpha subunit. Forms a
heterodimer with IPO7. Interacts with IPO7, SNUPN, RPL23A and
XPO1. The KPNB1/IPO7 heterodimer interacts with H1 histone.
Interacts with H2A, H2B, H3 and H4 histones (By similarity).
Component of an import snRNP complex composed of KPNB1, SNUPN,
SMN1 and ZNF259. Component of a nuclear export receptor complex
composed of KPNB1, Ran, SNUPN and XPO1. Binds to HIV-1 Rev and
Tat. Interacts with HTLV-1 Rex. Interacts with SRY. Interacts with
PRKCI/atypical protein kinase C iota.

IMB1_HUMAN,INTERACTION:
Q16637-3:SMN1; NbExp=2; IntAct=EBI-286758, EBI-395447;
O75940:SMNDC1; NbExp=1; IntAct=EBI-286758, EBI-1052641;

IMB1_HUMAN,SUBCELLULAR LOCATION: Cytoplasm. Nucleus envelope.

IMB1_HUMAN,SIMILARITY: Belongs to the importin beta family.

IMB1_HUMAN,SIMILARITY: Contains 8 HEAT repeats.

IMB1_HUMAN,SIMILARITY: Contains 1 importin N-terminal domain.

IMB1_HUMAN,-----------------------------------------------------------------------
Copyrighted by the UniProt Consortium, see http://www.uniprot.org/terms
Distributed under the Creative Commons Attribution-NoDerivs License
-----------------------------------------------------------------------

GSK3B_HUMAN,FUNCTION: Participates in the Wnt signaling pathway. Implicated in
the hormonal control of several regulatory proteins including
glycogen synthase, MYB and the transcription factor JUN.
Phosphorylates JUN at sites proximal to its DNA-binding domain,
thereby reducing its affinity for DNA. Phosphorylates MUC1 in
breast cancer cells, and decreases the interaction of MUC1 with
CTNNB1/beta-catenin.

GSK3B_HUMAN,CATALYTIC ACTIVITY: ATP + [tau protein] = ADP + [tau protein]
phosphate.

GSK3B_HUMAN,ENZYME REGULATION: Inhibited when phosphorylated by AKT1.

GSK3B_HUMAN,SUBUNIT: Monomer (By similarity). Interacts with CABYR, MUC1, NIN
and PRUNE.

GSK3B_HUMAN,INTERACTION:
P53396:ACLY; NbExp=1; IntAct=EBI-373586, EBI-1042794;
P31749:AKT1; NbExp=1; IntAct=EBI-373586, EBI-296087;
P31751:AKT2; NbExp=1; IntAct=EBI-373586, EBI-296058;
Q9H7B2:BXDC1; NbExp=1; IntAct=EBI-373586, EBI-1051960;
Q9P0R6:C14orf129; NbExp=1; IntAct=EBI-373586, EBI-1052580;
Q9UHI6:DDX20; NbExp=1; IntAct=EBI-373586, EBI-347658;
Q9H2U1:DHX36; NbExp=1; IntAct=EBI-373586, EBI-1047643;
Q01844:EWSR1; NbExp=1; IntAct=EBI-373586, EBI-739737;
P57678:GEMIN4; NbExp=1; IntAct=EBI-373586, EBI-356700;
P13807:GYS1; NbExp=1; IntAct=EBI-373586, EBI-963094;
Q9NZI8:IGF2BP1; NbExp=1; IntAct=EBI-373586, EBI-1053892;
P63085:Mapk1 (xeno); NbExp=1; IntAct=EBI-373586, EBI-397697;
Q8N4C6:NIN; NbExp=1; IntAct=EBI-373586, EBI-1164022;
O75533:SF3B1; NbExp=1; IntAct=EBI-373586, EBI-876542;
Q16637:SMN1; NbExp=1; IntAct=EBI-373586, EBI-395421;
Q9NRG4:SMYD2; NbExp=1; IntAct=EBI-373586, EBI-1055671;
P08621:SNRP70; NbExp=1; IntAct=EBI-373586, EBI-1049228;
Q9Y3F4:STRAP; NbExp=1; IntAct=EBI-373586, EBI-727414;
P49816:Tsc2 (xeno); NbExp=1; IntAct=EBI-373586, EBI-1104140;
Q9H1J1:UPF3A; NbExp=1; IntAct=EBI-373586, EBI-521530;
Q96QU8:XPO6; NbExp=1; IntAct=EBI-373586, EBI-1022896;

GSK3B_HUMAN,ALTERNATIVE PRODUCTS:
Event=Alternative splicing; Named isoforms=2;
Name=1;
  IsoId=P49841-1; Sequence=Displayed;
Name=2;
  IsoId=P49841-2; Sequence=VSP_004790;
  Note=No experimental confirmation available;

GSK3B_HUMAN,TISSUE SPECIFICITY: Expressed in testis, thymus, prostate and
ovary and weakly expressed in lung, brain and kidney.

GSK3B_HUMAN,PTM: Phosphorylated by AKT1 and ILK1.

GSK3B_HUMAN,SIMILARITY: Belongs to the protein kinase superfamily. CMGC
Ser/Thr protein kinase family. GSK-3 subfamily.

GSK3B_HUMAN,SIMILARITY: Contains 1 protein kinase domain.

GSK3B_HUMAN,-----------------------------------------------------------------------
Copyrighted by the UniProt Consortium, see http://www.uniprot.org/terms
Distributed under the Creative Commons Attribution-NoDerivs License
-----------------------------------------------------------------------

THIO_HUMAN,FUNCTION: Participates in various redox reactions through the
reversible oxidation of its active center dithiol to a disulfide
and catalyzes dithiol-disulfide exchange reactions.

THIO_HUMAN,FUNCTION: ADF augments the expression of the interleukin-2
receptor TAC (IL2R/P55).

THIO_HUMAN,SUBUNIT: Homodimer. Interacts with TXNIP through the redox-active
site.

THIO_HUMAN,INTERACTION:
Q92905:COPS5; NbExp=5; IntAct=EBI-594644, EBI-594661;
Q9H3M7:TXNIP; NbExp=2; IntAct=EBI-594644, EBI-1369170;

THIO_HUMAN,SUBCELLULAR LOCATION: Cytoplasm.

THIO_HUMAN,SIMILARITY: Belongs to the thioredoxin family.

THIO_HUMAN,SIMILARITY: Contains 1 thioredoxin domain.

THIO_HUMAN,WEB RESOURCE: Name=NIEHS-SNPs;
URL="http://egp.gs.washington.edu/data/txn/";

THIO_HUMAN,-----------------------------------------------------------------------
Copyrighted by the UniProt Consortium, see http://www.uniprot.org/terms
Distributed under the Creative Commons Attribution-NoDerivs License
-----------------------------------------------------------------------

CITE1_HUMAN,FUNCTION: Not known, seems to be associated with pigmentation.

CITE1_HUMAN,SUBUNIT: Binds to RBM14.

CITE1_HUMAN,SUBCELLULAR LOCATION: Nucleus.

CITE1_HUMAN,TISSUE SPECIFICITY: Expressed only in melanocytes and testis.

CITE1_HUMAN,SIMILARITY: Belongs to the CITED family.

CITE1_HUMAN,-----------------------------------------------------------------------
Copyrighted by the UniProt Consortium, see http://www.uniprot.org/terms
Distributed under the Creative Commons Attribution-NoDerivs License
-----------------------------------------------------------------------

UBE2K_HUMAN,FUNCTION: Catalyzes the covalent attachment of ubiquitin to other
proteins. Mediates the selective degradation of short-lived and
abnormal proteins. Ubiquitinates huntingtin. May mediate foam cell
formation by the suppression of apoptosis of lipid-bearing
macrophages through ubiquitination and subsequence degradation of
p53.

UBE2K_HUMAN,CATALYTIC ACTIVITY: ATP + ubiquitin + protein lysine = AMP +
diphosphate + protein N-ubiquityllysine.

UBE2K_HUMAN,PATHWAY: Protein modification; protein ubiquitination.

UBE2K_HUMAN,INTERACTION:
Q6XUX3:RIPK5; NbExp=1; IntAct=EBI-473850, EBI-1049520;

UBE2K_HUMAN,SUBCELLULAR LOCATION: Cytoplasm (By similarity).

UBE2K_HUMAN,ALTERNATIVE PRODUCTS:
Event=Alternative splicing; Named isoforms=2;
Name=1;
  IsoId=P61086-1; Sequence=Displayed;
Name=2;
  IsoId=P61086-2; Sequence=VSP_011798;
  Note=May be inactive;

UBE2K_HUMAN,TISSUE SPECIFICITY: Expressed in all tissues tested, including
spleen, thymus, prostate, testis, ovary, small intestine, colon,
peripheral blood leukocytes, T-lymphocytes, monocytes,
granulocytes and bone marrow mononuclear cells. Highly expressed
in brain, with highest levels found in cortex and striatum and at
lower levels in cerebellum and brainstem.

UBE2K_HUMAN,INDUCTION: By aggregated low-density lipoprotein.

UBE2K_HUMAN,PTM: Sumoylation at Lys-14 impairs catalytic activity (By
similarity).

UBE2K_HUMAN,SIMILARITY: Belongs to the ubiquitin-conjugating enzyme family.

UBE2K_HUMAN,SIMILARITY: Contains 1 UBA domain.

UBE2K_HUMAN,-----------------------------------------------------------------------
Copyrighted by the UniProt Consortium, see http://www.uniprot.org/terms
Distributed under the Creative Commons Attribution-NoDerivs License
-----------------------------------------------------------------------

E2F1_HUMAN,FUNCTION: Transcription activator that binds DNA cooperatively
with dp proteins through the E2 recognition site, 5'-TTTC[CG]CGC-
3' found in the promoter region of a number of genes whose
products are involved in cell cycle regulation or in DNA
replication. The DRTF1/E2F complex functions in the control of
cell-cycle progression from G1 to S phase. E2F-1 binds
preferentially RB1 protein, in a cell-cycle dependent manner. It
can mediate both cell proliferation and p53-dependent apoptosis.

E2F1_HUMAN,SUBUNIT: Component of the DRTF1/E2F transcription factor complex.
Forms heterodimers with DP family members. The E2F-1 complex binds
specifically hypophosphorylated retinoblastoma protein RB1. During
the cell cycle, RB1 becomes phosphorylated in mid-to-late G1
phase, detaches from the DRTF1/E2F complex, rendering E2F
transcriptionally active. Viral oncoproteins, notably E1A, T-
antigen and HPV E7, are capable of sequestering RB protein, thus
releasing the active complex. Interacts with TRRAP, which probably
mediates its interaction with histone acetyltransferase complexes,
leading to transcription activation. Binds TOPBP1 and EAPP.
Interacts with ARID3A.

E2F1_HUMAN,INTERACTION:
Q92466:DDB2; NbExp=2; IntAct=EBI-448924, EBI-1176171;
Q9UQ80:PA2G4; NbExp=1; IntAct=EBI-448924, EBI-924893;
P09874:PARP1; NbExp=2; IntAct=EBI-448924, EBI-355676;
P55345:PRMT2; NbExp=1; IntAct=EBI-448924, EBI-78458;
P06400:RB1; NbExp=1; IntAct=EBI-448924, EBI-491274;
P08047:SP1; NbExp=2; IntAct=EBI-448924, EBI-298336;
O89090:Sp1 (xeno); NbExp=1; IntAct=EBI-448924, EBI-645192;
Q9Y4A5:TRRAP; NbExp=1; IntAct=EBI-448924, EBI-399128;

E2F1_HUMAN,SUBCELLULAR LOCATION: Nucleus.

E2F1_HUMAN,PTM: Phosphorylated by CDK2 and cyclin A-CDK2 in the S-phase.

E2F1_HUMAN,SIMILARITY: Belongs to the E2F/DP family.

E2F1_HUMAN,WEB RESOURCE: Name=NIEHS-SNPs;
URL="http://egp.gs.washington.edu/data/e2f1/";

E2F1_HUMAN,-----------------------------------------------------------------------
Copyrighted by the UniProt Consortium, see http://www.uniprot.org/terms
Distributed under the Creative Commons Attribution-NoDerivs License
-----------------------------------------------------------------------

IKKE_HUMAN,FUNCTION: Phosphorylates inhibitors of NF-kappa-B thus leading to
the dissociation of the inhibitor/NF-kappa-B complex and
ultimately the degradation of the inhibitor. May play a special
role in the immune response.

IKKE_HUMAN,CATALYTIC ACTIVITY: ATP + [I-kappa-B protein] = ADP + [I-kappa-B
phosphoprotein].

IKKE_HUMAN,SUBUNIT: May interact with MAVS/IPS1. Interacts with AZI2.
Interacts with SIKE. Interacts with TICAM1/TRIF, IRF3 and
DDX58/RIG-I, interactions are disrupted by the interaction between
IKBKE and SIKE.

IKKE_HUMAN,INTERACTION:
P53396:ACLY; NbExp=1; IntAct=EBI-307369, EBI-1042794;
P31939:ATIC; NbExp=1; IntAct=EBI-307369, EBI-1048599;
Q00610:CLTC; NbExp=1; IntAct=EBI-307369, EBI-354967;
P07814:EPRS; NbExp=1; IntAct=EBI-307369, EBI-355315;
Q9Y4L1:HYOU1; NbExp=1; IntAct=EBI-307369, EBI-1054186;
P12268:IMPDH2; NbExp=1; IntAct=EBI-307369, EBI-353389;
P42704:LRPPRC; NbExp=1; IntAct=EBI-307369, EBI-1050853;
Q7Z434:MAVS; NbExp=1; IntAct=EBI-307369, EBI-995373;
P35580:MYH10; NbExp=1; IntAct=EBI-307369, EBI-351758;
P11940:PABPC1; NbExp=1; IntAct=EBI-307369, EBI-81531;
Q15084:PDIA6; NbExp=1; IntAct=EBI-307369, EBI-1043087;
P13797:PLS3; NbExp=1; IntAct=EBI-307369, EBI-698052;
P30153:PPP2R1A; NbExp=1; IntAct=EBI-307369, EBI-302388;
O14818:PSMA7; NbExp=1; IntAct=EBI-307369, EBI-603272;
Q6XUX3:RIPK5; NbExp=1; IntAct=EBI-307369, EBI-1049520;
O75116:ROCK2; NbExp=1; IntAct=EBI-307369, EBI-366288;
Q9Y230:RUVBL2; NbExp=1; IntAct=EBI-307369, EBI-352939;
Q7KZF4:SND1; NbExp=1; IntAct=EBI-307369, EBI-1044112;
Q5VYM0:VCP; NbExp=1; IntAct=EBI-307369, EBI-1046421;

IKKE_HUMAN,SUBCELLULAR LOCATION: Cytoplasm (Probable).

IKKE_HUMAN,TISSUE SPECIFICITY: Highly expressed in spleen followed by thymus,
peripheral blood leukocytes, pancreas, placenta. Weakly expressed
in lung, kidney, prostate, ovary and colon.

IKKE_HUMAN,PTM: Autophosphorylated.

IKKE_HUMAN,SIMILARITY: Belongs to the protein kinase superfamily. Ser/Thr
protein kinase family. I-kappa-B kinase subfamily.

IKKE_HUMAN,SIMILARITY: Contains 1 protein kinase domain.

IKKE_HUMAN,WEB RESOURCE: Name=SeattleSNPs;
URL="http://pga.gs.washington.edu/data/ikbke/";

IKKE_HUMAN,-----------------------------------------------------------------------
Copyrighted by the UniProt Consortium, see http://www.uniprot.org/terms
Distributed under the Creative Commons Attribution-NoDerivs License
-----------------------------------------------------------------------

TCPE_HUMAN,FUNCTION: Molecular chaperone; assist the folding of proteins upon
ATP hydrolysis. Known to play a role, in vitro, in the folding of
actin and tubulin.

TCPE_HUMAN,SUBUNIT: Heterooligomeric complex of about 850 to 900 kDa that
forms two stacked rings, 12 to 16 nm in diameter. Interacts with
PACRG.

TCPE_HUMAN,INTERACTION:
Q8IZH2:XRN1; NbExp=1; IntAct=EBI-355710, EBI-372406;

TCPE_HUMAN,SUBCELLULAR LOCATION: Cytoplasm.

TCPE_HUMAN,DISEASE: Defects in CCT5 are the cause of autosomal recessive
sensory neuropathy with spastic paraplegia [MIM:256840]. The
disease is characterized by spastic paraplegia and progressive
distal sensory neuropathy leading to mutilating ulcerations of the
upper and lower limbs.

TCPE_HUMAN,SIMILARITY: Belongs to the TCP-1 chaperonin family.

TCPE_HUMAN,-----------------------------------------------------------------------
Copyrighted by the UniProt Consortium, see http://www.uniprot.org/terms
Distributed under the Creative Commons Attribution-NoDerivs License
-----------------------------------------------------------------------

NP1L1_HUMAN,FUNCTION: May be involved in modulating chromatin formation and
contribute to regulation of cell proliferation.

NP1L1_HUMAN,INTERACTION:
Q92793:CREBBP; NbExp=2; IntAct=EBI-356392, EBI-81215;
Q09472:EP300; NbExp=2; IntAct=EBI-356392, EBI-447295;

NP1L1_HUMAN,SUBCELLULAR LOCATION: Nucleus. Melanosome. Note=Identified by mass
spectrometry in melanosome fractions from stage I to stage IV.

NP1L1_HUMAN,TISSUE SPECIFICITY: Ubiquitously expressed.

NP1L1_HUMAN,DOMAIN: The acidic domains are probably involved in the
interaction with histones.

NP1L1_HUMAN,SIMILARITY: Belongs to the nucleosome assembly protein (NAP)
family.

NP1L1_HUMAN,-----------------------------------------------------------------------
Copyrighted by the UniProt Consortium, see http://www.uniprot.org/terms
Distributed under the Creative Commons Attribution-NoDerivs License
-----------------------------------------------------------------------

DDX5_HUMAN,FUNCTION: RNA-dependent ATPase activity. The rate of ATP
hydrolysis is highly stimulated by single-stranded RNA. May be
involved in pre-mRNA splicing.

DDX5_HUMAN,SUBUNIT: Identified in the spliceosome C complex, at least
composed of AQR, ASCC3L1, C19orf29, CDC40, CDC5L, CRNKL1, DDX23,
DDX41, DDX48, DDX5, DGCR14, DHX35, DHX38, DHX8, EFTUD2, FRG1,
GPATC1, HNRPA1, HNRPA2B1, HNRPA3, HNRPC, HNRPF, HNRPH1, HNRPK,
HNRPM, HNRPR, HNRPU, KIAA1160, KIAA1604, LSM2, LSM3, MAGOH, MORG1,
PABPC1, PLRG1, PNN, PPIE, PPIL1, PPIL3, PPWD1, PRPF19, PRPF4B,
PRPF6, PRPF8, RALY, RBM22, RBM8A, RBMX, SART1, SF3A1, SF3A2,
SF3A3, SF3B1, SF3B2, SF3B3, SFRS1, SKIV2L2, SNRPA1, SNRPB, SNRPB2,
SNRPD1, SNRPD2, SNRPD3, SNRPE, SNRPF, SNRPG, SNW1, SRRM1, SRRM2,
SYF2, SYNCRIP, TFIP11, THOC4, U2AF1, WDR57, XAB2 and ZCCHC8.

DDX5_HUMAN,INTERACTION:
Q92597:NDRG1; NbExp=1; IntAct=EBI-351962, EBI-716486;
Q5T5B3:STK24; NbExp=1; IntAct=EBI-351962, EBI-1054809;

DDX5_HUMAN,SUBCELLULAR LOCATION: Nucleus, nucleolus.

DDX5_HUMAN,PTM: Arg-502 is dimethylated, probably to asymmetric
dimethylarginine.

DDX5_HUMAN,SIMILARITY: Belongs to the DEAD box helicase family. DDX5/DBP2
subfamily.

DDX5_HUMAN,SIMILARITY: Contains 1 helicase ATP-binding domain.

DDX5_HUMAN,SIMILARITY: Contains 1 helicase C-terminal domain.

DDX5_HUMAN,-----------------------------------------------------------------------
Copyrighted by the UniProt Consortium, see http://www.uniprot.org/terms
Distributed under the Creative Commons Attribution-NoDerivs License
-----------------------------------------------------------------------

PNPH_HUMAN,CATALYTIC ACTIVITY: Purine nucleoside + phosphate = purine +
alpha-D-ribose 1-phosphate.

PNPH_HUMAN,SUBUNIT: Homotrimer.

PNPH_HUMAN,DISEASE: Defects in NP are the cause of nucleoside phosphorylase
deficiency (NP deficiency) [MIM:164050]. It leads to a severe T-
cell immunodeficiency with neurologic disorder in children.

PNPH_HUMAN,SIMILARITY: Belongs to the PNP/MTAP phosphorylase family.

PNPH_HUMAN,WEB RESOURCE: Name=NPbase; Note=NP mutation db;
URL="http://bioinf.uta.fi/NPbase/";

PNPH_HUMAN,WEB RESOURCE: Name=GeneReviews;
URL="http://www.genetests.org/query?gene=NP";

PNPH_HUMAN,-----------------------------------------------------------------------
Copyrighted by the UniProt Consortium, see http://www.uniprot.org/terms
Distributed under the Creative Commons Attribution-NoDerivs License
-----------------------------------------------------------------------

SAE1_HUMAN,FUNCTION: The dimeric enzyme acts as a E1 ligase for SUMO1, SUMO2,
SUMO3, and probably SUMO4. It mediates ATP-dependent activation of
SUMO proteins and formation of a thioester with a conserved
cysteine residue on SAE2.

SAE1_HUMAN,PATHWAY: Protein modification; protein sumoylation.

SAE1_HUMAN,SUBUNIT: Heterodimer of SAE1 and SAE2. The complex binds SUMO
proteins via SAE2.

SAE1_HUMAN,INTERACTION:
Q16678:CYP1B1; NbExp=1; IntAct=EBI-743154, EBI-1055133;
Q02790:FKBP4; NbExp=1; IntAct=EBI-743154, EBI-1047444;
P55854:SUMO3; NbExp=1; IntAct=EBI-743154, EBI-474067;
Q9UBT2:UBA2; NbExp=1; IntAct=EBI-743154, EBI-718569;
P63279:UBE2I; NbExp=1; IntAct=EBI-743154, EBI-80168;

SAE1_HUMAN,SUBCELLULAR LOCATION: Nucleus.

SAE1_HUMAN,TISSUE SPECIFICITY: Expression level increases during S phase and
drops in G2 phase (at protein level).

SAE1_HUMAN,PTM: Phosphorylated upon DNA damage, probably by ATM or ATR.

SAE1_HUMAN,SIMILARITY: Belongs to the ubiquitin-activating E1 family.

SAE1_HUMAN,-----------------------------------------------------------------------
Copyrighted by the UniProt Consortium, see http://www.uniprot.org/terms
Distributed under the Creative Commons Attribution-NoDerivs License
-----------------------------------------------------------------------

UBC9_HUMAN,FUNCTION: Accepts the ubiquitin-like proteins SUMO1, SUMO2, SUMO3
and SUMO4 from the UBLE1A-UBLE1B E1 complex and catalyzes their
covalent attachment to other proteins with the help of an E3
ligase such as RANBP2 or CBX4. Essential for nuclear architecture
and chromosome segregation.

UBC9_HUMAN,CATALYTIC ACTIVITY: ATP + SUMO + protein lysine = AMP +
diphosphate + protein N-SUMOyllysine.

UBC9_HUMAN,PATHWAY: Protein modification; protein sumoylation.

UBC9_HUMAN,SUBUNIT: Interacts with HIPK1, HIPK2 and PPM1J (By similarity).
Forms a tight complex with RANGAP1 and RANBP2. Interacts with
SIAH1 and PARP. Interacts with various transcription factors such
as TCF3, TFAP2A, TFAP2B, TFAP2C, AR, ETS1 and SOX4. Interacts with
human adenovirus E1A and human herpesvirus 6 IE2. Interacts with
RWDD3; the interaction enhances the sumoylation of a number of
proteins such as HIF1A and I-kappa-B.

UBC9_HUMAN,INTERACTION:
O14503:BHLHB2; NbExp=2; IntAct=EBI-80168, EBI-711810;
Q9UBC3:DNMT3B; NbExp=1; IntAct=EBI-80168, EBI-80125;
Q14103:HNRNPD; NbExp=2; IntAct=EBI-80168, EBI-299674;
Q14103-4:HNRNPD; NbExp=1; IntAct=EBI-80168, EBI-432545;
P49792:RANBP2; NbExp=1; IntAct=EBI-80168, EBI-973138;
P46060:RANGAP1; NbExp=1; IntAct=EBI-80168, EBI-396091;
Q9Y3V2:RWDD3; NbExp=1; IntAct=EBI-80168, EBI-1549885;
Q9UBE0:SAE1; NbExp=1; IntAct=EBI-80168, EBI-743154;
P63165:SUMO1; NbExp=1; IntAct=EBI-80168, EBI-80140;
P55854:SUMO3; NbExp=1; IntAct=EBI-80168, EBI-474067;
Q92754:TFAP2C; NbExp=2; IntAct=EBI-80168, EBI-937309;
P22314:UBA1; NbExp=1; IntAct=EBI-80168, EBI-709688;
Q9UBT2:UBA2; NbExp=1; IntAct=EBI-80168, EBI-718569;

UBC9_HUMAN,SUBCELLULAR LOCATION: Nucleus.

UBC9_HUMAN,TISSUE SPECIFICITY: Expressed in heart, skeletal muscle, pancreas,
kidney, liver, lung, placenta and brain. Also expressed in testis
and thymus.

UBC9_HUMAN,SIMILARITY: Belongs to the ubiquitin-conjugating enzyme family.

UBC9_HUMAN,-----------------------------------------------------------------------
Copyrighted by the UniProt Consortium, see http://www.uniprot.org/terms
Distributed under the Creative Commons Attribution-NoDerivs License
-----------------------------------------------------------------------

CSN2_HUMAN,FUNCTION: Essential component of the COP9 signalosome complex
(CSN), a complex involved in various cellular and developmental
processes. The CSN complex is an essential regulator of the
ubiquitin (Ubl) conjugation pathway by mediating the deneddylation
of the cullin subunits of SCF-type E3 ligase complexes, leading to
decrease the Ubl ligase activity of SCF-type complexes such as
SCF, CSA or DDB2. The complex is also involved in phosphorylation
of p53/TP53, c-jun/JUN, IkappaBalpha/NFKBIA, ITPK1 and IRF8/ICSBP,
possibly via its association with CK2 and PKD kinases. CSN-
dependent phosphorylation of TP53 and JUN promotes and protects
degradation by the Ubl system, respectively. Involved in early
stage of neuronal differentiation via its interaction with NIF3L1.

CSN2_HUMAN,SUBUNIT: Interacts with NIF3L1 (By similarity). Component of the
CSN complex, composed of COPS1/GPS1, COPS2, COPS3, COPS4, COPS5,
COP6, COPS7 (COPS7A or COPS7B) and COPS8. In the complex, it
probably interacts directly with COPS1, COPS4, COPS5 COPS6 and
COPS7 (COPS7A or COPS7B). Interacts with CUL1 and CUL2.
Specifically interacts with the ligand binding domain of the
thyroid receptor (TR). Does not require the presence of thyroid
hormone for its interaction. Interacts with IRF8/ICSBP1 and with
nuclear receptors NR2F1 and NR0B1.

CSN2_HUMAN,INTERACTION:
Q9P2S5:WDR8; NbExp=1; IntAct=EBI-1050386, EBI-1054904;

CSN2_HUMAN,SUBCELLULAR LOCATION: Cytoplasm. Nucleus.

CSN2_HUMAN,ALTERNATIVE PRODUCTS:
Event=Alternative splicing; Named isoforms=2;
Name=1;
  IsoId=P61201-1; Sequence=Displayed;
Name=2;
  IsoId=P61201-2; Sequence=VSP_011884;

CSN2_HUMAN,PTM: Phosphorylated by CK2 and PKD kinases.

CSN2_HUMAN,SIMILARITY: Belongs to the CSN2 family.

CSN2_HUMAN,SIMILARITY: Contains 1 PCI domain.

CSN2_HUMAN,SEQUENCE CAUTION:
Sequence=AAD30269.1; Type=Frameshift; Positions=304;

CSN2_HUMAN,-----------------------------------------------------------------------
Copyrighted by the UniProt Consortium, see http://www.uniprot.org/terms
Distributed under the Creative Commons Attribution-NoDerivs License
-----------------------------------------------------------------------

STAT3_HUMAN,FUNCTION: Transcription factor that binds to the interleukin-6
(IL-6)-responsive elements identified in the promoters of various
acute-phase protein genes. Activated by IL31 through IL31RA.

STAT3_HUMAN,SUBUNIT: Forms a homodimer or a heterodimer with a related family
member (at least STAT1). Interacts with NCOA1, PELP1, SOCS7 and
STATIP1. Interacts with HCV core protein. Interacts with IL23R in
presence of IL23. Interacts with IL31RA. Interacts with SIPAR (By
similarity).

STAT3_HUMAN,INTERACTION:
Q9UER7:DAXX; NbExp=2; IntAct=EBI-518675, EBI-77321;
Q07666:KHDRBS1; NbExp=1; IntAct=EBI-518675, EBI-1364;
O43318:MAP3K7; NbExp=1; IntAct=EBI-518675, EBI-358684;
Q13287:NMI; NbExp=1; IntAct=EBI-518675, EBI-372942;
P52630:STAT2; NbExp=1; IntAct=EBI-518675, EBI-1546963;

STAT3_HUMAN,SUBCELLULAR LOCATION: Cytoplasm. Nucleus. Note=Translocated into
the nucleus in response to phosphorylation.

STAT3_HUMAN,ALTERNATIVE PRODUCTS:
Event=Alternative splicing; Named isoforms=2;
Name=1;
  IsoId=P40763-1; Sequence=Displayed;
Name=Del-701;
  IsoId=P40763-2; Sequence=VSP_010474;

STAT3_HUMAN,TISSUE SPECIFICITY: Heart, brain, placenta, lung, liver, skeletal
muscle, kidney and pancreas.

STAT3_HUMAN,PTM: Tyrosine phosphorylated in response to IL-6, IL-11, CNTF,
LIF, CSF-1, EGF, PDGF, IFN-alpha and OSM. Phosphorylated on serine
upon DNA damage, probably by ATM or ATR. Serine phosphorylation is
important for the formation of stable DNA-binding STAT3 homodimers
and maximal transcriptional activity.

STAT3_HUMAN,DISEASE: Defects in STAT3 are the cause of hyperimmunoglobulin E
recurrent infection syndrome autosomal dominant (AD-HIES)
[MIM:147060]; also known as hyper-IgE syndrome or Job syndrome.
AD-HIES is a rare disorder of immunity and connective tissue
characterized by immunodeficiency, chronic eczema, recurrent
Staphylococcal infections, increased serum IgE, eosinophilia,
distinctive coarse facial appearance, abnormal dentition,
hyperextensibility of the joints, and bone fractures.

STAT3_HUMAN,MISCELLANEOUS: Involved in the gp130-mediated signaling pathway.

STAT3_HUMAN,SIMILARITY: Belongs to the transcription factor STAT family.

STAT3_HUMAN,SIMILARITY: Contains 1 SH2 domain.

STAT3_HUMAN,WEB RESOURCE: Name=Wikipedia; Note=STAT3 entry;
URL="http://en.wikipedia.org/wiki/STAT3";

STAT3_HUMAN,WEB RESOURCE: Name=Atlas of Genetics and Cytogenetics in Oncology
and Haematology;
URL="http://atlasgeneticsoncology.org/Genes/STAT3ID444.html";

STAT3_HUMAN,WEB RESOURCE: Name=SeattleSNPs;
URL="http://pga.gs.washington.edu/data/stat3/";

STAT3_HUMAN,-----------------------------------------------------------------------
Copyrighted by the UniProt Consortium, see http://www.uniprot.org/terms
Distributed under the Creative Commons Attribution-NoDerivs License
-----------------------------------------------------------------------

NKRF_HUMAN,FUNCTION: Interacts with a specific negative regulatory element
(NRE) 5'-AATTCCTCTGA-3' to mediate transcriptional repression of
certain NK-kappa-B responsive genes. Involved in the constitutive
silencing of the interferon beta promoter, independently of the
virus-induced signals, and in the inhibition of the basal and
cytokine-induced iNOS promoter activity. Also involved in the
regulation of IL-8 transcription.

NKRF_HUMAN,SUBUNIT: Interacts with NF-kappa-B.

NKRF_HUMAN,SUBCELLULAR LOCATION: Nucleus, nucleolus.

NKRF_HUMAN,TISSUE SPECIFICITY: Widely and constitutively expressed. Expressed
at lower level in colon, peripheral blood lymphocytes, lung and
kidney.

NKRF_HUMAN,SIMILARITY: Contains 1 G-patch domain.

NKRF_HUMAN,SIMILARITY: Contains 1 R3H domain.

NKRF_HUMAN,SEQUENCE CAUTION:
Sequence=CAB56459.1; Type=Frameshift; Positions=378, 405, 410, 441, 502, 516, 588, 599, 601, 681;

NKRF_HUMAN,-----------------------------------------------------------------------
Copyrighted by the UniProt Consortium, see http://www.uniprot.org/terms
Distributed under the Creative Commons Attribution-NoDerivs License
-----------------------------------------------------------------------

MCM7_HUMAN,FUNCTION: Acts as a factor that allows the DNA to undergo a single
round of replication per cell cycle. Required for DNA replication
and cell proliferation. Required for S-phase checkpoint activation
upon UV-induced damage.

MCM7_HUMAN,SUBUNIT: Interacts with the ATR-ATRIP complex and with RAD17.
Interacts with TIPIN.

MCM7_HUMAN,INTERACTION:
O14908:GIPC1; NbExp=1; IntAct=EBI-355924, EBI-373132;
Q9Y2Q3:GSTK1; NbExp=1; IntAct=EBI-355924, EBI-1053767;
Q9UL03:INTS6; NbExp=6; IntAct=EBI-355924, EBI-1381827;
Q7L590:MCM10; NbExp=1; IntAct=EBI-355924, EBI-374912;
P49736:MCM2; NbExp=1; IntAct=EBI-355924, EBI-374819;
P33991:MCM4; NbExp=1; IntAct=EBI-355924, EBI-374938;
P33992:MCM5; NbExp=1; IntAct=EBI-355924, EBI-359410;
Q14566:MCM6; NbExp=1; IntAct=EBI-355924, EBI-374900;
P01106:MYC; NbExp=2; IntAct=EBI-355924, EBI-447544;
Q9HC98:NEK6; NbExp=1; IntAct=EBI-355924, EBI-740364;
Q9UBD5:ORC3L; NbExp=1; IntAct=EBI-355924, EBI-374916;
O43929:ORC4L; NbExp=1; IntAct=EBI-355924, EBI-374889;
Q9Y5N6:ORC6L; NbExp=1; IntAct=EBI-355924, EBI-374840;
Q9BRX2:PELO; NbExp=1; IntAct=EBI-355924, EBI-1043580;
P53350:PLK1; NbExp=3; IntAct=EBI-355924, EBI-476768;
P62988:RPS27A; NbExp=1; IntAct=EBI-355924, EBI-413034;
Q14683:SMC1A; NbExp=6; IntAct=EBI-355924, EBI-80690;
Q9Y4K3:TRAF6; NbExp=1; IntAct=EBI-355924, EBI-359276;

MCM7_HUMAN,SUBCELLULAR LOCATION: Nucleus (By similarity).

MCM7_HUMAN,ALTERNATIVE PRODUCTS:
Event=Alternative splicing; Named isoforms=2;
Name=1;
  IsoId=P33993-1; Sequence=Displayed;
Name=2;
  IsoId=P33993-2; Sequence=VSP_003205;
  Note=No experimental confirmation available;

MCM7_HUMAN,PTM: Phosphorylated upon DNA damage, probably by ATM or ATR.

MCM7_HUMAN,SIMILARITY: Belongs to the MCM family.

MCM7_HUMAN,SIMILARITY: Contains 1 MCM domain.

MCM7_HUMAN,-----------------------------------------------------------------------
Copyrighted by the UniProt Consortium, see http://www.uniprot.org/terms
Distributed under the Creative Commons Attribution-NoDerivs License
-----------------------------------------------------------------------

MCM5_HUMAN,INTERACTION:
P42771:CDKN2A; NbExp=1; IntAct=EBI-359410, EBI-375053;
O76071:CIAO1; NbExp=1; IntAct=EBI-359410, EBI-725145;
P49736:MCM2; NbExp=1; IntAct=EBI-359410, EBI-374819;
P25205:MCM3; NbExp=2; IntAct=EBI-359410, EBI-355153;
P33993:MCM7; NbExp=1; IntAct=EBI-359410, EBI-355924;
Q13415:ORC1L; NbExp=1; IntAct=EBI-359410, EBI-374847;
Q9UBD5:ORC3L; NbExp=1; IntAct=EBI-359410, EBI-374916;
O43913:ORC5L; NbExp=1; IntAct=EBI-359410, EBI-374928;

MCM5_HUMAN,SUBCELLULAR LOCATION: Nucleus.

MCM5_HUMAN,SIMILARITY: Belongs to the MCM family.

MCM5_HUMAN,SIMILARITY: Contains 1 MCM domain.

MCM5_HUMAN,WEB RESOURCE: Name=NIEHS SNPs;
URL="http://egp.gs.washington.edu/data/mcm5/";

MCM5_HUMAN,-----------------------------------------------------------------------
Copyrighted by the UniProt Consortium, see http://www.uniprot.org/terms
Distributed under the Creative Commons Attribution-NoDerivs License
-----------------------------------------------------------------------

SUMO1_HUMAN,FUNCTION: Ubiquitin-like protein which can be covalently attached
to target lysines as a monomer. Does not seem to be involved in
protein degradation and may function as an antagonist of ubiquitin
in the degradation process. Plays a role in a number of cellular
processes such as nuclear transport, DNA replication and repair,
mitosis and signal transduction. Involved in targeting RANGAP1 to
the nuclear pore complex protein RANBP2. Covalent attachment to
its substrates requires prior activation by the E1 complex SAE1-
SAE2 and linkage to the E2 enzyme UBE2I, and can be promoted by an
E3 ligase such as PIAS1-4, RANBP2 or CBX4.

SUMO1_HUMAN,SUBUNIT: Interacts with SAE2, UBE2I, RANBP2, PIAS1 and PIAS2.
Interacts with PARK2. Covalently attached to a number of proteins
such as PML, RANGAP1, HIPK2, SP100, p53, p73-alpha, MDM2, JUN,
DNMT3B and TDG. Also interacts with HIF1A, HIPK2, HIPK3, CHD3,
EXOSC9, RAD51 and RAD52.

SUMO1_HUMAN,INTERACTION:
Q9UER7:DAXX; NbExp=4; IntAct=EBI-80140, EBI-77321;
Q9UBC3:DNMT3B; NbExp=1; IntAct=EBI-80140, EBI-80125;
P46060:RANGAP1; NbExp=1; IntAct=EBI-80140, EBI-396091;
Q9Y3V2:RWDD3; NbExp=1; IntAct=EBI-80140, EBI-1549885;
Q9HC62:SENP2; NbExp=1; IntAct=EBI-80140, EBI-714881;
P63279:UBE2I; NbExp=1; IntAct=EBI-80140, EBI-80168;

SUMO1_HUMAN,SUBCELLULAR LOCATION: Nucleus membrane. Nucleus speckle.
Cytoplasm.

SUMO1_HUMAN,PTM: Cleavage of precursor form by SENP1 or SENP2 is necessary for
function.

SUMO1_HUMAN,SIMILARITY: Belongs to the ubiquitin family. SUMO subfamily.

SUMO1_HUMAN,SIMILARITY: Contains 1 ubiquitin-like domain.

SUMO1_HUMAN,WEB RESOURCE: Name=Wikipedia; Note=SUMO protein entry;
URL="http://en.wikipedia.org/wiki/SUMO_protein";

SUMO1_HUMAN,-----------------------------------------------------------------------
Copyrighted by the UniProt Consortium, see http://www.uniprot.org/terms
Distributed under the Creative Commons Attribution-NoDerivs License
-----------------------------------------------------------------------

PCNA_HUMAN,FUNCTION: This protein is an auxiliary protein of DNA polymerase
delta and is involved in the control of eukaryotic DNA replication
by increasing the polymerase's processibility during elongation of
the leading strand.

PCNA_HUMAN,SUBUNIT: Homotrimer. Interacts with KCTD10. Interacts with
PPP1R15A (By similarity). Forms a complex with activator 1
heteropentamer in the presence of ATP. Interacts with POLH, POLK,
DNMT1, ERCC5/XPG, FEN1, CDC6, APEX2 and POLDIP2. Interacts with
EXO1 and SHPRH. Forms a ternary complex with DNTTIP2 and core
histone. Interacts with POLD1, POLD3 and POLD4.

PCNA_HUMAN,INTERACTION:
Q99728:BARD1; NbExp=1; IntAct=EBI-358311, EBI-473181;
P42771:CDKN2A; NbExp=3; IntAct=EBI-358311, EBI-375053;
Q13111:CHAF1A; NbExp=1; IntAct=EBI-358311, EBI-1020839;
Q05048:CSTF1; NbExp=1; IntAct=EBI-358311, EBI-1789619;
P39748:FEN1; NbExp=2; IntAct=EBI-358311, EBI-707816;
Q9Z111:Gadd45g (xeno); NbExp=4; IntAct=EBI-358311, EBI-1173616;
P36873-1:PPP1CC; NbExp=1; IntAct=EBI-358311, EBI-356289;

PCNA_HUMAN,SUBCELLULAR LOCATION: Nucleus.

PCNA_HUMAN,PTM: Upon methyl methanesulfonate-induced DNA damage, mono-
ubiquitinated by the UBE2B-RAD18 complex on Lys-164. This induces
non-canonical poly-ubiquitination on Lys-164 through 'Lys-63'
linkage of ubiquitin moieties by the E2 complex UBE2N-UBE2V2 and
the E3 ligase SHPRH, whih is required for DNA repair.

PCNA_HUMAN,DISEASE: Antibodies are present in sera from patients with
systemic lupus erythematosus.

PCNA_HUMAN,SIMILARITY: Belongs to the PCNA family.

PCNA_HUMAN,WEB RESOURCE: Name=NIEHS-SNPs;
URL="http://egp.gs.washington.edu/data/pcna/";

PCNA_HUMAN,WEB RESOURCE: Name=Wikipedia; Note=PCNA entry;
URL="http://en.wikipedia.org/wiki/PCNA";

PCNA_HUMAN,-----------------------------------------------------------------------
Copyrighted by the UniProt Consortium, see http://www.uniprot.org/terms
Distributed under the Creative Commons Attribution-NoDerivs License
-----------------------------------------------------------------------

CCNE1_HUMAN,FUNCTION: Essential for the control of the cell cycle at the G1/S
(start) transition.

CCNE1_HUMAN,SUBUNIT: Interacts with a member of the CDK2/CDK protein kinases
to form a serine/threonine kinase holoenzyme complex. The cyclin
subunit imparts substrate specificity to the complex. Interacts
with retinoblastoma binding protein 3 and retinoblastoma-like
protein 1. Found in a complex with CDK2, CABLES1 and CCNA1 (By
similarity). Part of a complex consisting of UHRF2, CDK2 and
CCNE1.

CCNE1_HUMAN,INTERACTION:
P38398:BRCA1; NbExp=2; IntAct=EBI-519526, EBI-349905;
P24941:CDK2; NbExp=4; IntAct=EBI-519526, EBI-375096;
P38936:CDKN1A; NbExp=3; IntAct=EBI-519526, EBI-375077;
P46527:CDKN1B; NbExp=2; IntAct=EBI-519526, EBI-519280;
P49959:MRE11A; NbExp=1; IntAct=EBI-519526, EBI-396513;
O60934:NBN; NbExp=1; IntAct=EBI-519526, EBI-494844;

CCNE1_HUMAN,SUBCELLULAR LOCATION: Nucleus.

CCNE1_HUMAN,ALTERNATIVE PRODUCTS:
Event=Alternative splicing; Named isoforms=2;
Name=E1L;
  IsoId=P24864-1; Sequence=Displayed;
Name=E1S;
  IsoId=P24864-2; Sequence=VSP_001253;
  Note=Lacks 49 residues within the cyclin box and cannot complex
  with CDK2;

CCNE1_HUMAN,TISSUE SPECIFICITY: Highly expressed in testis and placenta. Low
levels in bronchial epithelial cells.

CCNE1_HUMAN,PTM: Phosphorylation of Thr-395 by GSK3 and of Ser-399 by CDK2
accelerates degradation via the ubiquitin proteasome pathway.
Phosphorylated upon DNA damage, probably by ATM or ATR.

CCNE1_HUMAN,SIMILARITY: Belongs to the cyclin family. Cyclin E subfamily.

CCNE1_HUMAN,WEB RESOURCE: Name=NIEHS-SNPs;
URL="http://egp.gs.washington.edu/data/ccne1/";

CCNE1_HUMAN,-----------------------------------------------------------------------
Copyrighted by the UniProt Consortium, see http://www.uniprot.org/terms
Distributed under the Creative Commons Attribution-NoDerivs License
-----------------------------------------------------------------------

PSA3_HUMAN,FUNCTION: The proteasome is a multicatalytic proteinase complex
which is characterized by its ability to cleave peptides with Arg,
Phe, Tyr, Leu, and Glu adjacent to the leaving group at neutral or
slightly basic pH. The proteasome has an ATP-dependent proteolytic
activity.

PSA3_HUMAN,CATALYTIC ACTIVITY: Cleavage of peptide bonds with very broad
specificity.

PSA3_HUMAN,SUBUNIT: The 26S proteasome consists of a 20S proteasome core and
two 19S regulatory subunits. The 20S proteasome core is composed
of 28 subunits that are arranged in four stacked rings, resulting
in a barrel-shaped structure. The two end rings are each formed by
seven alpha subunits, and the two central rings are each formed by
seven beta subunits. The catalytic chamber with the active sites
is on the inside of the barrel.

PSA3_HUMAN,INTERACTION:
P48634:BAT2; NbExp=1; IntAct=EBI-348380, EBI-347545;
P25789:PSMA4; NbExp=1; IntAct=EBI-348380, EBI-359310;
P60900:PSMA6; NbExp=1; IntAct=EBI-348380, EBI-357793;
O14818:PSMA7; NbExp=1; IntAct=EBI-348380, EBI-603272;
Q9H0D6:XRN2; NbExp=1; IntAct=EBI-348380, EBI-372110;

PSA3_HUMAN,SUBCELLULAR LOCATION: Cytoplasm. Nucleus.

PSA3_HUMAN,ALTERNATIVE PRODUCTS:
Event=Alternative splicing; Named isoforms=2;
Name=1;
  IsoId=P25788-1; Sequence=Displayed;
Name=2;
  IsoId=P25788-2; Sequence=VSP_005280;
  Note=No experimental confirmation available;

PSA3_HUMAN,SIMILARITY: Belongs to the peptidase T1A family.

PSA3_HUMAN,-----------------------------------------------------------------------
Copyrighted by the UniProt Consortium, see http://www.uniprot.org/terms
Distributed under the Creative Commons Attribution-NoDerivs License
-----------------------------------------------------------------------

SET_HUMAN,FUNCTION: Multitasking protein, involved in apoptosis,
transcription, nucleosome assembly and histone binding. Isoform 2
anti-apoptotic activity is mediated by inhibition of the GZMA-
activated DNase, NME1. In the course of cytotoxic T-lymphocyte
(CTL)-induced apoptosis, GZMA cleaves SET, disrupting its binding
to NME1 and releasing NME1 inhibition. Isoform 1 and isoform 2 are
potent inhibitors of protein phosphatase 2A. Isoform 1 and isoform
2 inhibit EP300/CREBBP and PCAF-mediated acetylation of histones
(HAT) and nucleosomes, most probably by masking the accessibility
of lysines of histones to the acetylases. The predominant target
for inhibition is histone H4. HAT inhibition leads to silencing of
HAT-dependent transcription and prevents active demethylation of
DNA. Both isoforms stimulate DNA replication of the adenovirus
genome complexed with viral core proteins; however, isoform 2
specific activity is higher.

SET_HUMAN,SUBUNIT: Isoform 1 and isoform 2 interact directly with each other
and with ANP32A within the tripartite INHAT (inhibitor of
acetyltransferases) complex. Isoform 1 and isoform 2 interact also
with histones. Isoform 2 is a component of the SET complex, which
also contains ANP32A, APEX1, HMGB2 and NME1, but not NME2. Within
this complex, directly interacts with NME1 and with HMGB2.
Interacts with SETBP1.

SET_HUMAN,INTERACTION:
P68400:CSNK2A1; NbExp=1; IntAct=EBI-1053182, EBI-347804;
P52429:DGKE; NbExp=1; IntAct=EBI-1053182, EBI-1057499;
P10126:Eef1a1 (xeno); NbExp=1; IntAct=EBI-1053182, EBI-773865;
O76081:RGS20; NbExp=1; IntAct=EBI-1053182, EBI-1052678;

SET_HUMAN,SUBCELLULAR LOCATION: Cytoplasm, cytosol. Endoplasmic reticulum.
Nucleus, nucleoplasm. Note=In the cytoplasm, found both in the
cytosol and associated with the endoplasmic reticulum. Following
CTL attack, moves rapidly to the nucleus, where it is found in the
nucleoplasm, avoiding the nucleolus. Similar translocation to the
nucleus is also observed for lymphocyte-activated killer cells
after the addition of calcium. The SET complex is associated with
the endoplasmic reticulum.

SET_HUMAN,ALTERNATIVE PRODUCTS:
Event=Alternative splicing; Named isoforms=2;
Name=1; Synonyms=TAF-I alpha;
  IsoId=Q01105-1; Sequence=Displayed;
Name=2; Synonyms=TAF-I beta;
  IsoId=Q01105-2; Sequence=VSP_009868;
  Note=Acetylated on Lys-11. Phosphorylated on Ser-15 and Thr-23.
  Variant in position: 4:P->Q (in dbSNP:rs1141138);

SET_HUMAN,TISSUE SPECIFICITY: Widely expressed. Low levels in quiescent
cells during serum starvation, contact inhibition or
differentiation. Highly expressed in Wilms' tumor.

SET_HUMAN,DOMAIN: The C-terminal acidic domain mediates the inhibition of
histone acetyltransferases and is required for the DNA replication
stimulatory activity.

SET_HUMAN,PTM: Isoform 2 is phosphorylated on Ser-15 and Thr-23.

SET_HUMAN,PTM: Isoform 2 is acetylated on Lys-11.

SET_HUMAN,DISEASE: A chromosomal aberration involving SET is found in some
cases of acute undifferentiated leukemia (AUL). Translocation
t(6;9)(q21;q34.1) with NUP214/CAN.

SET_HUMAN,SIMILARITY: Belongs to the nucleosome assembly protein (NAP)
family.

SET_HUMAN,WEB RESOURCE: Name=Atlas of Genetics and Cytogenetics in Oncology
and Haematology;
URL="http://atlasgeneticsoncology.org/Genes/SETID42272ch9q34.html";

SET_HUMAN,-----------------------------------------------------------------------
Copyrighted by the UniProt Consortium, see http://www.uniprot.org/terms
Distributed under the Creative Commons Attribution-NoDerivs License
-----------------------------------------------------------------------

CD2A1_HUMAN,FUNCTION: Acts as a negative regulator of the proliferation of
normal cells by interacting strongly with CDK4 and CDK6. This
inhibits their ability to interact with cyclins D and to
phosphorylate the retinoblastoma protein.

CD2A1_HUMAN,SUBUNIT: Heterodimer with CDK4 or CDK6. Isoform 3 does not bind to
CDK4.

CD2A1_HUMAN,INTERACTION:
O14965:AURKA; NbExp=1; IntAct=EBI-375053, EBI-448680;
O75419:CDC45L; NbExp=1; IntAct=EBI-375053, EBI-374969;
Q99741:CDC6; NbExp=1; IntAct=EBI-375053, EBI-374862;
O00311:CDC7; NbExp=1; IntAct=EBI-375053, EBI-374980;
P11802:CDK4; NbExp=5; IntAct=EBI-375053, EBI-295644;
Q00534:CDK6; NbExp=5; IntAct=EBI-375053, EBI-295663;
O75496:GMNN; NbExp=1; IntAct=EBI-375053, EBI-371669;
Q7L590:MCM10; NbExp=1; IntAct=EBI-375053, EBI-374912;
P49736:MCM2; NbExp=1; IntAct=EBI-375053, EBI-374819;
P33992:MCM5; NbExp=1; IntAct=EBI-375053, EBI-359410;
Q14566:MCM6; NbExp=1; IntAct=EBI-375053, EBI-374900;
O43929:ORC4L; NbExp=1; IntAct=EBI-375053, EBI-374889;
O43913:ORC5L; NbExp=1; IntAct=EBI-375053, EBI-374928;
P12004:PCNA; NbExp=3; IntAct=EBI-375053, EBI-358311;

CD2A1_HUMAN,ALTERNATIVE PRODUCTS:
Event=Alternative splicing; Named isoforms=4;
  Comment=Isoform 1 and isoform 4 arise due to the use of two
  alternative first exons joined to a common exon 2 at the same
  acceptor site but in different reading frames, resulting in two
  completely different isoforms;
Name=1; Synonyms=p16INK4a;
  IsoId=P42771-1; Sequence=Displayed;
Name=2;
  IsoId=P42771-2; Sequence=VSP_015864;
Name=3; Synonyms=p12;
  IsoId=P42771-3; Sequence=VSP_015865, VSP_015866;
Name=4; Synonyms=p14ARF, p19ARF, ARF;
  IsoId=Q8N726-1; Sequence=External;

CD2A1_HUMAN,TISSUE SPECIFICITY: Widely expressed but not detected in brain or
skeletal muscle. Isoform 3 is pancreas-specific.

CD2A1_HUMAN,POLYMORPHISM: Genetic variations in CDKN2A may underlie
susceptibility to uveal melanoma [MIM:155720]. Uveal melanoma is
the most common type of ocular malignant tumor, consisting of
overgrowth of uveal melanocytes and often preceded by a uveal
nevus.

CD2A1_HUMAN,DISEASE: Defects in CDKN2A are involved in tumor formation in a
wide range of tissues.

CD2A1_HUMAN,DISEASE: Defects in CDKN2A are the cause of cutaneous malignant
melanoma 2 (CMM2) [MIM:155601]. Inheritance is autosomal dominant.
Malignant melanoma is a malignant neoplasm of melanocytes, arising
de novo or from a preexisting benign nevus, which occurs most
often in the skin but also may involve other sites.

CD2A1_HUMAN,DISEASE: Defects in CDKN2A are the cause of familial atypical
multiple mole melanoma-pancreatic carcinoma syndrome (FAMMMPC)
[MIM:606719].

CD2A1_HUMAN,DISEASE: Defects in CDKN2A are a cause of Li-Fraumeni syndrome
(LFS) [MIM:151623]. LFS is a highly penetrant familial cancer
phenotype usually associated with inherited mutations in TP53.

CD2A1_HUMAN,DISEASE: Defects in CDKN2A are the cause of melanoma-astrocytoma
syndrome [MIM:155755]. The melanoma-astrocytoma syndrome is
characterized by a dual predisposition to melanoma and neural
system tumors, commonly astrocytoma.

CD2A1_HUMAN,SIMILARITY: Belongs to the CDKN2 cyclin-dependent kinase inhibitor
family.

CD2A1_HUMAN,SIMILARITY: Contains 4 ANK repeats.

CD2A1_HUMAN,WEB RESOURCE: Name=CDKN2A Database; Note=Database of CDKN2A
germline and somatic variants;
URL="https://biodesktop.uvm.edu/perl/p16";

CD2A1_HUMAN,WEB RESOURCE: Name=Atlas of Genetics and Cytogenetics in Oncology
and Haematology;
URL="http://atlasgeneticsoncology.org/Genes/CDKN2aID146.html";

CD2A1_HUMAN,WEB RESOURCE: Name=GeneReviews;
URL="http://www.genetests.org/query?gene=CDKN2A";

CD2A1_HUMAN,WEB RESOURCE: Name=NIEHS-SNPs;
URL="http://egp.gs.washington.edu/data/cdkn2a/";

CD2A1_HUMAN,WEB RESOURCE: Name=Wikipedia; Note=P16INK4a entry;
URL="http://en.wikipedia.org/wiki/P16INK4a";

CD2A1_HUMAN,-----------------------------------------------------------------------
Copyrighted by the UniProt Consortium, see http://www.uniprot.org/terms
Distributed under the Creative Commons Attribution-NoDerivs License
-----------------------------------------------------------------------

MYC_HUMAN,FUNCTION: Participates in the regulation of gene transcription.
Binds DNA both in a non-specific manner and also specifically to
recognizes the core sequence 5'-CAC[GA]TG-3'. Seems to activate
the transcription of growth-related genes.

MYC_HUMAN,SUBUNIT: Efficient DNA binding requires dimerization with another
bHLH protein. Binds DNA as a heterodimer with MAX. Interacts with
TAF1C and SPAG9. Interacts with PARP10. Interacts with JARID1A and
JARID1B.

MYC_HUMAN,INTERACTION:
P03070:- (xeno); NbExp=1; IntAct=EBI-447544, EBI-617698;
Q14839:CHD4; NbExp=1; IntAct=EBI-447544, EBI-372916;
Q15029:EFTUD2; NbExp=2; IntAct=EBI-447544, EBI-357897;
Q09472:EP300; NbExp=1; IntAct=EBI-447544, EBI-447295;
Q969H0:FBXW7; NbExp=1; IntAct=EBI-447544, EBI-359574;
Q8N3Y1:FBXW8; NbExp=1; IntAct=EBI-447544, EBI-914770;
Q8TCG1:KIAA1524; NbExp=2; IntAct=EBI-447544, EBI-1379376;
Q8N163:KIAA1967; NbExp=2; IntAct=EBI-447544, EBI-355410;
P61244:MAX; NbExp=8; IntAct=EBI-447544, EBI-878388;
P52164:Max (xeno); NbExp=2; IntAct=EBI-447544, EBI-1184963;
P33993:MCM7; NbExp=2; IntAct=EBI-447544, EBI-355924;
O75928:PIAS2; NbExp=2; IntAct=EBI-447544, EBI-348555;
Q13309:SKP2; NbExp=2; IntAct=EBI-447544, EBI-456291;
Q8TAD8:SNIP1; NbExp=5; IntAct=EBI-447544, EBI-749336;
P08047:SP1; NbExp=2; IntAct=EBI-447544, EBI-298336;
Q9Y4A5:TRRAP; NbExp=2; IntAct=EBI-447544, EBI-399128;
Q9DUN1:vIRF-3 (xeno); NbExp=1; IntAct=EBI-447544, EBI-1647907;
Q13105:ZBTB17; NbExp=1; IntAct=EBI-447544, EBI-372156;

MYC_HUMAN,SUBCELLULAR LOCATION: Nucleus.

MYC_HUMAN,PTM: Phosphorylated by PRKDC.

MYC_HUMAN,DISEASE: Overexpression of MYC is implicated in the etiology of a
variety of hematopoietic tumors.

MYC_HUMAN,DISEASE: A chromosomal aberration involving MYC may be a cause of
a form of B-cell chronic lymphocytic leukemia. Translocation
t(8;12)(q24;q22) with BTG1.

MYC_HUMAN,SIMILARITY: Contains 1 basic helix-loop-helix (bHLH) domain.

MYC_HUMAN,SEQUENCE CAUTION:
Sequence=BAA01374.2; Type=Erroneous gene model prediction;

MYC_HUMAN,WEB RESOURCE: Name=Atlas of Genetics and Cytogenetics in Oncology
and Haematology;
URL="http://atlasgeneticsoncology.org/Genes/MYCID27.html";

MYC_HUMAN,WEB RESOURCE: Name=NIEHS-SNPs;
URL="http://egp.gs.washington.edu/data/myc/";

MYC_HUMAN,WEB RESOURCE: Name=Wikipedia; Note=Myc entry;
URL="http://en.wikipedia.org/wiki/Myc";

MYC_HUMAN,-----------------------------------------------------------------------
Copyrighted by the UniProt Consortium, see http://www.uniprot.org/terms
Distributed under the Creative Commons Attribution-NoDerivs License
-----------------------------------------------------------------------

ERF3A_HUMAN,FUNCTION: Involved in regulation of mammalian cell growth.

ERF3A_HUMAN,SIMILARITY: Belongs to the GTP-binding elongation factor family.
ERF3 subfamily.

ERF3A_HUMAN,-----------------------------------------------------------------------
Copyrighted by the UniProt Consortium, see http://www.uniprot.org/terms
Distributed under the Creative Commons Attribution-NoDerivs License
-----------------------------------------------------------------------

MCM2_HUMAN,FUNCTION: Acts as a factor that allows the DNA to undergo a single
round of replication per cell cycle. Required for the entry in S
phase and for cell division.

MCM2_HUMAN,SUBUNIT: Interacts with MYST2 and DBF4 (By similarity). May
interact with MCM10.

MCM2_HUMAN,INTERACTION:
O95067:CCNB2; NbExp=1; IntAct=EBI-374819, EBI-375024;
Q99741:CDC6; NbExp=1; IntAct=EBI-374819, EBI-374862;
P11802:CDK4; NbExp=1; IntAct=EBI-374819, EBI-295644;
Q00534:CDK6; NbExp=1; IntAct=EBI-374819, EBI-295663;
P42771:CDKN2A; NbExp=1; IntAct=EBI-374819, EBI-375053;
Q7L590:MCM10; NbExp=1; IntAct=EBI-374819, EBI-374912;
P25205:MCM3; NbExp=1; IntAct=EBI-374819, EBI-355153;
P33992:MCM5; NbExp=1; IntAct=EBI-374819, EBI-359410;
P33993:MCM7; NbExp=1; IntAct=EBI-374819, EBI-355924;
Q13416:ORC2L; NbExp=1; IntAct=EBI-374819, EBI-374957;
O43913:ORC5L; NbExp=1; IntAct=EBI-374819, EBI-374928;
Q9Y5N6:ORC6L; NbExp=1; IntAct=EBI-374819, EBI-374840;
P53350:PLK1; NbExp=1; IntAct=EBI-374819, EBI-476768;

MCM2_HUMAN,SUBCELLULAR LOCATION: Nucleus.

MCM2_HUMAN,PTM: Phosphorylated on Ser-108 by ATR in proliferating cells. Ser-
108 proliferation is increased by genotoxic agents. Ser-40 is
mediated by the CDC7-DBF4 and CDC7-DBF4B complexes, while Ser-53
phosphorylation is only mediated by the CDC7-DBF4 complex.

MCM2_HUMAN,SIMILARITY: Belongs to the MCM family.

MCM2_HUMAN,SIMILARITY: Contains 1 MCM domain.

MCM2_HUMAN,SEQUENCE CAUTION:
Sequence=CAA47749.1; Type=Erroneous initiation; Note=Translation N-terminally shortened;
Sequence=CAA47749.1; Type=Frameshift; Positions=115, 124, 127, 129, 154, 158, 773, 811;

MCM2_HUMAN,WEB RESOURCE: Name=NIEHS-SNPs;
URL="http://egp.gs.washington.edu/data/mcm2/";

MCM2_HUMAN,-----------------------------------------------------------------------
Copyrighted by the UniProt Consortium, see http://www.uniprot.org/terms
Distributed under the Creative Commons Attribution-NoDerivs License
-----------------------------------------------------------------------
