# Supplementary material for: Elucidation of functional consequences of signalling pathway interactions
Source: BMC Bioinformatics. 2009 Nov 6;10:370. doi: 10.1186/1471-2105-10-370 (PMC2778660; doi:10.1186/1471-2105-10-370)
Supplement: Additional file 1 — Supplementary Material. The data provided correspond to supplementary calculation details, as well as additional information on the topological and functional properties of the p53, NF-κB and cell cycle networks. All proteins are listed according to their Uniprot accession number and protein ID name. [file 1471-2105-10-370-S1.zip › Suppl/Suppl18.txt]

#Suppl18: Connector proteins between two networks p53 and NFkB - Frequency
UniAC	UniID		Frequency
P08238	HS90B_HUMAN	15
P62988	UBIQ_HUMAN	15
P09874	PARP1_HUMAN	10
P11142	HSP7C_HUMAN	9
P38646	GRP75_HUMAN	9
P25963	IKBA_HUMAN	8
P34931	HS71L_HUMAN	8
P11021	GRP78_HUMAN	8
Q92793	CBP_HUMAN	8
P07900	HS90A_HUMAN	7
O15111	IKKA_HUMAN	7
P04150	GCR_HUMAN	6
P06748	NPM_HUMAN	6
P19338	NUCL_HUMAN	6
P20226	TBP_HUMAN	6
P03372	ESR1_HUMAN	5
P78527	PRKDC_HUMAN	5
P63208	SKP1_HUMAN	4
Q92769	HDAC2_HUMAN	4
Q92993	TIP60_HUMAN	4
P04637	P53_HUMAN	4
O15226	NKRF_HUMAN	4
P31751	AKT2_HUMAN	4
P51532	SMCA4_HUMAN	3
P52292	IMA2_HUMAN	3
P68400	CSK21_HUMAN	3
Q09472	EP300_HUMAN	2
Q01094	E2F1_HUMAN	2
Q93009	UBP7_HUMAN	2
Q92831	PCAF_HUMAN	2
Q9BZF9	UACA_HUMAN	2
P53779	MK10_HUMAN	2
P40763	STAT3_HUMAN	2
P32121	ARRB2_HUMAN	2
P29590	PML_HUMAN	2
P30153	2AAA_HUMAN	2
P62714	PP2AB_HUMAN	2
P62829	RL23_HUMAN	2
P62913	RL11_HUMAN	2
P38398	BRCA1_HUMAN	2
P50750	CDK9_HUMAN	2
P61086	UBE2K_HUMAN	2
Q13547	HDAC1_HUMAN	2
O75925	PIAS1_HUMAN	2
P08047	SP1_HUMAN	2
P08670	VIME_HUMAN	2
P09429	HMGB1_HUMAN	2
P18847	ATF3_HUMAN	2
P12004	PCNA_HUMAN	2
P10275	ANDR_HUMAN	2
P17676	CEBPB_HUMAN	2
P17844	DDX5_HUMAN	1
P18146	EGR1_HUMAN	1
P10599	THIO_HUMAN	1
P13645	K1C10_HUMAN	1
P15170	ERF3A_HUMAN	1
P17252	KPCA_HUMAN	1
P19525	E2AK2_HUMAN	1
P21675	TAF1_HUMAN	1
P24864	CCNE1_HUMAN	1
P25788	PSA3_HUMAN	1
P05109	S10A8_HUMAN	1
P00491	PNPH_HUMAN	1
P01106	MYC_HUMAN	1
P04406	G3P_HUMAN	1
O75604	UBP2_HUMAN	1
O00231	PSD11_HUMAN	1
O14757	CHK1_HUMAN	1
Q13625	ASPP2_HUMAN	1
Q14974	IMB1_HUMAN	1
Q4VBQ6	Q4VBQ6_HUMA	1
Q5W1B6	P53_HUMAN	1
Q7L5N1	CSN6_HUMAN	1
Q86X55	CARM1_HUMAN	1
Q8WUF5	IASPP_HUMAN	1
P61201	CSN2_HUMAN	1
P63165	SUMO1_HUMAN	1
P35232	PHB_HUMAN	1
P33992	MCM5_HUMAN	1
P33993	MCM7_HUMAN	1
P42771	CD2A1_HUMAN	1
P45983	MK08_HUMAN	1
P48643	TCPE_HUMAN	1
P49736	MCM2_HUMAN	1
P49841	GSK3B_HUMAN	1
P55209	NP1L1_HUMAN	1
Q9UBE0	SAE1_HUMAN	1
Q9UNL4	ING4_HUMAN	1
Q96EB6	SIRT1_HUMAN	1
Q99966	CITE1_HUMAN	1
Q01105	SET_HUMAN	1
P63279	UBC9_HUMAN	1
Q12824	SNF5_HUMAN	1
