# Supplementary material for: Elucidation of functional consequences of signalling pathway interactions
Source: BMC Bioinformatics. 2009 Nov 6;10:370. doi: 10.1186/1471-2105-10-370 (PMC2778660; doi:10.1186/1471-2105-10-370)
Supplement: Additional file 1 — Supplementary Material. The data provided correspond to supplementary calculation details, as well as additional information on the topological and functional properties of the p53, NF-κB and cell cycle networks. All proteins are listed according to their Uniprot accession number and protein ID name. [file 1471-2105-10-370-S1.zip › Suppl/Suppl19.txt]

#Suppl19: Connector proteins liking Rb and E2F-1 to the networks p53 and NFkB - Abstract information

E2F1_HUMAN,3D-structure
E2F1_HUMAN,Activator
E2F1_HUMAN,Apoptosis
E2F1_HUMAN,Cell cycle
E2F1_HUMAN,DNA-binding
E2F1_HUMAN,Nucleus
E2F1_HUMAN,Phosphoprotein
E2F1_HUMAN,Polymorphism
E2F1_HUMAN,Transcription
E2F1_HUMAN,Transcription regulation
HIF1A_HUMAN,3D-structure
HIF1A_HUMAN,Activator
HIF1A_HUMAN,Alternative splicing
HIF1A_HUMAN,Cytoplasm
HIF1A_HUMAN,Direct protein sequencing
HIF1A_HUMAN,DNA-binding
HIF1A_HUMAN,Hydroxylation
HIF1A_HUMAN,Isopeptide bond
HIF1A_HUMAN,Nucleus
HIF1A_HUMAN,Phosphoprotein
HIF1A_HUMAN,Polymorphism
HIF1A_HUMAN,Repeat
HIF1A_HUMAN,S-nitrosylation
HIF1A_HUMAN,Transcription
HIF1A_HUMAN,Transcription regulation
HIF1A_HUMAN,Ubl conjugation
MDM2_HUMAN,3D-structure
MDM2_HUMAN,Alternative splicing
MDM2_HUMAN,Cytoplasm
MDM2_HUMAN,Host-virus interaction
MDM2_HUMAN,Ligase
MDM2_HUMAN,Metal-binding
MDM2_HUMAN,Nucleus
MDM2_HUMAN,Phosphoprotein
MDM2_HUMAN,Proto-oncogene
MDM2_HUMAN,Ubl conjugation
MDM2_HUMAN,Ubl conjugation pathway
MDM2_HUMAN,Zinc
MDM2_HUMAN,Zinc-finger
ZF112_HUMAN,DNA-binding
ZF112_HUMAN,Metal-binding
ZF112_HUMAN,Nucleus
ZF112_HUMAN,Transcription
ZF112_HUMAN,Transcription regulation
ZF112_HUMAN,Zinc
ZF112_HUMAN,Zinc-finger
CEBPB_HUMAN,3D-structure
CEBPB_HUMAN,Activator
CEBPB_HUMAN,DNA-binding
CEBPB_HUMAN,Isopeptide bond
CEBPB_HUMAN,Nucleus
CEBPB_HUMAN,Polymorphism
CEBPB_HUMAN,Transcription
CEBPB_HUMAN,Transcription regulation
CEBPB_HUMAN,Ubl conjugation
CDN1A_HUMAN,3D-structure
CDN1A_HUMAN,Acetylation
CDN1A_HUMAN,Cell cycle
CDN1A_HUMAN,Cytoplasm
CDN1A_HUMAN,Direct protein sequencing
CDN1A_HUMAN,Metal-binding
CDN1A_HUMAN,Nucleus
CDN1A_HUMAN,Phosphoprotein
CDN1A_HUMAN,Polymorphism
CDN1A_HUMAN,Protein kinase inhibitor
CDN1A_HUMAN,Zinc
CDN1A_HUMAN,Zinc-finger
CDK9_HUMAN,3D-structure
CDK9_HUMAN,Alternative splicing
CDK9_HUMAN,ATP-binding
CDK9_HUMAN,Kinase
CDK9_HUMAN,Nucleotide-binding
CDK9_HUMAN,Nucleus
CDK9_HUMAN,Phosphoprotein
CDK9_HUMAN,Polymorphism
CDK9_HUMAN,Serine/threonine-protein kinase
CDK9_HUMAN,Transcription
CDK9_HUMAN,Transcription regulation
CDK9_HUMAN,Transferase
CDK6_HUMAN,3D-structure
CDK6_HUMAN,ATP-binding
CDK6_HUMAN,Cell cycle
CDK6_HUMAN,Cell division
CDK6_HUMAN,Kinase
CDK6_HUMAN,Nucleotide-binding
CDK6_HUMAN,Phosphoprotein
CDK6_HUMAN,Polymorphism
CDK6_HUMAN,Serine/threonine-protein kinase
CDK6_HUMAN,Transferase
CDK4_HUMAN,3D-structure
CDK4_HUMAN,ATP-binding
CDK4_HUMAN,Cell cycle
CDK4_HUMAN,Cell division
CDK4_HUMAN,Disease mutation
CDK4_HUMAN,Kinase
CDK4_HUMAN,Nucleotide-binding
CDK4_HUMAN,Phosphoprotein
CDK4_HUMAN,Polymorphism
CDK4_HUMAN,Proto-oncogene
CDK4_HUMAN,Serine/threonine-protein kinase
CDK4_HUMAN,Transferase
CDK2_HUMAN,3D-structure
CDK2_HUMAN,ATP-binding
CDK2_HUMAN,Cell cycle
CDK2_HUMAN,Cell division
CDK2_HUMAN,Kinase
CDK2_HUMAN,Mitosis
CDK2_HUMAN,Nucleotide-binding
CDK2_HUMAN,Phosphoprotein
CDK2_HUMAN,Polymorphism
CDK2_HUMAN,Serine/threonine-protein kinase
CDK2_HUMAN,Transferase
HSP7C_HUMAN,Alternative splicing
HSP7C_HUMAN,ATP-binding
HSP7C_HUMAN,Chaperone
HSP7C_HUMAN,Cytoplasm
HSP7C_HUMAN,Direct protein sequencing
HSP7C_HUMAN,Methylation
HSP7C_HUMAN,Nucleotide-binding
HSP7C_HUMAN,Phosphoprotein
HSP7C_HUMAN,Polymorphism
HSP7C_HUMAN,Stress response
HDAC2_HUMAN,Chromatin regulator
HDAC2_HUMAN,Hydrolase
HDAC2_HUMAN,Nucleus
HDAC2_HUMAN,Phosphoprotein
HDAC2_HUMAN,Polymorphism
HDAC2_HUMAN,Repressor
HDAC2_HUMAN,Transcription
HDAC2_HUMAN,Transcription regulation
ESR1_HUMAN,3D-structure
ESR1_HUMAN,Alternative splicing
ESR1_HUMAN,Direct protein sequencing
ESR1_HUMAN,DNA-binding
ESR1_HUMAN,Glycoprotein
ESR1_HUMAN,Lipid-binding
ESR1_HUMAN,Metal-binding
ESR1_HUMAN,Nucleus
ESR1_HUMAN,Phosphoprotein
ESR1_HUMAN,Polymorphism
ESR1_HUMAN,Receptor
ESR1_HUMAN,Steroid-binding
ESR1_HUMAN,Transcription
ESR1_HUMAN,Transcription regulation
ESR1_HUMAN,Zinc
ESR1_HUMAN,Zinc-finger
HDAC1_HUMAN,3D-structure
HDAC1_HUMAN,Chromatin regulator
HDAC1_HUMAN,Hydrolase
HDAC1_HUMAN,Isopeptide bond
HDAC1_HUMAN,Nucleus
HDAC1_HUMAN,Phosphoprotein
HDAC1_HUMAN,Repressor
HDAC1_HUMAN,Transcription
HDAC1_HUMAN,Transcription regulation
HDAC1_HUMAN,Ubl conjugation
SMCA4_HUMAN,3D-structure
SMCA4_HUMAN,Activator
SMCA4_HUMAN,ATP-binding
SMCA4_HUMAN,Bromodomain
SMCA4_HUMAN,Helicase
SMCA4_HUMAN,Hydrolase
SMCA4_HUMAN,Nucleotide-binding
SMCA4_HUMAN,Nucleus
SMCA4_HUMAN,Phosphoprotein
SMCA4_HUMAN,Polymorphism
SMCA4_HUMAN,Transcription
SMCA4_HUMAN,Transcription regulation
TBP_HUMAN,3D-structure
TBP_HUMAN,Disease mutation
TBP_HUMAN,DNA-binding
TBP_HUMAN,Host-virus interaction
TBP_HUMAN,Neurodegeneration
TBP_HUMAN,Nucleus
TBP_HUMAN,Polymorphism
TBP_HUMAN,Repeat
TBP_HUMAN,Spinocerebellar ataxia
TBP_HUMAN,Transcription
TBP_HUMAN,Triplet repeat expansion
BRCA1_HUMAN,3D-structure
BRCA1_HUMAN,Alternative initiation
BRCA1_HUMAN,Alternative splicing
BRCA1_HUMAN,Anti-oncogene
BRCA1_HUMAN,Cell cycle
BRCA1_HUMAN,Cytoplasm
BRCA1_HUMAN,Direct protein sequencing
BRCA1_HUMAN,Disease mutation
BRCA1_HUMAN,DNA damage
BRCA1_HUMAN,DNA repair
BRCA1_HUMAN,DNA-binding
BRCA1_HUMAN,Fatty acid biosynthesis
BRCA1_HUMAN,Lipid synthesis
BRCA1_HUMAN,Metal-binding
BRCA1_HUMAN,Nucleus
BRCA1_HUMAN,Phosphoprotein
BRCA1_HUMAN,Polymorphism
BRCA1_HUMAN,Repeat
BRCA1_HUMAN,Zinc
BRCA1_HUMAN,Zinc-finger
ANDR_HUMAN,3D-structure
ANDR_HUMAN,Activator
ANDR_HUMAN,Disease mutation
ANDR_HUMAN,DNA-binding
ANDR_HUMAN,Isopeptide bond
ANDR_HUMAN,Lipid-binding
ANDR_HUMAN,Metal-binding
ANDR_HUMAN,Nucleus
ANDR_HUMAN,Phosphoprotein
ANDR_HUMAN,Polymorphism
ANDR_HUMAN,Receptor
ANDR_HUMAN,Steroid-binding
ANDR_HUMAN,Transcription
ANDR_HUMAN,Transcription regulation
ANDR_HUMAN,Triplet repeat expansion
ANDR_HUMAN,Ubl conjugation
ANDR_HUMAN,Zinc
ANDR_HUMAN,Zinc-finger
CASP8_HUMAN,3D-structure
CASP8_HUMAN,Alternative splicing
CASP8_HUMAN,Apoptosis
CASP8_HUMAN,Cytoplasm
CASP8_HUMAN,Direct protein sequencing
CASP8_HUMAN,Disease mutation
CASP8_HUMAN,Hydrolase
CASP8_HUMAN,Phosphoprotein
CASP8_HUMAN,Polymorphism
CASP8_HUMAN,Protease
CASP8_HUMAN,Repeat
CASP8_HUMAN,Thiol protease
CASP8_HUMAN,Zymogen
FOS_HUMAN,3D-structure
FOS_HUMAN,DNA-binding
FOS_HUMAN,Isopeptide bond
FOS_HUMAN,Nucleus
FOS_HUMAN,Phosphoprotein
FOS_HUMAN,Proto-oncogene
FOS_HUMAN,Ubl conjugation
ELF1_HUMAN,Activator
ELF1_HUMAN,DNA-binding
ELF1_HUMAN,Nucleus
ELF1_HUMAN,Phosphoprotein
ELF1_HUMAN,Polymorphism
ELF1_HUMAN,Transcription
ELF1_HUMAN,Transcription regulation
HDAC3_HUMAN,Alternative splicing
HDAC3_HUMAN,Chromatin regulator
HDAC3_HUMAN,Hydrolase
HDAC3_HUMAN,Nucleus
HDAC3_HUMAN,Polymorphism
HDAC3_HUMAN,Repressor
HDAC3_HUMAN,Transcription
HDAC3_HUMAN,Transcription regulation
HDAC3_HUMAN,Ubl conjugation
HMGB1_HUMAN,3D-structure
HMGB1_HUMAN,Acetylation
HMGB1_HUMAN,Chromosomal protein
HMGB1_HUMAN,Direct protein sequencing
HMGB1_HUMAN,DNA-binding
HMGB1_HUMAN,Nucleus
HMGB1_HUMAN,Phosphoprotein
HMGB1_HUMAN,Polymorphism
HMGB1_HUMAN,Repeat
NFKB1_HUMAN,3D-structure
NFKB1_HUMAN,Acetylation
NFKB1_HUMAN,Activator
NFKB1_HUMAN,Alternative splicing
NFKB1_HUMAN,ANK repeat
NFKB1_HUMAN,Apoptosis
NFKB1_HUMAN,Cytoplasm
NFKB1_HUMAN,Direct protein sequencing
NFKB1_HUMAN,DNA-binding
NFKB1_HUMAN,Nucleus
NFKB1_HUMAN,Phosphoprotein
NFKB1_HUMAN,Polymorphism
NFKB1_HUMAN,Repeat
NFKB1_HUMAN,S-nitrosylation
NFKB1_HUMAN,Transcription
NFKB1_HUMAN,Transcription regulation
NFKB1_HUMAN,Ubl conjugation
PARP1_HUMAN,3D-structure
PARP1_HUMAN,Acetylation
PARP1_HUMAN,ADP-ribosylation
PARP1_HUMAN,Direct protein sequencing
PARP1_HUMAN,DNA damage
PARP1_HUMAN,DNA repair
PARP1_HUMAN,DNA-binding
PARP1_HUMAN,Glycosyltransferase
PARP1_HUMAN,Metal-binding
PARP1_HUMAN,NAD
PARP1_HUMAN,Nucleus
PARP1_HUMAN,Phosphoprotein
PARP1_HUMAN,Polymorphism
PARP1_HUMAN,Repeat
PARP1_HUMAN,Transferase
PARP1_HUMAN,Zinc
PARP1_HUMAN,Zinc-finger
NCOA3_HUMAN,3D-structure
NCOA3_HUMAN,Acetylation
NCOA3_HUMAN,Activator
NCOA3_HUMAN,Acyltransferase
NCOA3_HUMAN,Alternative splicing
NCOA3_HUMAN,Cytoplasm
NCOA3_HUMAN,Methylation
NCOA3_HUMAN,Nucleus
NCOA3_HUMAN,Phosphoprotein
NCOA3_HUMAN,Polymorphism
NCOA3_HUMAN,Repeat
NCOA3_HUMAN,Transcription
NCOA3_HUMAN,Transcription regulation
NCOA3_HUMAN,Transferase
CUL1_HUMAN,3D-structure
CUL1_HUMAN,Isopeptide bond
CUL1_HUMAN,Ubl conjugation
CUL1_HUMAN,Ubl conjugation pathway
CBP_HUMAN,3D-structure
CBP_HUMAN,Acetylation
CBP_HUMAN,Activator
CBP_HUMAN,Bromodomain
CBP_HUMAN,Chromosomal rearrangement
CBP_HUMAN,Disease mutation
CBP_HUMAN,Host-virus interaction
CBP_HUMAN,Isopeptide bond
CBP_HUMAN,Metal-binding
CBP_HUMAN,Methylation
CBP_HUMAN,Nucleus
CBP_HUMAN,Phosphoprotein
CBP_HUMAN,Repeat
CBP_HUMAN,Transcription
CBP_HUMAN,Transcription regulation
CBP_HUMAN,Transferase
CBP_HUMAN,Ubl conjugation
CBP_HUMAN,Zinc
CBP_HUMAN,Zinc-finger
SP1_HUMAN,3D-structure
SP1_HUMAN,Activator
SP1_HUMAN,Direct protein sequencing
SP1_HUMAN,DNA-binding
SP1_HUMAN,Glycoprotein
SP1_HUMAN,Host-virus interaction
SP1_HUMAN,Metal-binding
SP1_HUMAN,Nucleus
SP1_HUMAN,Phosphoprotein
SP1_HUMAN,Polymorphism
SP1_HUMAN,Repeat
SP1_HUMAN,Transcription
SP1_HUMAN,Transcription regulation
SP1_HUMAN,Zinc
SP1_HUMAN,Zinc-finger
P53_HUMAN,3D-structure
P53_HUMAN,Acetylation
P53_HUMAN,Activator
P53_HUMAN,Alternative splicing
P53_HUMAN,Anti-oncogene
P53_HUMAN,Apoptosis
P53_HUMAN,Cell cycle
P53_HUMAN,Covalent protein-RNA linkage
P53_HUMAN,Cytoplasm
P53_HUMAN,Disease mutation
P53_HUMAN,DNA-binding
P53_HUMAN,Endoplasmic reticulum
P53_HUMAN,Glycoprotein
P53_HUMAN,Host-virus interaction
P53_HUMAN,Li-Fraumeni syndrome
P53_HUMAN,Metal-binding
P53_HUMAN,Methylation
P53_HUMAN,Nucleus
P53_HUMAN,Phosphoprotein
P53_HUMAN,Polymorphism
P53_HUMAN,Transcription
P53_HUMAN,Transcription regulation
P53_HUMAN,Ubl conjugation
P53_HUMAN,Zinc
TIP60_HUMAN,3D-structure
TIP60_HUMAN,Activator
TIP60_HUMAN,Acyltransferase
TIP60_HUMAN,Alternative splicing
TIP60_HUMAN,Chromatin regulator
TIP60_HUMAN,Cytoplasm
TIP60_HUMAN,Direct protein sequencing
TIP60_HUMAN,Growth regulation
TIP60_HUMAN,Host-virus interaction
TIP60_HUMAN,Metal-binding
TIP60_HUMAN,Nucleus
TIP60_HUMAN,Phosphoprotein
TIP60_HUMAN,Transcription
TIP60_HUMAN,Transcription regulation
TIP60_HUMAN,Transferase
TIP60_HUMAN,Ubl conjugation
TIP60_HUMAN,Zinc
TIP60_HUMAN,Zinc-finger
PHB_HUMAN,3D-structure
PHB_HUMAN,Coiled coil
PHB_HUMAN,Direct protein sequencing
PHB_HUMAN,Disease mutation
PHB_HUMAN,DNA synthesis
PHB_HUMAN,Membrane
PHB_HUMAN,Mitochondrion
PHB_HUMAN,Mitochondrion inner membrane
PHB_HUMAN,Phosphoprotein
PHB_HUMAN,Proto-oncogene
PA2G4_HUMAN,3D-structure
PA2G4_HUMAN,Acetylation
PA2G4_HUMAN,Cytoplasm
PA2G4_HUMAN,Direct protein sequencing
PA2G4_HUMAN,Nucleus
PA2G4_HUMAN,Phosphoprotein
PA2G4_HUMAN,Repressor
PA2G4_HUMAN,Ribonucleoprotein
PA2G4_HUMAN,RNA-binding
PA2G4_HUMAN,rRNA processing
PA2G4_HUMAN,Transcription
PA2G4_HUMAN,Transcription regulation
PA2G4_HUMAN,Translation regulation
CEBPD_HUMAN,Activator
CEBPD_HUMAN,DNA-binding
CEBPD_HUMAN,Isopeptide bond
CEBPD_HUMAN,Nucleus
CEBPD_HUMAN,Polymorphism
CEBPD_HUMAN,Transcription
CEBPD_HUMAN,Transcription regulation
CEBPD_HUMAN,Ubl conjugation
RB_HUMAN,3D-structure
RB_HUMAN,Anti-oncogene
RB_HUMAN,Cell cycle
RB_HUMAN,Chromatin regulator
RB_HUMAN,Direct protein sequencing
RB_HUMAN,Disease mutation
RB_HUMAN,DNA-binding
RB_HUMAN,Host-virus interaction
RB_HUMAN,Nucleus
RB_HUMAN,Phosphoprotein
RB_HUMAN,Polymorphism
RB_HUMAN,Repressor
RB_HUMAN,Transcription
RB_HUMAN,Transcription regulation
SKP2_HUMAN,3D-structure
SKP2_HUMAN,Alternative splicing
SKP2_HUMAN,Direct protein sequencing
SKP2_HUMAN,Leucine-rich repeat
SKP2_HUMAN,Phosphoprotein
SKP2_HUMAN,Polymorphism
SKP2_HUMAN,Repeat
SKP2_HUMAN,Ubl conjugation pathway
ATM_HUMAN,Anti-oncogene
ATM_HUMAN,Cell cycle
ATM_HUMAN,Cytoplasmic vesicle
ATM_HUMAN,Disease mutation
ATM_HUMAN,DNA damage
ATM_HUMAN,DNA repair
ATM_HUMAN,DNA-binding
ATM_HUMAN,Kinase
ATM_HUMAN,Neurodegeneration
ATM_HUMAN,Nucleus
ATM_HUMAN,Phosphoprotein
ATM_HUMAN,Polymorphism
ATM_HUMAN,Serine/threonine-protein kinase
ATM_HUMAN,Transferase
MDM4_HUMAN,3D-structure
MDM4_HUMAN,Alternative splicing
MDM4_HUMAN,Metal-binding
MDM4_HUMAN,Nucleus
MDM4_HUMAN,Polymorphism
MDM4_HUMAN,Zinc
MDM4_HUMAN,Zinc-finger
CHK2_HUMAN,3D-structure
CHK2_HUMAN,Alternative splicing
CHK2_HUMAN,ATP-binding
CHK2_HUMAN,Cell cycle
CHK2_HUMAN,Disease mutation
CHK2_HUMAN,Kinase
CHK2_HUMAN,Li-Fraumeni syndrome
CHK2_HUMAN,Magnesium
CHK2_HUMAN,Metal-binding
CHK2_HUMAN,Nucleotide-binding
CHK2_HUMAN,Nucleus
CHK2_HUMAN,Phosphoprotein
CHK2_HUMAN,Polymorphism
CHK2_HUMAN,Proto-oncogene
CHK2_HUMAN,Serine/threonine-protein kinase
CHK2_HUMAN,Transferase
CDK3_HUMAN,3D-structure
CDK3_HUMAN,ATP-binding
CDK3_HUMAN,Cell cycle
CDK3_HUMAN,Cell division
CDK3_HUMAN,Kinase
CDK3_HUMAN,Mitosis
CDK3_HUMAN,Nucleotide-binding
CDK3_HUMAN,Phosphoprotein
CDK3_HUMAN,Polymorphism
CDK3_HUMAN,Serine/threonine-protein kinase
CDK3_HUMAN,Transferase
CDC2_HUMAN,3D-structure
CDC2_HUMAN,Alternative splicing
CDC2_HUMAN,ATP-binding
CDC2_HUMAN,Cell cycle
CDC2_HUMAN,Cell division
CDC2_HUMAN,Kinase
CDC2_HUMAN,Mitosis
CDC2_HUMAN,Nucleotide-binding
CDC2_HUMAN,Nucleus
CDC2_HUMAN,Phosphoprotein
CDC2_HUMAN,Serine/threonine-protein kinase
CDC2_HUMAN,Transferase
CD2A2_HUMAN,Alternative splicing
CD2A2_HUMAN,Anti-oncogene
CD2A2_HUMAN,Apoptosis
CD2A2_HUMAN,Cell cycle
CD2A2_HUMAN,DNA-binding
CD2A2_HUMAN,Nucleus
CD2A2_HUMAN,Polymorphism
CD2A2_HUMAN,rRNA processing
CD2A2_HUMAN,Transcription
CD2A2_HUMAN,Transcription regulation
CCNA2_HUMAN,3D-structure
CCNA2_HUMAN,Cell cycle
CCNA2_HUMAN,Cell division
CCNA2_HUMAN,Cyclin
CCNA2_HUMAN,Cytoplasm
CCNA2_HUMAN,Mitosis
CCNA2_HUMAN,Nucleus
CCNA2_HUMAN,Polymorphism
CCNA1_HUMAN,Alternative splicing
CCNA1_HUMAN,Cell cycle
CCNA1_HUMAN,Cell division
CCNA1_HUMAN,Cyclin
CCNA1_HUMAN,Mitosis
CCNA1_HUMAN,Nucleus
