# Supplementary material for: Elucidation of functional consequences of signalling pathway interactions
Source: BMC Bioinformatics. 2009 Nov 6;10:370. doi: 10.1186/1471-2105-10-370 (PMC2778660; doi:10.1186/1471-2105-10-370)
Supplement: Additional file 1 — Supplementary Material. The data provided correspond to supplementary calculation details, as well as additional information on the topological and functional properties of the p53, NF-κB and cell cycle networks. All proteins are listed according to their Uniprot accession number and protein ID name. [file 1471-2105-10-370-S1.zip › Suppl/Suppl2.txt]

#Suppl2_Shortest paths from CyclinD1 to p53 and NFkB networks
Original_node Target_node Length Shortest_Path
P19838	P24385	2	P19838	P49841	P24385
P19838	P24385	2	P19838	P03372	P24385
P19838	P24385	2	P19838	P38398	P24385
P19838	P24385	2	P19838	Q15788	P24385
P19838	P24385	2	P19838	P62158	P24385
P19838	P24385	2	P19838	P40763	P24385
P19838	P24385	2	P19838	P35222	P24385
P19838	P24385	2	P19838	P10275	P24385
P19838	P24385	2	P19838	P17612	P24385
P24385	Q14164	2	Q14164	P12004	P24385
P24385	Q14164	2	Q14164	P62158	P24385
O15111	P24385	2	O15111	P03372	P24385
O15111	P24385	2	O15111	Q9Y6Q9	P24385
O15111	P24385	2	O15111	P62158	P24385
O15111	P24385	2	O15111	P35222	P24385
P24385	Q04206	2	Q04206	P03372	P24385
P24385	Q04206	2	Q04206	O15379	P24385
P24385	Q04206	2	Q04206	P38398	P24385
P24385	Q04206	2	Q04206	Q92831	P24385
P24385	Q04206	2	Q04206	Q9Y6Q9	P24385
P24385	Q04206	2	Q04206	P12004	P24385
P24385	Q04206	2	Q04206	Q09472	P24385
P24385	Q04206	2	Q04206	P62158	P24385
P24385	Q04206	2	Q04206	P40763	P24385
P24385	Q04206	2	Q04206	O43823	P24385
P24385	Q04206	2	Q04206	P08047	P24385
P24385	Q04206	2	Q04206	P10275	P24385
P24385	Q04206	2	Q04206	P35251	P24385
P24385	Q04206	2	Q04206	P17612	P24385
P24385	Q04206	2	Q04206	P21675	P24385
P24385	Q9Y6K9	2	Q9Y6K9	P49841	P24385
P24385	Q9Y6K9	2	Q9Y6K9	Q9Y6Q9	P24385
P24385	Q9Y6K9	2	Q9Y6K9	P36873	P24385
P24385	Q9Y6K9	2	Q9Y6K9	P62140	P24385
P24385	Q9Y6K9	2	Q9Y6K9	P62158	P24385
P24385	Q01201	2	Q01201	P62158	P24385
P24385	P25963	2	P25963	O15379	P24385
P24385	P25963	2	P25963	P62158	P24385
P24385	Q00653	2	Q00653	P62158	P24385
O00221	P24385	2	O00221	P62158	P24385
O14920	P24385	2	O14920	Q9Y6Q9	P24385
O14920	P24385	2	O14920	P62158	P24385
O14920	P24385	2	O14920	P35222	P24385
P24385	Q15653	2	Q15653	P62158	P24385
P24385	Q04864	2	Q04864	P62158	P24385
P24385	Q04864	2	Q04864	P08047	P24385
P24385	Q96HD1	4	Q96HD1	Q7L5N1	P04637	P49841	P24385
P24385	Q96HD1	4	Q96HD1	Q7L5N1	P04637	P03372	P24385
P24385	Q96HD1	4	Q96HD1	Q7L5N1	P04637	P38398	P24385
P24385	Q96HD1	4	Q96HD1	Q7L5N1	P04637	Q13526	P24385
P24385	Q96HD1	4	Q96HD1	Q7L5N1	P04637	Q92831	P24385
P24385	Q96HD1	4	Q96HD1	Q7L5N1	P04637	P10828	P24385
P24385	Q96HD1	4	Q96HD1	Q7L5N1	P04637	P36873	P24385
P24385	Q96HD1	4	Q96HD1	Q7L5N1	P04637	Q09472	P24385
P24385	Q96HD1	4	Q96HD1	Q7L5N1	P04637	P24941	P24385
P24385	Q96HD1	4	Q96HD1	Q7L5N1	P04637	Q99612	P24385
P24385	Q96HD1	4	Q96HD1	Q7L5N1	P04637	P08047	P24385
P24385	Q96HD1	4	Q96HD1	Q7L5N1	P04637	P38936	P24385
P24385	Q96HD1	4	Q96HD1	Q92993	P19838	P49841	P24385
P24385	Q96HD1	4	Q96HD1	Q92993	P19838	P03372	P24385
P24385	Q96HD1	4	Q96HD1	Q92993	P19838	P38398	P24385
P24385	Q96HD1	4	Q96HD1	Q92993	P19838	Q15788	P24385
P24385	Q96HD1	4	Q96HD1	Q92993	P19838	P62158	P24385
P24385	Q96HD1	4	Q96HD1	Q92993	P19838	P40763	P24385
P24385	Q96HD1	4	Q96HD1	Q92993	P19838	P35222	P24385
P24385	Q96HD1	4	Q96HD1	Q92993	P19838	P10275	P24385
P24385	Q96HD1	4	Q96HD1	Q92993	P19838	P17612	P24385
P24385	Q96HD1	4	Q96HD1	Q92993	Q00987	P03372	P24385
P24385	Q96HD1	4	Q96HD1	Q92993	Q00987	Q92831	P24385
P24385	Q96HD1	4	Q96HD1	Q92993	Q00987	Q09472	P24385
P24385	Q96HD1	4	Q96HD1	Q92993	Q00987	P10275	P24385
P24385	Q96HD1	4	Q96HD1	Q92993	Q00987	P06400	P24385
P24385	Q96HD1	4	Q96HD1	Q92993	Q00987	P21675	P24385
P24385	Q96HD1	4	Q96HD1	Q92993	P04637	P49841	P24385
P24385	Q96HD1	4	Q96HD1	Q92993	P04637	P03372	P24385
P24385	Q96HD1	4	Q96HD1	Q92993	P04637	P38398	P24385
P24385	Q96HD1	4	Q96HD1	Q92993	P04637	Q13526	P24385
P24385	Q96HD1	4	Q96HD1	Q92993	P04637	Q92831	P24385
P24385	Q96HD1	4	Q96HD1	Q92993	P04637	P10828	P24385
P24385	Q96HD1	4	Q96HD1	Q92993	P04637	P36873	P24385
P24385	Q96HD1	4	Q96HD1	Q92993	P04637	Q09472	P24385
P24385	Q96HD1	4	Q96HD1	Q92993	P04637	P24941	P24385
P24385	Q96HD1	4	Q96HD1	Q92993	P04637	Q99612	P24385
P24385	Q96HD1	4	Q96HD1	Q92993	P04637	P08047	P24385
P24385	Q96HD1	4	Q96HD1	Q92993	P04637	P38936	P24385
P24385	Q96HD1	4	Q96HD1	Q92993	Q01094	P38398	P24385
P24385	Q96HD1	4	Q96HD1	Q92993	Q01094	Q9Y6Q9	P24385
P24385	Q96HD1	4	Q96HD1	Q92993	Q01094	Q08999	P24385
P24385	Q96HD1	4	Q96HD1	Q92993	Q01094	P08047	P24385
P24385	Q96HD1	4	Q96HD1	Q92993	Q01094	P06400	P24385
P24385	Q96HD1	4	Q96HD1	Q92993	Q01094	Q9NQX5	P24385
P24385	P38936	1	P38936	P24385
P24385	Q8N726	2	Q8N726	P36873	P24385
P24385	Q8N726	2	Q8N726	Q7Z6E9	P24385
P24385	Q8N726	2	Q8N726	Q00534	P24385
P24385	Q8N726	2	Q8N726	P11802	P24385
P24385	Q8N726	2	Q8N726	P62140	P24385
P24385	Q8N726	2	Q8N726	O43929	P24385
P24385	Q00987	2	Q00987	P03372	P24385
P24385	Q00987	2	Q00987	Q92831	P24385
P24385	Q00987	2	Q00987	Q09472	P24385
P24385	Q00987	2	Q00987	P10275	P24385
P24385	Q00987	2	Q00987	P06400	P24385
P24385	Q00987	2	Q00987	P21675	P24385
P04637	P24385	2	P04637	P49841	P24385
P04637	P24385	2	P04637	P03372	P24385
P04637	P24385	2	P04637	P38398	P24385
P04637	P24385	2	P04637	Q13526	P24385
P04637	P24385	2	P04637	Q92831	P24385
P04637	P24385	2	P04637	P10828	P24385
P04637	P24385	2	P04637	P36873	P24385
P04637	P24385	2	P04637	Q09472	P24385
P04637	P24385	2	P04637	P24941	P24385
P04637	P24385	2	P04637	Q99612	P24385
P04637	P24385	2	P04637	P08047	P24385
P04637	P24385	2	P04637	P38936	P24385
