# Supplementary material for: Elucidation of functional consequences of signalling pathway interactions
Source: BMC Bioinformatics. 2009 Nov 6;10:370. doi: 10.1186/1471-2105-10-370 (PMC2778660; doi:10.1186/1471-2105-10-370)
Supplement: Additional file 1 — Supplementary Material. The data provided correspond to supplementary calculation details, as well as additional information on the topological and functional properties of the p53, NF-κB and cell cycle networks. All proteins are listed according to their Uniprot accession number and protein ID name. [file 1471-2105-10-370-S1.zip › Suppl/Suppl20.txt]

#Suppl20: Connector proteins liking Rb and E2F-1 to the networks p53 and NFkB - Biolpgical processes


uniprot                                            ID                                                 pathway
-------------------------------------------------- -------------------------------------------------- ----------------------------------------------------------------------------------------------------------------------------------------------------------------------------------------------------------------------------------------------------------------
Q13315                                             ATM_HUMAN                                          [2 processes]: Cell Cycle Checkpoints; DNA Repair
P06493                                             CDC2_HUMAN                                         [3 processes]: Cdc20:Phospho-APC/C mediated degradation of Cyclin A; Cell Cycle Checkpoints; Cell Cycle, Mitotic
P24941                                             CDK2_HUMAN                                         [3 processes]: Cell Cycle Checkpoints; Cell Cycle, Mitotic; DNA Replication
P38936                                             CDN1A_HUMAN                                        [3 processes]: Cell Cycle Checkpoints; Cell Cycle, Mitotic; DNA Replication
P78396                                             CCNA1_HUMAN                                        [3 processes]: Cdc20:Phospho-APC/C mediated degradation of Cyclin A; Cell Cycle, Mitotic; DNA Replication
P20248                                             CCNA2_HUMAN                                        [3 processes]: Cdc20:Phospho-APC/C mediated degradation of Cyclin A; Cell Cycle, Mitotic; DNA Replication
O96017                                             CHK2_HUMAN                                         Cell Cycle Checkpoints
Q01094                                             E2F1_HUMAN                                         Cell Cycle, Mitotic
Q00987                                             MDM2_HUMAN                                         [2 processes]: Cell Cycle Checkpoints; Signalling by NGF
Q13309                                             SKP2_HUMAN                                         [2 processes]: APC/C:Cdh1-mediated degradation of Skp2; Cell Cycle, Mitotic
P38398                                             BRCA1_HUMAN                                        DNA Repair
Q92793                                             CBP_HUMAN                                          Gene Expression
Q13547                                             HDAC1_HUMAN                                        [2 processes]: Gene Expression; Signalling by NGF
Q92769                                             HDAC2_HUMAN                                        [2 processes]: Gene Expression; Signalling by NGF
O15379                                             HDAC3_HUMAN                                        Signalling by NGF
P11142                                             HSP7C_HUMAN                                        Membrane Trafficking
Q14790                                             CASP8_HUMAN                                        Apoptosis
P19838                                             NFKB1_HUMAN                                        [2 processes]: Signaling in Immune system; Signalling by NGF
P06400                                             RB_HUMAN                                           [2 processes]: Cell Cycle, Mitotic; DNA Replication
P20226                                             TBP_HUMAN                                          [3 processes]: Gene Expression; HIV Infection; Transcription
P11802                                             CDK4_HUMAN                                         Cell Cycle, Mitotic
Q00534                                             CDK6_HUMAN                                         Cell Cycle, Mitotic
P50750                                             CDK9_HUMAN                                         [9 processes]: Elongation arrest and recovery; Gene Expression; HIV Infection; HIV-1 elongation arrest and recovery; Pausing and recovery of HIV-1 elongation; Pausing and recovery of Tat-mediated HIV-1 elongation; Pausing and recovery of elongation; Tat-me
P04637                                             P53_HUMAN                                          Cell Cycle Checkpoints
Q13616                                             CUL1_HUMAN                                         [2 processes]: Cell Cycle, Mitotic; Signaling by Wnt

(25 row(s) affected)
