# Supplementary material for: Elucidation of functional consequences of signalling pathway interactions
Source: BMC Bioinformatics. 2009 Nov 6;10:370. doi: 10.1186/1471-2105-10-370 (PMC2778660; doi:10.1186/1471-2105-10-370)
Supplement: Additional file 1 — Supplementary Material. The data provided correspond to supplementary calculation details, as well as additional information on the topological and functional properties of the p53, NF-κB and cell cycle networks. All proteins are listed according to their Uniprot accession number and protein ID name. [file 1471-2105-10-370-S1.zip › Suppl/Suppl21.txt]

#Suppl21: Connector proteins liking Rb and E2F-1 to the networks p53 and NFkB - Description


E2F1_HUMAN,RecName: Full=Transcription factor E2F1;
         Short=E2F-1;
AltName: Full=Retinoblastoma-binding protein 3;
         Short=RBBP-3;
AltName: Full=PRB-binding protein E2F-1;
AltName: Full=PBR3;
AltName: Full=Retinoblastoma-associated protein 1;
         Short=RBAP-1;
HIF1A_HUMAN,RecName: Full=Hypoxia-inducible factor 1 alpha;
         Short=HIF-1 alpha;
         Short=HIF1 alpha;
AltName: Full=ARNT-interacting protein;
AltName: Full=Member of PAS protein 1;
AltName: Full=Basic-helix-loop-helix-PAS protein MOP1;
MDM2_HUMAN,RecName: Full=E3 ubiquitin-protein ligase Mdm2;
         EC=6.3.2.-;
AltName: Full=p53-binding protein Mdm2;
AltName: Full=Oncoprotein Mdm2;
AltName: Full=Double minute 2 protein;
AltName: Full=Hdm2;
ZF112_HUMAN,RecName: Full=Zinc finger protein 112 homolog;
         Short=Zfp-112;
AltName: Full=Zinc finger protein 228;
CEBPB_HUMAN,RecName: Full=CCAAT/enhancer-binding protein beta;
         Short=C/EBP beta;
AltName: Full=Nuclear factor NF-IL6;
AltName: Full=Transcription factor 5;
CDN1A_HUMAN,RecName: Full=Cyclin-dependent kinase inhibitor 1;
AltName: Full=p21;
AltName: Full=CDK-interacting protein 1;
AltName: Full=Melanoma differentiation-associated protein 6;
         Short=MDA-6;
CDK9_HUMAN,RecName: Full=Cell division protein kinase 9;
         EC=2.7.11.22;
         EC=2.7.11.23;
AltName: Full=Cyclin-dependent kinase 9;
AltName: Full=Serine/threonine-protein kinase PITALRE;
AltName: Full=Cell division cycle 2-like protein kinase 4;
         Short=C-2K;
CDK6_HUMAN,RecName: Full=Cell division protein kinase 6;
         EC=2.7.11.22;
AltName: Full=Serine/threonine-protein kinase PLSTIRE;
CDK4_HUMAN,RecName: Full=Cell division protein kinase 4;
         EC=2.7.11.22;
AltName: Full=Cyclin-dependent kinase 4;
AltName: Full=PSK-J3;
CDK2_HUMAN,RecName: Full=Cell division protein kinase 2;
         EC=2.7.11.22;
AltName: Full=p33 protein kinase;
HSP7C_HUMAN,RecName: Full=Heat shock cognate 71 kDa protein;
AltName: Full=Heat shock 70 kDa protein 8;
HDAC2_HUMAN,RecName: Full=Histone deacetylase 2;
         Short=HD2;
         EC=3.5.1.98;
ESR1_HUMAN,RecName: Full=Estrogen receptor;
         Short=ER;
AltName: Full=Estradiol receptor;
AltName: Full=ER-alpha;
AltName: Full=Nuclear receptor subfamily 3 group A member 1;
HDAC1_HUMAN,RecName: Full=Histone deacetylase 1;
         Short=HD1;
         EC=3.5.1.98;
SMCA4_HUMAN,RecName: Full=Probable global transcription activator SNF2L4;
         EC=3.6.1.-;
AltName: Full=ATP-dependent helicase SMARCA4;
AltName: Full=SNF2-beta;
AltName: Full=BRG-1 protein;
AltName: Full=Mitotic growth and transcription activator;
AltName: Full=Brahma protein homolog 1;
AltName: Full=SWI/SNF-related matrix-associated actin-dependent regulator of chromatin subfamily A member 4;
TBP_HUMAN,RecName: Full=TATA-box-binding protein;
AltName: Full=TATA-box factor;
AltName: Full=TATA-binding factor;
AltName: Full=TATA sequence-binding protein;
AltName: Full=Transcription initiation factor TFIID TBP subunit;
BRCA1_HUMAN,RecName: Full=Breast cancer type 1 susceptibility protein;
AltName: Full=RING finger protein 53;
ANDR_HUMAN,RecName: Full=Androgen receptor;
AltName: Full=Dihydrotestosterone receptor;
AltName: Full=Nuclear receptor subfamily 3 group C member 4;
CASP8_HUMAN,RecName: Full=Caspase-8;
         Short=CASP-8;
         EC=3.4.22.61;
AltName: Full=ICE-like apoptotic protease 5;
AltName: Full=MORT1-associated CED-3 homolog;
         Short=MACH;
AltName: Full=FADD-homologous ICE/CED-3-like protease;
AltName: Full=FADD-like ICE;
         Short=FLICE;
AltName: Full=Apoptotic cysteine protease;
AltName: Full=Apoptotic protease Mch-5;
AltName: Full=CAP4;
Contains:
  RecName: Full=Caspase-8 subunit p18;
Contains:
  RecName: Full=Caspase-8 subunit p10;
Flags: Precursor;
FOS_HUMAN,RecName: Full=Proto-oncogene protein c-fos;
AltName: Full=Cellular oncogene fos;
AltName: Full=G0/G1 switch regulatory protein 7;
ELF1_HUMAN,RecName: Full=ETS-related transcription factor Elf-1;
AltName: Full=E74-like factor 1;
HDAC3_HUMAN,RecName: Full=Histone deacetylase 3;
         Short=HD3;
         EC=3.5.1.98;
AltName: Full=RPD3-2;
AltName: Full=SMAP45;
HMGB1_HUMAN,RecName: Full=High mobility group protein B1;
AltName: Full=High mobility group protein 1;
         Short=HMG-1;
NFKB1_HUMAN,RecName: Full=Nuclear factor NF-kappa-B p105 subunit;
AltName: Full=DNA-binding factor KBF1;
AltName: Full=EBP-1;
Contains:
  RecName: Full=Nuclear factor NF-kappa-B p50 subunit;
PARP1_HUMAN,RecName: Full=Poly [ADP-ribose] polymerase 1;
         Short=PARP-1;
         EC=2.4.2.30;
AltName: Full=ADPRT;
AltName: Full=NAD(+) ADP-ribosyltransferase 1;
AltName: Full=Poly[ADP-ribose] synthetase 1;
NCOA3_HUMAN,RecName: Full=Nuclear receptor coactivator 3;
         Short=NCoA-3;
         EC=2.3.1.48;
AltName: Full=Thyroid hormone receptor activator molecule 1;
         Short=TRAM-1;
         Short=ACTR;
AltName: Full=Receptor-associated coactivator 3;
         Short=RAC-3;
AltName: Full=Amplified in breast cancer-1 protein;
         Short=AIB-1;
AltName: Full=Steroid receptor coactivator protein 3;
         Short=SRC-3;
AltName: Full=CBP-interacting protein;
         Short=pCIP;
CUL1_HUMAN,RecName: Full=Cullin-1;
         Short=CUL-1;
CBP_HUMAN,RecName: Full=CREB-binding protein;
         EC=2.3.1.48;
SP1_HUMAN,RecName: Full=Transcription factor Sp1;
P53_HUMAN,RecName: Full=Cellular tumor antigen p53;
AltName: Full=Tumor suppressor p53;
AltName: Full=Phosphoprotein p53;
AltName: Full=Antigen NY-CO-13;
TIP60_HUMAN,RecName: Full=Histone acetyltransferase HTATIP;
         EC=2.3.1.48;
         EC=2.3.1.-;
AltName: Full=60 kDa Tat interactive protein;
AltName: Full=Tip60;
AltName: Full=HIV-1 Tat interactive protein;
AltName: Full=cPLA(2)-interacting protein;
PHB_HUMAN,RecName: Full=Prohibitin;
PA2G4_HUMAN,RecName: Full=Proliferation-associated protein 2G4;
AltName: Full=Cell cycle protein p38-2G4 homolog;
         Short=hG4-1;
AltName: Full=ErbB3-binding protein 1;
CEBPD_HUMAN,RecName: Full=CCAAT/enhancer-binding protein delta;
         Short=C/EBP delta;
AltName: Full=Nuclear factor NF-IL6-beta;
         Short=NF-IL6-beta;
RB_HUMAN,RecName: Full=Retinoblastoma-associated protein;
AltName: Full=pRb;
         Short=Rb;
AltName: Full=pp110;
AltName: Full=p105-Rb;
SKP2_HUMAN,RecName: Full=S-phase kinase-associated protein 2;
AltName: Full=F-box protein Skp2;
AltName: Full=Cyclin A/CDK2-associated protein p45;
AltName: Full=p45skp2;
AltName: Full=F-box/LRR-repeat protein 1;
ATM_HUMAN,RecName: Full=Serine-protein kinase ATM;
         EC=2.7.11.1;
AltName: Full=Ataxia telangiectasia mutated;
         Short=A-T, mutated;
MDM4_HUMAN,RecName: Full=Protein Mdm4;
AltName: Full=p53-binding protein Mdm4;
AltName: Full=Mdm2-like p53-binding protein;
AltName: Full=Protein Mdmx;
AltName: Full=Double minute 4 protein;
CHK2_HUMAN,RecName: Full=Serine/threonine-protein kinase Chk2;
         EC=2.7.11.1;
AltName: Full=Cds1;
CDK3_HUMAN,RecName: Full=Cell division protein kinase 3;
         EC=2.7.11.22;
CDC2_HUMAN,RecName: Full=Cell division control protein 2 homolog;
         EC=2.7.11.22;
         EC=2.7.11.23;
AltName: Full=p34 protein kinase;
AltName: Full=Cyclin-dependent kinase 1;
         Short=CDK1;
CD2A2_HUMAN,RecName: Full=Cyclin-dependent kinase inhibitor 2A, isoform 4;
AltName: Full=p14ARF;
AltName: Full=p19ARF;
CCNA2_HUMAN,RecName: Full=Cyclin-A2;
         Short=Cyclin-A;
CCNA1_HUMAN,RecName: Full=Cyclin-A1;
