# Supplementary material for: Elucidation of functional consequences of signalling pathway interactions
Source: BMC Bioinformatics. 2009 Nov 6;10:370. doi: 10.1186/1471-2105-10-370 (PMC2778660; doi:10.1186/1471-2105-10-370)
Supplement: Additional file 1 — Supplementary Material. The data provided correspond to supplementary calculation details, as well as additional information on the topological and functional properties of the p53, NF-κB and cell cycle networks. All proteins are listed according to their Uniprot accession number and protein ID name. [file 1471-2105-10-370-S1.zip › Suppl/Suppl22.txt]

#Suppl22: Connector proteins liking Rb and E2F-1 to the networks p53 and NFkB - Functional information


E2F1_HUMAN,FUNCTION: Transcription activator that binds DNA cooperatively
with dp proteins through the E2 recognition site, 5'-TTTC[CG]CGC-
3' found in the promoter region of a number of genes whose
products are involved in cell cycle regulation or in DNA
replication. The DRTF1/E2F complex functions in the control of
cell-cycle progression from G1 to S phase. E2F-1 binds
preferentially RB1 protein, in a cell-cycle dependent manner. It
can mediate both cell proliferation and p53-dependent apoptosis.

E2F1_HUMAN,SUBUNIT: Component of the DRTF1/E2F transcription factor complex.
Forms heterodimers with DP family members. The E2F-1 complex binds
specifically hypophosphorylated retinoblastoma protein RB1. During
the cell cycle, RB1 becomes phosphorylated in mid-to-late G1
phase, detaches from the DRTF1/E2F complex, rendering E2F
transcriptionally active. Viral oncoproteins, notably E1A, T-
antigen and HPV E7, are capable of sequestering RB protein, thus
releasing the active complex. Interacts with TRRAP, which probably
mediates its interaction with histone acetyltransferase complexes,
leading to transcription activation. Binds TOPBP1 and EAPP.
Interacts with ARID3A.

E2F1_HUMAN,INTERACTION:
Q92466:DDB2; NbExp=2; IntAct=EBI-448924, EBI-1176171;
Q9UQ80:PA2G4; NbExp=1; IntAct=EBI-448924, EBI-924893;
P09874:PARP1; NbExp=2; IntAct=EBI-448924, EBI-355676;
P55345:PRMT2; NbExp=1; IntAct=EBI-448924, EBI-78458;
P06400:RB1; NbExp=1; IntAct=EBI-448924, EBI-491274;
P08047:SP1; NbExp=2; IntAct=EBI-448924, EBI-298336;
O89090:Sp1 (xeno); NbExp=1; IntAct=EBI-448924, EBI-645192;
Q9Y4A5:TRRAP; NbExp=1; IntAct=EBI-448924, EBI-399128;

E2F1_HUMAN,SUBCELLULAR LOCATION: Nucleus.

E2F1_HUMAN,PTM: Phosphorylated by CDK2 and cyclin A-CDK2 in the S-phase.

E2F1_HUMAN,SIMILARITY: Belongs to the E2F/DP family.

E2F1_HUMAN,WEB RESOURCE: Name=NIEHS-SNPs;
URL="http://egp.gs.washington.edu/data/e2f1/";

E2F1_HUMAN,-----------------------------------------------------------------------
Copyrighted by the UniProt Consortium, see http://www.uniprot.org/terms
Distributed under the Creative Commons Attribution-NoDerivs License
-----------------------------------------------------------------------

HIF1A_HUMAN,FUNCTION: Functions as a master transcriptional regulator of the
adaptive response to hypoxia. Under hypoxic conditions activates
the transcription of over 40 genes, including, erythropoietin,
glucose transporters, glycolytic enzymes, vascular endothelial
growth factor, and other genes whose protein products increase
oxygen delivery or facilitate metabolic adaptation to hypoxia.
Plays an essential role in embryonic vascularization, tumor
angiogenesis and pathophysiology of ischemic disease. Binds to
core DNA sequence 5'-[AG]CGTG-3' within the hypoxia response
element (HRE) of target gene promoters. Activation requires
recruitment of transcriptional coactivators such as CREBPB and
EP300. Activity is enhanced by interaction with both, NCOA1 or
NCOA2. Interaction with redox regulatory protein APEX seems to
activate CTAD and potentiates activation by NCOA1 and CREBBP.

HIF1A_HUMAN,SUBUNIT: Interacts with the HIF1A beta/ARNT subunit;
heterodimerization is required for DNA binding. Interacts with
COPS5; the interaction increases the transcriptional activity of
HIF1A through increased stability (By similarity). Interacts with
CREBBP and EP300 (via TAZ-type 1 domains). Interacts with NCOA1,
NCOA2, APEX and HSP90. Interacts (hydroxylated within the ODD
domain) with VHLL (via beta domain); the interaction, leads to
polyubiquitination and subsequent HIF1A proteasomal degradation.
During hypoxia, sumoylated HIF1A also binds VHL; the interaction
promotes the ubiquitination of HIF1A. Interacts with SENP1; the
interaction desumoylates HIF1A resulting in stabilization and
activation of transcription. Interacts (Via the ODD domain) with
ARD1A; the interaction appears not to acetylate HIF1A nor have any
affect on protein stability, during hypoxia. Interacts with RWDD3;
the interaction enhances HIF1A sumoylation. Interacts with TSGA10
(By similarity).

HIF1A_HUMAN,INTERACTION:
P10275:AR; NbExp=1; IntAct=EBI-447269, EBI-608057;
Q09472:EP300; NbExp=2; IntAct=EBI-447269, EBI-447295;
Q96CS3:FAF2; NbExp=1; IntAct=EBI-447269, EBI-1055805;
Q9NWT6:HIF1AN; NbExp=1; IntAct=EBI-447269, EBI-745632;
P61244:MAX; NbExp=1; IntAct=EBI-447269, EBI-878388;
Q13438:OS9; NbExp=2; IntAct=EBI-447269, EBI-1174342;
Q13438-1:OS9; NbExp=1; IntAct=EBI-447269, EBI-1174351;
Q13438-2:OS9; NbExp=1; IntAct=EBI-447269, EBI-1174355;
Q92831:PCAF; NbExp=2; IntAct=EBI-447269, EBI-477430;
Q9Y3V2:RWDD3; NbExp=1; IntAct=EBI-447269, EBI-1549885;
Q9UHD8-1:SEPT9; NbExp=3; IntAct=EBI-447269, EBI-851558;
O94888:UBXN7; NbExp=2; IntAct=EBI-447269, EBI-1993627;
P40337:VHL; NbExp=1; IntAct=EBI-447269, EBI-301246;

HIF1A_HUMAN,SUBCELLULAR LOCATION: Cytoplasm. Nucleus. Note=Cytoplasmic in
normoxia, nuclear translocation in response to hypoxia.
Colocalizes with SUMO1 in the nucleus, under hypoxia.

HIF1A_HUMAN,ALTERNATIVE PRODUCTS:
Event=Alternative splicing; Named isoforms=2;
Name=1;
  IsoId=Q16665-1; Sequence=Displayed;
Name=2;
  IsoId=Q16665-2; Sequence=VSP_007738;
  Note=No experimental confirmation available;

HIF1A_HUMAN,TISSUE SPECIFICITY: Expressed in most tissues with highest levels
in kidney and heart. Overexpressed in the majority of common human
cancers and their metastases, due to the presence of intratumoral
hypoxia and as a result of mutations in genes encoding
oncoproteins and tumor suppressors.

HIF1A_HUMAN,INDUCTION: Under reduced oxygen tension. Induced also by various
receptor-mediated factors such as growth factors, cytokines, and
circulatory factors such as PDGF, EGF FGF-2 FGF-2 IGF-2, TGF-1
beta, HGF, TNF alpha, IL-1 beta, angiotensin-2 and thrombin.
However, this induction is less intense than that stimulated by
hypoxia.

HIF1A_HUMAN,DOMAIN: Contains two independent C-terminal transactivation
domains, NTAD and CTAD, which function synergistically. Their
transcriptional activity is repressed by an intervening inhibitory
domain (ID).

HIF1A_HUMAN,PTM: In normoxia, is hydroxylated on Pro-402 and Pro-564 in the
oxygen-dependent degradation domain (ODD) by EGLN1/PHD1 and
EGLN2/PHD2. EGLN3/PHD3 has also been shown to hydroxylate Pro-564.
The hydroxylated prolines promote interaction with VHL, initiating
rapid ubiquitination and subsequent proteasomal degradation. Under
hypoxia, proline hydroxylation is impaired and ubiquitination is
attenuated, resulting in stabilization.

HIF1A_HUMAN,PTM: In normoxia, is hydroxylated on Asn-803 by HIF1AN, thus
abrogating interaction with CREBBP and EP300 and preventing
transcriptional activation. This hydroxylation is inhibited by the
Cu/Zn-chelator, Clioquinol.

HIF1A_HUMAN,PTM: S-nitrosylation of Cys-800 may be responsible for increased
recruitment of p300 coactivator necessary for transcriptional
activity of HIF-1 complex.

HIF1A_HUMAN,PTM: Requires phosphorylation for DNA-binding.

HIF1A_HUMAN,PTM: Sumoylated; by SUMO1 under hypoxia. Sumoylation is enhanced
through interaction with RWDD3. Desumoylation by SENP1 leads to
increased HIF1A stability and transriptional activity (By
similarity).

HIF1A_HUMAN,PTM: Ubiquitinated; in normoxia, following hydroxylation and
interaction with VHL. Lys-532 appears to be the principal site of
ubiquitination. Clioquinol, the Cu/Zn-chelator, inhibits
ubiquitination through preventing hydroxylation at Asn-803.

HIF1A_HUMAN,PTM: The iron and 2-oxoglutarate dependent 3-hydroxylation of
asparagine is (S) stereospecific within HIF CTAD domains.

HIF1A_HUMAN,SIMILARITY: Contains 1 basic helix-loop-helix (bHLH) domain.

HIF1A_HUMAN,SIMILARITY: Contains 1 PAC (PAS-associated C-terminal) domain.

HIF1A_HUMAN,SIMILARITY: Contains 2 PAS (PER-ARNT-SIM) domains.

HIF1A_HUMAN,WEB RESOURCE: Name=Wikipedia; Note=Hypoxia inducible factor entry;
URL="http://en.wikipedia.org/wiki/Hypoxia_inducible_factor";

HIF1A_HUMAN,-----------------------------------------------------------------------
Copyrighted by the UniProt Consortium, see http://www.uniprot.org/terms
Distributed under the Creative Commons Attribution-NoDerivs License
-----------------------------------------------------------------------

MDM2_HUMAN,FUNCTION: Inhibits TP53/p53- and TP73/p73-mediated cell cycle
arrest and apoptosis by binding its transcriptional activation
domain. Functions as a ubiquitin ligase E3, in the presence of E1
and E2, toward p53 and itself. Permits the nuclear export of p53
and targets it for proteasome-mediated proteolysis.

MDM2_HUMAN,SUBUNIT: Binds p53, p73, ARF(P14), ribosomal protein L5 and
specifically to RNA. Can interact also with retinoblastoma protein
(RB), E1A-associated protein EP300 and the E2F1 transcription
factor. Forms a ternary complex with TP53/p53 and WWOX. Interacts
with CDKN2AIP, MTBP, TBRG1, USP7, PYHIN1 and UBXN6. Isoform Mdm2-F
does not interact with TP53/p53. Interacts with and ubiquitinates
HIV-1 Tat.

MDM2_HUMAN,INTERACTION:
Self; NbExp=1; IntAct=EBI-389668, EBI-389668;
P60709:ACTB; NbExp=1; IntAct=EBI-389668, EBI-353944;
P10275:AR; NbExp=1; IntAct=EBI-389668, EBI-608057;
Q8N726:CDKN2A; NbExp=3; IntAct=EBI-389668, EBI-625922;
Q9UER7:DAXX; NbExp=4; IntAct=EBI-389668, EBI-77321;
P81605:DCD; NbExp=1; IntAct=EBI-389668, EBI-395625;
P68104:EEF1A1; NbExp=4; IntAct=EBI-389668, EBI-352162;
P03372:ESR1; NbExp=1; IntAct=EBI-389668, EBI-78473;
P04406:GAPDH; NbExp=1; IntAct=EBI-389668, EBI-354056;
P06396-2:GSN; NbExp=1; IntAct=EBI-389668, EBI-1018556;
Q8N9B5:JMY; NbExp=1; IntAct=EBI-389668, EBI-866435;
Q9QXM1:Jmy (xeno); NbExp=1; IntAct=EBI-389668, EBI-866001;
P04264:KRT1; NbExp=1; IntAct=EBI-389668, EBI-298429;
P13645:KRT10; NbExp=1; IntAct=EBI-389668, EBI-465144;
P02533:KRT14; NbExp=1; IntAct=EBI-389668, EBI-702178;
P35908:KRT2; NbExp=1; IntAct=EBI-389668, EBI-1247312;
P05787:KRT8; NbExp=1; IntAct=EBI-389668, EBI-297852;
P35527:KRT9; NbExp=1; IntAct=EBI-389668, EBI-356382;
O15151:MDM4; NbExp=2; IntAct=EBI-389668, EBI-398437;
P06748:NPM1; NbExp=3; IntAct=EBI-389668, EBI-78579;
Q61937:Npm1 (xeno); NbExp=2; IntAct=EBI-389668, EBI-626362;
P29590:PML; NbExp=2; IntAct=EBI-389668, EBI-295890;
P29590-5:PML; NbExp=1; IntAct=EBI-389668, EBI-304008;
Q15959:PML; NbExp=1; IntAct=EBI-389668, EBI-779712;
O15297:PPM1D; NbExp=2; IntAct=EBI-389668, EBI-1551512;
P62913:RPL11; NbExp=1; IntAct=EBI-389668, EBI-354380;
P46777:RPL5; NbExp=1; IntAct=EBI-389668, EBI-358018;
P60866:RPS20; NbExp=1; IntAct=EBI-389668, EBI-353105;
P62988:RPS27A; NbExp=1; IntAct=EBI-389668, EBI-413034;
P62081:RPS7; NbExp=5; IntAct=EBI-389668, EBI-354360;
P20226:TBP; NbExp=1; IntAct=EBI-389668, EBI-355371;
P04637:TP53; NbExp=7; IntAct=EBI-389668, EBI-366083;
Q9BQE3:TUBA1C; NbExp=1; IntAct=EBI-389668, EBI-1103245;
Q13885:TUBB2A; NbExp=1; IntAct=EBI-389668, EBI-711595;
Q93009:USP7; NbExp=4; IntAct=EBI-389668, EBI-302474;
P08670:VIM; NbExp=1; IntAct=EBI-389668, EBI-353844;

MDM2_HUMAN,SUBCELLULAR LOCATION: Nucleus, nucleoplasm. Cytoplasm. Nucleus,
nucleolus. Note=Expressed predominantly in the nucleoplasm.
Interaction with ARF(P14) results in the localization of both
proteins to the nucleolus. The nucleolar localization signals in
both ARF(P14) and MDM2 may be necessary to allow efficient
nucleolar localization of both proteins.

MDM2_HUMAN,ALTERNATIVE PRODUCTS:
Event=Alternative splicing; Named isoforms=10;
Name=Mdm2;
  IsoId=Q00987-1; Sequence=Displayed;
Name=Mdm2-A;
  IsoId=Q00987-2; Sequence=VSP_003208;
Name=Mdm2-A1;
  IsoId=Q00987-3; Sequence=VSP_003208, VSP_003214;
Name=Mdm2-B;
  IsoId=Q00987-4; Sequence=VSP_003209;
Name=Mdm2-C;
  IsoId=Q00987-5; Sequence=VSP_003211;
Name=Mdm2-D;
  IsoId=Q00987-6; Sequence=VSP_003210;
Name=Mdm2-E;
  IsoId=Q00987-7; Sequence=VSP_003212, VSP_003213;
Name=Mdm2-alpha;
  IsoId=Q00987-8; Sequence=VSP_003207;
Name=Mdm2-F;
  IsoId=Q00987-9; Sequence=VSP_022578;
Name=Mdm2-G;
  IsoId=Q00987-10; Sequence=VSP_022579;

MDM2_HUMAN,TISSUE SPECIFICITY: Ubiquitous. Isoform Mdm2-A, isoform Mdm2-B,
isoform Mdm2-C, isoform Mdm2-D, isoform Mdm2-E, isoform Mdm2-F and
isoform Mdm2-G are observed in a range of cancers but absent in
normal tissues.

MDM2_HUMAN,INDUCTION: By DNA damage.

MDM2_HUMAN,DOMAIN: Region I is sufficient for binding p53 and inhibiting its
G1 arrest and apoptosis functions. It also binds p73 and E2F1.
Region II contains most of a central acidic region required for
interaction with ribosomal protein L5 and a putative C4-type zinc
finger. The RING finger domain which coordinates two molecules of
zinc interacts specifically with RNA whether or not zinc is
present and mediates the heterooligomerization with MDM4. It is
also essential for its ubiquitin ligase E3 activity toward p53 and
itself.

MDM2_HUMAN,PTM: Phosphorylated in response to ionizing radiation in an ATM-
dependent manner.

MDM2_HUMAN,PTM: Auto-ubiquitinated; which leads to proteasomal degradation.

MDM2_HUMAN,DISEASE: Seems to be amplified in certain tumors (including soft
tissue sarcomas, osteosarcomas and gliomas). A higher frequency of
splice variants lacking p53 binding domain sequences was found in
late-stage and high-grade ovarian and bladder carcinomas. Four of
the splice variants show loss of p53 binding.

MDM2_HUMAN,MISCELLANEOUS: MDM2 RING finger mutations that failed to
ubiquitinate p53 in vitro did not target p53 for degradation when
expressed in cells.

MDM2_HUMAN,SIMILARITY: Belongs to the MDM2/MDM4 family.

MDM2_HUMAN,SIMILARITY: Contains 1 RanBP2-type zinc finger.

MDM2_HUMAN,SIMILARITY: Contains 1 RING-type zinc finger.

MDM2_HUMAN,SIMILARITY: Contains 1 SWIB domain.

MDM2_HUMAN,WEB RESOURCE: Name=Atlas of Genetics and Cytogenetics in Oncology
and Haematology;
URL="http://atlasgeneticsoncology.org/Genes/MDM2ID115ch12q15.html";

MDM2_HUMAN,WEB RESOURCE: Name=NIEHS-SNPs;
URL="http://egp.gs.washington.edu/data/mdm2/";

MDM2_HUMAN,WEB RESOURCE: Name=Wikipedia; Note=Mdm2 entry;
URL="http://en.wikipedia.org/wiki/Mdm2";

MDM2_HUMAN,-----------------------------------------------------------------------
Copyrighted by the UniProt Consortium, see http://www.uniprot.org/terms
Distributed under the Creative Commons Attribution-NoDerivs License
-----------------------------------------------------------------------

ZF112_HUMAN,FUNCTION: May be involved in transcriptional regulation.

ZF112_HUMAN,SUBCELLULAR LOCATION: Nucleus (Probable).

ZF112_HUMAN,SIMILARITY: Belongs to the krueppel C2H2-type zinc-finger protein
family.

ZF112_HUMAN,SIMILARITY: Contains 17 C2H2-type zinc fingers.

ZF112_HUMAN,SIMILARITY: Contains 1 KRAB domain.

ZF112_HUMAN,-----------------------------------------------------------------------
Copyrighted by the UniProt Consortium, see http://www.uniprot.org/terms
Distributed under the Creative Commons Attribution-NoDerivs License
-----------------------------------------------------------------------

CEBPB_HUMAN,FUNCTION: Important transcriptional activator in the regulation of
genes involved in immune and inflammatory responses. Specifically
binds to an IL-1 response element in the IL-6 gene. NF-IL6 also
binds to regulatory regions of several acute-phase and cytokines
genes. It probably plays a role in the regulation of acute-phase
reaction, inflammation and hemopoiesis. The consensus recognition
site is 5'-T[TG]NNGNAA[TG]-3'.

CEBPB_HUMAN,SUBUNIT: Binds DNA as a dimer and can form stable heterodimers
with C/EBP alpha, delta and gamma. Interacts with TRIM28 and
PTGES2 (By similarity).

CEBPB_HUMAN,INTERACTION:
Q13485:SMAD4; NbExp=1; IntAct=EBI-969696, EBI-347263;
P04637:TP53; NbExp=3; IntAct=EBI-969696, EBI-366083;

CEBPB_HUMAN,SUBCELLULAR LOCATION: Nucleus.

CEBPB_HUMAN,TISSUE SPECIFICITY: Expressed at low levels in the lung, kidney
and spleen.

CEBPB_HUMAN,PTM: Sumoylated by polymeric chains of SUMO2 or SUMO3.

CEBPB_HUMAN,SIMILARITY: Belongs to the bZIP family. C/EBP subfamily.

CEBPB_HUMAN,SIMILARITY: Contains 1 bZIP domain.

CEBPB_HUMAN,WEB RESOURCE: Name=SeattleSNPs;
URL="http://pga.gs.washington.edu/data/cebpb/";

CEBPB_HUMAN,-----------------------------------------------------------------------
Copyrighted by the UniProt Consortium, see http://www.uniprot.org/terms
Distributed under the Creative Commons Attribution-NoDerivs License
-----------------------------------------------------------------------

CDN1A_HUMAN,FUNCTION: May be the important intermediate by which p53 mediates
its role as an inhibitor of cellular proliferation in response to
DNA damage. Binds to and inhibits cyclin-dependent kinase
activity, preventing phosphorylation of critical cyclin-dependent
kinase substrates and blocking cell cycle progression.

CDN1A_HUMAN,INTERACTION:
P78396:CCNA1; NbExp=1; IntAct=EBI-375077, EBI-375065;
P20248:CCNA2; NbExp=1; IntAct=EBI-375077, EBI-457097;
O95067:CCNB2; NbExp=1; IntAct=EBI-375077, EBI-375024;
P24385:CCND1; NbExp=2; IntAct=EBI-375077, EBI-375001;
P30281:CCND3; NbExp=1; IntAct=EBI-375077, EBI-375013;
P24864:CCNE1; NbExp=3; IntAct=EBI-375077, EBI-519526;
O96020:CCNE2; NbExp=1; IntAct=EBI-375077, EBI-375033;
O75419:CDC45L; NbExp=1; IntAct=EBI-375077, EBI-374969;
Q99459:CDC5L; NbExp=1; IntAct=EBI-375077, EBI-374880;
Q99741:CDC6; NbExp=1; IntAct=EBI-375077, EBI-374862;
O00311:CDC7; NbExp=1; IntAct=EBI-375077, EBI-374980;
P24941:CDK2; NbExp=5; IntAct=EBI-375077, EBI-375096;
P11802:CDK4; NbExp=2; IntAct=EBI-375077, EBI-295644;
Q00535:CDK5; NbExp=1; IntAct=EBI-375077, EBI-1041567;
Q00534:CDK6; NbExp=1; IntAct=EBI-375077, EBI-295663;
O75496:GMNN; NbExp=1; IntAct=EBI-375077, EBI-371669;
Q7L590:MCM10; NbExp=1; IntAct=EBI-375077, EBI-374912;
Q03392:pcn1 (xeno); NbExp=1; IntAct=EBI-375077, EBI-768724;
P12004:PCNA; NbExp=1; IntAct=EBI-375077, EBI-358311;
O94921:PFTK1; NbExp=4; IntAct=EBI-375077, EBI-1043945;

CDN1A_HUMAN,SUBCELLULAR LOCATION: Cytoplasm. Nucleus.

CDN1A_HUMAN,TISSUE SPECIFICITY: Expressed in all adult human tissues, with 5-
fold lower levels observed in the brain.

CDN1A_HUMAN,INDUCTION: By p53, mezerein (antileukemic compound) and interferon
beta.

CDN1A_HUMAN,PTM: Phosphorylation of Thr-145 by Akt or of Ser-146 by PKC
impairs binding to PCNA.

CDN1A_HUMAN,SIMILARITY: Belongs to the CDI family.

CDN1A_HUMAN,WEB RESOURCE: Name=Atlas of Genetics and Cytogenetics in Oncology
and Haematology;
URL="http://atlasgeneticsoncology.org/Genes/CDKN1AID139.html";

CDN1A_HUMAN,WEB RESOURCE: Name=NIEHS-SNPs;
URL="http://egp.gs.washington.edu/data/cdkn1a/";

CDN1A_HUMAN,-----------------------------------------------------------------------
Copyrighted by the UniProt Consortium, see http://www.uniprot.org/terms
Distributed under the Creative Commons Attribution-NoDerivs License
-----------------------------------------------------------------------

CDK9_HUMAN,FUNCTION: Member of the cyclin-dependent kinase pair (CDK9/cyclin-
T) complex, also called positive transcription elongation factor b
(P-TEFb), which facilitates the transition from abortive to
production elongation by phosphorylating the CTD (C-terminal
domain) of the large subunit of RNA polymerase II (RNAP II),
SUPT5H and RDBP. The CDK9/cyclin-K complex has also a kinase
activity toward CTD of RNAP II and can substitute for P-TEFb in
vitro.

CDK9_HUMAN,CATALYTIC ACTIVITY: ATP + a protein = ADP + a phosphoprotein.

CDK9_HUMAN,CATALYTIC ACTIVITY: ATP + [DNA-directed RNA polymerase] = ADP +
[DNA-directed RNA polymerase] phosphate.

CDK9_HUMAN,SUBUNIT: Associates with CCNT1/cyclin-T1 to form P-TEFb. P-TEFb
forms a complex with AFF4/AF5Q31. Also associates with
CCNK/cyclin-K. Component of a complex which is at least composed
of HTATSF1/Tat-SF1, P-TEFb complex, RNA pol II, SUPT5H, and
NCL/nucleolin. Component of the 7SK snRNP complex at least
composed of P-TEFb (composed of CDK9 and CCNT1/cyclin-T1), HEXIM1,
HEXIM2, BCDIN3, SART3 proteins and 7SK and U6 snRNAs.

CDK9_HUMAN,SUBCELLULAR LOCATION: Nucleus.

CDK9_HUMAN,ALTERNATIVE PRODUCTS:
Event=Alternative splicing; Named isoforms=2;
Name=1;
  IsoId=P50750-1; Sequence=Displayed;
Name=2;
  IsoId=P50750-2; Sequence=VSP_016288;
  Note=Phosphorylated on Ser-27, Ser-35, Ser-52 and Ser-56;

CDK9_HUMAN,TISSUE SPECIFICITY: Ubiquitous.

CDK9_HUMAN,SIMILARITY: Belongs to the protein kinase superfamily. CMGC
Ser/Thr protein kinase family. CDC2/CDKX subfamily.

CDK9_HUMAN,SIMILARITY: Contains 1 protein kinase domain.

CDK9_HUMAN,SEQUENCE CAUTION:
Sequence=CAI39767.1; Type=Erroneous gene model prediction;

CDK9_HUMAN,WEB RESOURCE: Name=NIEHS-SNPs;
URL="http://egp.gs.washington.edu/data/cdk9/";

CDK9_HUMAN,-----------------------------------------------------------------------
Copyrighted by the UniProt Consortium, see http://www.uniprot.org/terms
Distributed under the Creative Commons Attribution-NoDerivs License
-----------------------------------------------------------------------

CDK6_HUMAN,FUNCTION: Probably involved in the control of the cell cycle.
Interacts with D-type G1 cyclins.

CDK6_HUMAN,CATALYTIC ACTIVITY: ATP + a protein = ADP + a phosphoprotein.

CDK6_HUMAN,INTERACTION:
P24385:CCND1; NbExp=1; IntAct=EBI-295663, EBI-375001;
P30281:CCND3; NbExp=1; IntAct=EBI-295663, EBI-375013;
Q16543:CDC37; NbExp=1; IntAct=EBI-295663, EBI-295634;
P38936:CDKN1A; NbExp=1; IntAct=EBI-295663, EBI-375077;
O77617-1:CDKN2A (xeno); NbExp=1; IntAct=EBI-295663, EBI-1542248;
P42771:CDKN2A; NbExp=5; IntAct=EBI-295663, EBI-375053;
P42773:CDKN2C; NbExp=2; IntAct=EBI-295663, EBI-711290;
Q60773:Cdkn2d (xeno); NbExp=1; IntAct=EBI-295663, EBI-1027163;
Q7L590:MCM10; NbExp=1; IntAct=EBI-295663, EBI-374912;
P49736:MCM2; NbExp=1; IntAct=EBI-295663, EBI-374819;

CDK6_HUMAN,SIMILARITY: Belongs to the protein kinase superfamily. CMGC
Ser/Thr protein kinase family. CDC2/CDKX subfamily.

CDK6_HUMAN,SIMILARITY: Contains 1 protein kinase domain.

CDK6_HUMAN,WEB RESOURCE: Name=NIEHS-SNPs;
URL="http://egp.gs.washington.edu/data/cdk6/";

CDK6_HUMAN,-----------------------------------------------------------------------
Copyrighted by the UniProt Consortium, see http://www.uniprot.org/terms
Distributed under the Creative Commons Attribution-NoDerivs License
-----------------------------------------------------------------------

CDK4_HUMAN,FUNCTION: Probably involved in the control of the cell cycle.

CDK4_HUMAN,CATALYTIC ACTIVITY: ATP + a protein = ADP + a phosphoprotein.

CDK4_HUMAN,ENZYME REGULATION: Phosphorylation at Thr-172 is necessary for
enzymatic activity (By similarity).

CDK4_HUMAN,SUBUNIT: Forms a stable complex with D-type G1 cyclins. Interacts
with SEI1 and ZNF655/VIK.

CDK4_HUMAN,INTERACTION:
Q9P1U1:ACTR3B; NbExp=1; IntAct=EBI-295644, EBI-1047175;
P24385:CCND1; NbExp=6; IntAct=EBI-295644, EBI-375001;
P30279:CCND2; NbExp=1; IntAct=EBI-295644, EBI-748789;
P30281:CCND3; NbExp=3; IntAct=EBI-295644, EBI-375013;
Q16543:CDC37; NbExp=4; IntAct=EBI-295644, EBI-295634;
O00311:CDC7; NbExp=1; IntAct=EBI-295644, EBI-374980;
P38936:CDKN1A; NbExp=2; IntAct=EBI-295644, EBI-375077;
P46527:CDKN1B; NbExp=2; IntAct=EBI-295644, EBI-519280;
P49918:CDKN1C; NbExp=1; IntAct=EBI-295644, EBI-519256;
P42771:CDKN2A; NbExp=5; IntAct=EBI-295644, EBI-375053;
P42772:CDKN2B; NbExp=2; IntAct=EBI-295644, EBI-711280;
P42773:CDKN2C; NbExp=1; IntAct=EBI-295644, EBI-711290;
Q9UJU6:DBNL; NbExp=1; IntAct=EBI-295644, EBI-751783;
P57678:GEMIN4; NbExp=1; IntAct=EBI-295644, EBI-356700;
P07948:LYN; NbExp=1; IntAct=EBI-295644, EBI-79452;
P49736:MCM2; NbExp=1; IntAct=EBI-295644, EBI-374819;
P62136:PPP1CA; NbExp=1; IntAct=EBI-295644, EBI-357253;
P36873-1:PPP1CC; NbExp=1; IntAct=EBI-295644, EBI-356289;
Q9NS64:RPRM; NbExp=1; IntAct=EBI-295644, EBI-1052363;
Q14683:SMC1A; NbExp=1; IntAct=EBI-295644, EBI-80690;
Q9UQE7:SMC3; NbExp=1; IntAct=EBI-295644, EBI-80718;
Q8N720:ZNF655; NbExp=2; IntAct=EBI-295644, EBI-625509;

CDK4_HUMAN,DISEASE: CDK4 mutations are involved in tumor formation.

CDK4_HUMAN,DISEASE: Defects in CDK4 are the cause of cutaneous malignant
melanoma 3 (CMM3) [MIM:609048, 155600]. Malignant melanoma is a
malignant neoplasm of melanocytes, arising de novo or from a
preexisting benign nevus, which occurs most often in the skin but
also may involve other sites.

CDK4_HUMAN,SIMILARITY: Belongs to the protein kinase superfamily. CMGC
Ser/Thr protein kinase family. CDC2/CDKX subfamily.

CDK4_HUMAN,SIMILARITY: Contains 1 protein kinase domain.

CDK4_HUMAN,WEB RESOURCE: Name=Atlas of Genetics and Cytogenetics in Oncology
and Haematology;
URL="http://atlasgeneticsoncology.org/Genes/CDK4ID238ch12q14.html";

CDK4_HUMAN,WEB RESOURCE: Name=GeneReviews;
URL="http://www.genetests.org/query?gene=CDK4";

CDK4_HUMAN,WEB RESOURCE: Name=NIEHS-SNPs;
URL="http://egp.gs.washington.edu/data/cdk4/";

CDK4_HUMAN,-----------------------------------------------------------------------
Copyrighted by the UniProt Consortium, see http://www.uniprot.org/terms
Distributed under the Creative Commons Attribution-NoDerivs License
-----------------------------------------------------------------------

CDK2_HUMAN,FUNCTION: Involved in the control of the cell cycle. Interacts
with cyclins A, B1, B3, D, or E. Activity of CDK2 is maximal
during S phase and G2.

CDK2_HUMAN,CATALYTIC ACTIVITY: ATP + a protein = ADP + a phosphoprotein.

CDK2_HUMAN,ENZYME REGULATION: Phosphorylation at Thr-14 or Tyr-15 inactivates
the enzyme, while phosphorylation at Thr-160 activates it.

CDK2_HUMAN,SUBUNIT: Found in a complex with CABLES1, CCNA1 and CCNE1.
Interacts with CABLES1 (By similarity). Interacts with UHRF2. Part
of a complex consisting of UHRF2, CDK2 and CCNE1. Interacts with
the Speedy/Ringo proteins SPDYA and SPDYC. Found in a complex with
both SPDYA and CDKN1B/KIP1.

CDK2_HUMAN,INTERACTION:
Self; NbExp=1; IntAct=EBI-375096, EBI-375096;
Q14CX7:C12orf30; NbExp=1; IntAct=EBI-375096, EBI-1048503;
P49662:CASP4; NbExp=1; IntAct=EBI-375096, EBI-1057327;
O95067:CCNB2; NbExp=1; IntAct=EBI-375096, EBI-375024;
P24864:CCNE1; NbExp=4; IntAct=EBI-375096, EBI-519526;
O96020:CCNE2; NbExp=5; IntAct=EBI-375096, EBI-375033;
P38936:CDKN1A; NbExp=5; IntAct=EBI-375096, EBI-375077;
P46527:CDKN1B; NbExp=6; IntAct=EBI-375096, EBI-519280;
Q16667:CDKN3; NbExp=1; IntAct=EBI-375096, EBI-1031527;
P11171:EPB41; NbExp=1; IntAct=EBI-375096, EBI-1050906;
Q9H1Q7:FAM113A; NbExp=1; IntAct=EBI-375096, EBI-748452;
P22087:FBL; NbExp=1; IntAct=EBI-375096, EBI-358318;
P25205:MCM3; NbExp=1; IntAct=EBI-375096, EBI-355153;
Q15843:NEDD8; NbExp=1; IntAct=EBI-375096, EBI-716247;
O15294:OGT; NbExp=1; IntAct=EBI-375096, EBI-539828;
Q13416:ORC2L; NbExp=1; IntAct=EBI-375096, EBI-374957;
P30086:PEBP1; NbExp=1; IntAct=EBI-375096, EBI-716384;
Q96Q40:PFTK2; NbExp=1; IntAct=EBI-375096, EBI-1051975;
P62136:PPP1CA; NbExp=1; IntAct=EBI-375096, EBI-357253;
P36873-1:PPP1CC; NbExp=1; IntAct=EBI-375096, EBI-356289;
O75365:PTP4A3; NbExp=1; IntAct=EBI-375096, EBI-1043866;
P06400:RB1; NbExp=1; IntAct=EBI-375096, EBI-491274;
Q99523:SORT1; NbExp=1; IntAct=EBI-375096, EBI-1057058;
Q15714:TSC22D1; NbExp=1; IntAct=EBI-375096, EBI-712609;
P61081:UBE2M; NbExp=1; IntAct=EBI-375096, EBI-1041660;
Q96PU4:UHRF2; NbExp=4; IntAct=EBI-375096, EBI-625304;
P40337:VHL; NbExp=1; IntAct=EBI-375096, EBI-301246;
Q9P2S5:WDR8; NbExp=1; IntAct=EBI-375096, EBI-1054904;

CDK2_HUMAN,SIMILARITY: Belongs to the protein kinase superfamily. CMGC
Ser/Thr protein kinase family. CDC2/CDKX subfamily.

CDK2_HUMAN,SIMILARITY: Contains 1 protein kinase domain.

CDK2_HUMAN,WEB RESOURCE: Name=NIEHS-SNPs;
URL="http://egp.gs.washington.edu/data/cdk2/";

CDK2_HUMAN,-----------------------------------------------------------------------
Copyrighted by the UniProt Consortium, see http://www.uniprot.org/terms
Distributed under the Creative Commons Attribution-NoDerivs License
-----------------------------------------------------------------------

HSP7C_HUMAN,FUNCTION: Chaperone. Isoform 2 may function as an endogenous
inhibitory regulator of HSC70 by competing the co-chaperones.

HSP7C_HUMAN,SUBUNIT: Interacts with HSPH1/HSP105. Interacts with IRAK1BP1 (By
similarity). Interacts with PACRG and TSC2.

HSP7C_HUMAN,INTERACTION:
P49407:ARRB1; NbExp=1; IntAct=EBI-351896, EBI-743313;
P32121:ARRB2; NbExp=1; IntAct=EBI-351896, EBI-714559;
P30793:GCH1; NbExp=2; IntAct=EBI-351896, EBI-958183;
Q9NZL4:HSPBP1; NbExp=2; IntAct=EBI-351896, EBI-356763;
Q9UNE7:STUB1; NbExp=2; IntAct=EBI-351896, EBI-357085;

HSP7C_HUMAN,SUBCELLULAR LOCATION: Cytoplasm. Melanosome. Note=Translocates
rapidly from the cytoplasm to the nuclei, and especially to the
nucleoli, upon heat shock. Identified by mass spectrometry in
melanosome fractions from stage I to stage IV.

HSP7C_HUMAN,ALTERNATIVE PRODUCTS:
Event=Alternative splicing; Named isoforms=2;
Name=1;
  IsoId=P11142-1; Sequence=Displayed;
Name=2; Synonyms=HSC54;
  IsoId=P11142-2; Sequence=VSP_002427;

HSP7C_HUMAN,TISSUE SPECIFICITY: Ubiquitous.

HSP7C_HUMAN,INDUCTION: Constitutively synthesized.

HSP7C_HUMAN,PTM: Phosphorylated upon DNA damage, probably by ATM or ATR.

HSP7C_HUMAN,SIMILARITY: Belongs to the heat shock protein 70 family.

HSP7C_HUMAN,-----------------------------------------------------------------------
Copyrighted by the UniProt Consortium, see http://www.uniprot.org/terms
Distributed under the Creative Commons Attribution-NoDerivs License
-----------------------------------------------------------------------

HDAC2_HUMAN,FUNCTION: Responsible for the deacetylation of lysine residues on
the N-terminal part of the core histones (H2A, H2B, H3 and H4).
Histone deacetylation gives a tag for epigenetic repression and
plays an important role in transcriptional regulation, cell cycle
progression and developmental events. Histone deacetylases act via
the formation of large multiprotein complexes (By similarity).

HDAC2_HUMAN,FUNCTION: Forms transcriptional repressor complexes by associating
with MAD, SIN3, YY1 and N-COR. Interacts in the late S-phase of
DNA-replication with DNMT1 in the other transcriptional repressor
complex composed of DNMT1, DMAP1, PCNA, CAF1.

HDAC2_HUMAN,CATALYTIC ACTIVITY: Hydrolysis of an N(6)-acetyl-lysine residue of
a histone to yield a deacetylated histone.

HDAC2_HUMAN,SUBUNIT: Interacts with the non-histone region of H2AFY (By
similarity). Part of the core histone deacetylase (HDAC) complex
composed of HDAC1, HDAC2, RBBP4 and RBBP7. The core complex
associates with MTA2, MBD3, MTA1L1, CHD3 and CHD4 to form the
nucleosome remodeling and histone deacetylation (NuRD) complex, or
with SIN3, SAP18 and SAP30 to form the SIN3 HDAC complex.
Component of a BHC histone deacetylase complex that contains
HDAC1, HDAC2, HMG20B/BRAF35, AOF2/LSD1, RCOR1/CoREST and
PHF21A/BHC80. The BHC complex may also contain ZMYM2, ZNF217,
ZMYM3, GSE1 and GTF2I. Part of a complex containing the core
histones H2A, H2B, H3 and H4, DEK and unphosphorylated DAXX. Part
of a complex containing ATR and CHD4. Forms a heterologous complex
at least with YY1. Interacts with ATR, DNMT1, MINT, HDAC7, HDAC10,
HCFC1, NRIP1, MJD2A/JHDM3A, PRDM6, SAP30, SETDB1 and SUV39H1.
Interacts with the non-histone region of H2AFY. Interacts with
PELP1. Component of a mSin3A corepressor complex that contains
SIN3A, SAP130, SUDS3/SAP45, ARID4B/SAP180, HDAC1 and HDAC2.
Interacts with CBFA2T3. Interacts with SAP30L.

HDAC2_HUMAN,INTERACTION:
Q9HCU9:BRMS1; NbExp=2; IntAct=EBI-301821, EBI-714781;
Q9UER7:DAXX; NbExp=1; IntAct=EBI-301821, EBI-77321;
P51610:HCFC1; NbExp=1; IntAct=EBI-301821, EBI-396176;
Q13547:HDAC1; NbExp=2; IntAct=EBI-301821, EBI-301834;
Q969S8:HDAC10; NbExp=1; IntAct=EBI-301821, EBI-301762;
Q9UIS9:MBD1; NbExp=2; IntAct=EBI-301821, EBI-867196;
P48382:RFX5; NbExp=1; IntAct=EBI-301821, EBI-923266;
Q96ST3:SIN3A; NbExp=2; IntAct=EBI-301821, EBI-347218;
O43463:SUV39H1; NbExp=2; IntAct=EBI-301821, EBI-349968;

HDAC2_HUMAN,SUBCELLULAR LOCATION: Nucleus.

HDAC2_HUMAN,TISSUE SPECIFICITY: Widely expressed; lower levels in brain and
lung.

HDAC2_HUMAN,SIMILARITY: Belongs to the histone deacetylase family. Type 1
subfamily.

HDAC2_HUMAN,SEQUENCE CAUTION:
Sequence=CAI14206.1; Type=Miscellaneous discrepancy; Note=Intron retention;

HDAC2_HUMAN,-----------------------------------------------------------------------
Copyrighted by the UniProt Consortium, see http://www.uniprot.org/terms
Distributed under the Creative Commons Attribution-NoDerivs License
-----------------------------------------------------------------------

ESR1_HUMAN,FUNCTION: Nuclear hormone receptor. The steroid hormones and their
receptors are involved in the regulation of eukaryotic gene
expression and affect cellular proliferation and differentiation
in target tissues.

ESR1_HUMAN,SUBUNIT: Interacts with SLC30A9 (By similarity). Binds DNA as a
homodimer. Can form a heterodimer with ESR2. Interacts with NCOA3,
NCOA5 and NCOA6 coactivators, leading to a strong increase of
transcription of target genes. Interacts with NCOA7 in a ligand-
inducible manner. Interacts with PHB2, PELP1 and UBE1C. Interacts
with AKAP13. Interacts with CUEDC2. Interacts with JARID1A.
Interacts with SMARD1. Interacts with HEXIM1 and MAP1S. Interacts
with PBXIP1. Interaction with MUC1 is stimulated by 7 beta-
estradiol (E2) and enhances ERS1-mediated transcription. Interacts
with DNTTIP2 and FAM120B. Interacts with isoform 4 of TXNRD1.
Interacts with MLL2. Interacts with ATAD2 and this interaction is
enhanced by estradiol.

ESR1_HUMAN,INTERACTION:
P38398:BRCA1; NbExp=4; IntAct=EBI-78473, EBI-349905;
P20290-2:BTF3; NbExp=4; IntAct=EBI-78473, EBI-1054703;
Q3L8U1-3:CHD9; NbExp=1; IntAct=EBI-78473, EBI-960730;
Q8N1N5:CRIPAK; NbExp=1; IntAct=EBI-78473, EBI-1205846;
Q9H467:CUEDC2; NbExp=2; IntAct=EBI-78473, EBI-1248228;
Q12778:FOXO1; NbExp=1; IntAct=EBI-78473, EBI-1108782;
Q00987:MDM2; NbExp=1; IntAct=EBI-78473, EBI-389668;
O14686:MLL2; NbExp=1; IntAct=EBI-78473, EBI-996065;
Q9Y6Q9:NCOA3; NbExp=1; IntAct=EBI-78473, EBI-81196;
Q9JLI4:Ncoa6 (xeno); NbExp=1; IntAct=EBI-78473, EBI-286271;
Q96RI1:NR1H4; NbExp=1; IntAct=EBI-78473, EBI-1250177;
P36873:PPP1CC; NbExp=1; IntAct=EBI-78473, EBI-356283;
P53041:PPP5C; NbExp=3; IntAct=EBI-78473, EBI-716663;
P55345:PRMT2; NbExp=2; IntAct=EBI-78473, EBI-78458;
Q96GM5:SMARCD1; NbExp=1; IntAct=EBI-78473, EBI-358489;
Q9UKW4:VAV3; NbExp=1; IntAct=EBI-78473, EBI-297568;

ESR1_HUMAN,SUBCELLULAR LOCATION: Nucleus.

ESR1_HUMAN,ALTERNATIVE PRODUCTS:
Event=Alternative splicing; Named isoforms=2;
Name=Long;
  IsoId=P03372-1; Sequence=Displayed;
Name=Short;
  IsoId=P03372-2; Sequence=VSP_003680;

ESR1_HUMAN,DOMAIN: Composed of three domains: a modulating N-terminal domain,
a DNA-binding domain and a C-terminal steroid-binding domain.

ESR1_HUMAN,PTM: Phosphorylated by cyclin A/CDK2. Phosphorylation probably
enhances transcriptional activity.

ESR1_HUMAN,PTM: Glycosylated; contains N-acetylglucosamine, probably O-
linked.

ESR1_HUMAN,POLYMORPHISM: Genetic variations in ESR1 are correlated with bone
mineral density (BMD). Low BMD is a risk factor for osteoporotic
fracture. Osteoporosis is characterized by reduced bone mineral
density, disrutption of bone microarchitecture, and the alteration
of the amount and variety of non-collagenous proteins in bone.
Osteoporotic bones are more at risk of fracture.

ESR1_HUMAN,SIMILARITY: Belongs to the nuclear hormone receptor family. NR3
subfamily.

ESR1_HUMAN,SIMILARITY: Contains 1 nuclear receptor DNA-binding domain.

ESR1_HUMAN,WEB RESOURCE: Name=NIEHS-SNPs;
URL="http://egp.gs.washington.edu/data/esr1/";

ESR1_HUMAN,WEB RESOURCE: Name=Wikipedia; Note=Estrogen receptor entry;
URL="http://en.wikipedia.org/wiki/Estrogen_receptor";

ESR1_HUMAN,-----------------------------------------------------------------------
Copyrighted by the UniProt Consortium, see http://www.uniprot.org/terms
Distributed under the Creative Commons Attribution-NoDerivs License
-----------------------------------------------------------------------

HDAC1_HUMAN,FUNCTION: Responsible for the deacetylation of lysine residues on
the N-terminal part of the core histones (H2A, H2B, H3 and H4).
Histone deacetylation gives a tag for epigenetic repression and
plays an important role in transcriptional regulation, cell cycle
progression and developmental events. Histone deacetylases act via
the formation of large multiprotein complexes.

HDAC1_HUMAN,CATALYTIC ACTIVITY: Hydrolysis of an N(6)-acetyl-lysine residue of
a histone to yield a deacetylated histone.

HDAC1_HUMAN,SUBUNIT: Part of the core histone deacetylase (HDAC) complex
composed of HDAC1, HDAC2, RBBP4 and RBBP7. The core complex
associates with MTA2, MBD2, MBD3, MTA1L1, CHD3 and CHD4 to form
the nucleosome remodeling and histone deacetylation (NuRD)
complex, or with SIN3, SAP18 and SAP30 to form the SIN3 HDAC
complex. Component of a BHC histone deacetylase complex that
contains HDAC1, HDAC2, HMG20B/BRAF35, AOF2/LSD1, RCOR1/CoREST and
PHF21A/BHC80. The BHC complex may also contain ZMYM2, ZNF217,
ZMYM3, GSE1 and GTF2I. Associates with the 9-1-1 complex;
interacts with HUS1. Found in a complex with DNMT3A and HDAC7.
Interacts with BCOR, BRMS1L, DAXX, DNMT1, EP300, HCFC1, NFE4,
PCAF, PHB2, MIER1, JMJD2A/JHDM3A, MINT, NRIP1, PRDM6, RERE,
SETDB1, SUV39H1, TGIF, TGIF2, UHRF1, UHRF2 and ZNF541. Interacts
with the non-histone region of H2AFY. Interacts with HDAC9.
Component of a mSin3A corepressor complex that contains SIN3A,
SAP130, SUDS3/SAP45, ARID4B/SAP180, HDAC1 and HDAC2. Interacts
with BANP, CBFA2T3 and JARID1B. Interacts with SAP30L. Interacts
with E4F1. Interacts with KFL1 (By similarity).

HDAC1_HUMAN,INTERACTION:
Self; NbExp=1; IntAct=EBI-301834, EBI-301834;
Q9HCU9:BRMS1; NbExp=2; IntAct=EBI-301834, EBI-714781;
Q9UER7:DAXX; NbExp=1; IntAct=EBI-301834, EBI-77321;
Q9UJW3:DNMT3L; NbExp=2; IntAct=EBI-301834, EBI-740967;
P51610:HCFC1; NbExp=1; IntAct=EBI-301834, EBI-396176;
Q92769:HDAC2; NbExp=2; IntAct=EBI-301834, EBI-301821;
P62805:HIST1H4A; NbExp=1; IntAct=EBI-301834, EBI-302023;
Q9UIS9:MBD1; NbExp=2; IntAct=EBI-301834, EBI-867196;
Q15014:MORF4L2; NbExp=1; IntAct=EBI-301834, EBI-399257;
Q9Y618:NCOR2; NbExp=1; IntAct=EBI-301834, EBI-80830;
P19838:NFKB1; NbExp=2; IntAct=EBI-301834, EBI-300010;
Q8CBD1:Nrip1 (xeno); NbExp=1; IntAct=EBI-301834, EBI-1771626;
P06400:RB1; NbExp=1; IntAct=EBI-301834, EBI-491274;
Q09028:RBBP4; NbExp=1; IntAct=EBI-301834, EBI-620823;
Q16576:RBBP7; NbExp=1; IntAct=EBI-301834, EBI-352227;
Q04206:RELA; NbExp=2; IntAct=EBI-301834, EBI-73886;
Q80TZ9:Rere (xeno); NbExp=1; IntAct=EBI-301834, EBI-904076;
P22670:RFX1; NbExp=1; IntAct=EBI-301834, EBI-716037;
O00422:SAP18; NbExp=2; IntAct=EBI-301834, EBI-1044156;
O43463:SUV39H1; NbExp=2; IntAct=EBI-301834, EBI-349968;
P04637:TP53; NbExp=1; IntAct=EBI-301834, EBI-366083;

HDAC1_HUMAN,SUBCELLULAR LOCATION: Nucleus.

HDAC1_HUMAN,TISSUE SPECIFICITY: Ubiquitous, with higher levels in heart,
pancreas and testis, and lower levels in kidney and brain.

HDAC1_HUMAN,PTM: Sumoylated on Lys-444 and Lys-476; which promotes enzymatic
activity. Desumoylated by SENP1.

HDAC1_HUMAN,PTM: Phosphorylation on Ser-421 and Ser-423 promotes enzymatic
activity and interactions with NuRD and SIN3 complexes.

HDAC1_HUMAN,SIMILARITY: Belongs to the histone deacetylase family. Type 1
subfamily.

HDAC1_HUMAN,-----------------------------------------------------------------------
Copyrighted by the UniProt Consortium, see http://www.uniprot.org/terms
Distributed under the Creative Commons Attribution-NoDerivs License
-----------------------------------------------------------------------

SMCA4_HUMAN,FUNCTION: Transcriptional coactivator cooperating with nuclear
hormone receptors to potentiate transcriptional activation.

SMCA4_HUMAN,SUBUNIT: Interacts with NR3C1, PGR, SMARD1, TOPBP1 and
ZMIM2/ZIMP7. Component of the BAF complex, which includes at least
actin (ACTB), ARID1A, ARID1B/BAF250, SMARCA2, SMARCA4/BRG1,
ACTL6A/BAF53, ACTL6B/BAF53B, SMARCE1/BAF57 SMARCC1/BAF155,
SMARCC2/BAF170, SMARCB1/SNF5/INI1, and one or more of
SMARCD1/BAF60A, SMARCD2/BAF60B, or SMARCD3/BAF60C. In muscle
cells, the BAF complex also contains DPF3. Component of the BAF53
complex, at least composed of BAF53A, RUVBL1, SMARCA4/BRG1, and
TRRAP, which preferentially acetylates histone H4 (and H2A) within
nucleosomes.

SMCA4_HUMAN,INTERACTION:
Self; NbExp=1; IntAct=EBI-302489, EBI-302489;
O14497:ARID1A; NbExp=4; IntAct=EBI-302489, EBI-637887;
Q8NFD5:ARID1B; NbExp=2; IntAct=EBI-302489, EBI-679921;
Q68CP9:ARID2; NbExp=1; IntAct=EBI-302489, EBI-637818;
Q99547:MPHOSPH6; NbExp=1; IntAct=EBI-302489, EBI-373187;
P04150:NR3C1; NbExp=1; IntAct=EBI-302489, EBI-493507;
P06536:Nr3c1 (xeno); NbExp=3; IntAct=EBI-302489, EBI-1187143;
Q86U86:PBRM1; NbExp=1; IntAct=EBI-302489, EBI-637807;
P37231:PPARG; NbExp=1; IntAct=EBI-302489, EBI-781384;
Q9UKL0:RCOR1; NbExp=1; IntAct=EBI-302489, EBI-926563;
Q13127:REST; NbExp=1; IntAct=EBI-302489, EBI-926706;
Q92922:SMARCC1; NbExp=1; IntAct=EBI-302489, EBI-355653;
Q96GM5:SMARCD1; NbExp=2; IntAct=EBI-302489, EBI-358489;
Q969G3-1:SMARCE1; NbExp=1; IntAct=EBI-302489, EBI-455091;
Q969G3-2:SMARCE1; NbExp=1; IntAct=EBI-302489, EBI-455096;

SMCA4_HUMAN,SUBCELLULAR LOCATION: Nucleus.

SMCA4_HUMAN,PTM: Phosphorylated upon DNA damage, probably by ATM or ATR.

SMCA4_HUMAN,SIMILARITY: Belongs to the SNF2/RAD54 helicase family.

SMCA4_HUMAN,SIMILARITY: Contains 1 bromo domain.

SMCA4_HUMAN,SIMILARITY: Contains 1 helicase ATP-binding domain.

SMCA4_HUMAN,SIMILARITY: Contains 1 helicase C-terminal domain.

SMCA4_HUMAN,SIMILARITY: Contains 1 HSA domain.

SMCA4_HUMAN,-----------------------------------------------------------------------
Copyrighted by the UniProt Consortium, see http://www.uniprot.org/terms
Distributed under the Creative Commons Attribution-NoDerivs License
-----------------------------------------------------------------------

TBP_HUMAN,FUNCTION: General transcription factor that functions at the core
of the DNA-binding multiprotein factor TFIID. Binding of TFIID to
the TATA box is the initial transcriptional step of the pre-
initiation complex (PIC), playing a role in the activation of
eukaryotic genes transcribed by RNA polymerase II.

TBP_HUMAN,SUBUNIT: Belongs to the TFIID complex together with the TBP-
associated factors (TAFs). Component of the transcription factor
SL1/TIFIB complex, composed of TBP and at least TAF1A, TAF1B
TAF1C, and TAF3. Binds DNA as monomer. Interacts with TAFs, TFIIB,
NCOA6, DRAP1, DR1 and ELF3. Interacts with SPIB, SNAPC1, SNAPC2
and SNAPC4. Interacts with HIV-1 Tat. Interacts with UTF1 which
acts as a coactivator of ATF2 transcriptional activity. Interacts
with GPBP1 (By similarity). Interacts with BRF2.

TBP_HUMAN,INTERACTION:
O60869:EDF1; NbExp=1; IntAct=EBI-355371, EBI-781301;
O60869-1:EDF1; NbExp=1; IntAct=EBI-355371, EBI-781310;
O60869-2:EDF1; NbExp=1; IntAct=EBI-355371, EBI-781315;
P52655-1:GTF2A1; NbExp=1; IntAct=EBI-355371, EBI-1019093;
P52657:GTF2A2; NbExp=2; IntAct=EBI-355371, EBI-1045262;
Q00987:MDM2; NbExp=1; IntAct=EBI-355371, EBI-389668;
P20265:POU3F2; NbExp=1; IntAct=EBI-355371, EBI-1167176;
P21675:TAF1; NbExp=1; IntAct=EBI-355371, EBI-491289;
P04637:TP53; NbExp=1; IntAct=EBI-355371, EBI-366083;

TBP_HUMAN,SUBCELLULAR LOCATION: Nucleus.

TBP_HUMAN,POLYMORPHISM: The poly-Gln region of TBP is highly polymorphic (25
to 42 repeats) in normal individuals and is expanded to about 47-
63 repeats in spinocerebellar ataxia 17 (SCA17) patients.

TBP_HUMAN,DISEASE: Defects in TBP are the cause of spinocerebellar ataxia
type 17 (SCA17) [MIM:607136]. Spinocerebellar ataxia is a
clinically and genetically heterogeneous group of cerebellar
disorders. Patients show progressive incoordination of gait and
often poor coordination of hands, speech and eye movements, due to
degeneration of the cerebellum with variable involvement of the
brainstem and spinal cord. SCA17 is an autosomal dominant
cerebellar ataxia (ADCA) characterized by widespread cerebral and
cerebellar atrophy, dementia and extrapyramidal signs. The
molecular defect in SCA17 is the expansion of a CAG repeat in the
coding region of TBP. Longer expansions result in earlier onset
and more severe clinical manifestations of the disease.

TBP_HUMAN,SIMILARITY: Belongs to the TBP family.

TBP_HUMAN,WEB RESOURCE: Name=GeneReviews;
URL="http://www.genetests.org/query?gene=TBP";

TBP_HUMAN,-----------------------------------------------------------------------
Copyrighted by the UniProt Consortium, see http://www.uniprot.org/terms
Distributed under the Creative Commons Attribution-NoDerivs License
-----------------------------------------------------------------------

BRCA1_HUMAN,FUNCTION: Plays a central role in DNA repair by facilitating
cellular response to DNA repair. Required for appropriate cell
cycle arrests after ionizing irradiation in both the S-phase and
the G2 phase of the cell cycle. Involved in transcriptional
regulation of P21 in response to DNA damage. Required for FANCD2
targeting to sites of DNA damage. May function as a
transcriptional regulator. Mediates E2-dependent ubiquitination.
Inhibits lipid synthesis by binding to inactive phosphorylated
ACACA and preventing its dephosphorylation.

BRCA1_HUMAN,SUBUNIT: Part of the BRCA1-associated genome surveillance complex
(BASC), which contains BRCA1, MSH2, MSH6, MLH1, ATM, BLM, PMS2 and
the RAD50-MRE11-NBN protein complex. This association could be a
dynamic process changing throughout the cell cycle and within
subnuclear domains. Interacts (via BRCT domains) with RBBP8.
Associates with RNA polymerase II holoenzyme. Interacts with SMC1A
and COBRA1/NELFB. Interacts (via BRCT domains) with BRIP1.
Interacts with FANCD2 (ubiquitinated). Interacts with BAP1.
Interacts with DCLRE1C/Artemis and CLSPN. Interacts with H2AFX
(phosphorylated on 'Ser-140'). Interacts with CHEK1/CHK1.
Interacts with BRCC3. Interacts (via BRCT domains) with ACACA
(phosphorylated); the interaction prevents dephosphorylation of
ACACA.

BRCA1_HUMAN,INTERACTION:
Self; NbExp=1; IntAct=EBI-349905, EBI-349905;
Q13085:ACACA; NbExp=2; IntAct=EBI-349905, EBI-717681;
O14867:BACH1; NbExp=1; IntAct=EBI-349905, EBI-1263541;
Q92560:BAP1; NbExp=1; IntAct=EBI-349905, EBI-1791447;
Q92560:BAP1; NbExp=1; IntAct=EBI-2015072, EBI-1791447;
Q99PU7:Bap1 (xeno); NbExp=2; IntAct=EBI-349905, EBI-1791471;
Q99728:BARD1; NbExp=5; IntAct=EBI-349905, EBI-473181;
Q7Z569:BRAP; NbExp=1; IntAct=EBI-349905, EBI-349900;
P24385:CCND1; NbExp=2; IntAct=EBI-349905, EBI-375001;
P24864:CCNE1; NbExp=2; IntAct=EBI-349905, EBI-519526;
O14757:CHEK1; NbExp=1; IntAct=EBI-349905, EBI-974488;
Q8WX92:COBRA1; NbExp=3; IntAct=EBI-349905, EBI-347721;
P03372:ESR1; NbExp=4; IntAct=EBI-349905, EBI-78473;
Q6UWZ7:FAM175A; NbExp=4; IntAct=EBI-349905, EBI-1263451;
P16104:H2AFX; NbExp=1; IntAct=EBI-349905, EBI-494830;
P52292:KPNA2; NbExp=1; IntAct=EBI-349905, EBI-349938;
Q14676:MDC1; NbExp=1; IntAct=EBI-349905, EBI-495644;
P16333:NCK1; NbExp=1; IntAct=EBI-349905, EBI-389883;
Q9UBD5:ORC3L; NbExp=1; IntAct=EBI-349905, EBI-374916;
P27986:PIK3R1; NbExp=1; IntAct=EBI-349905, EBI-79464;
P62136:PPP1CA; NbExp=2; IntAct=EBI-349905, EBI-357253;
P62140:PPP1CB; NbExp=2; IntAct=EBI-349905, EBI-352350;
P36873:PPP1CC; NbExp=2; IntAct=EBI-349905, EBI-356283;
Q99708:RBBP8; NbExp=5; IntAct=EBI-349905, EBI-1263531;
Q14683:SMC1A; NbExp=1; IntAct=EBI-349905, EBI-80690;
Q12888:TP53BP1; NbExp=1; IntAct=EBI-349905, EBI-396540;
Q9Y4A5:TRRAP; NbExp=2; IntAct=EBI-349905, EBI-399128;
Q96RL1:UIMC1; NbExp=4; IntAct=EBI-349905, EBI-725300;
Q6NZY4:ZCCHC8; NbExp=2; IntAct=EBI-349905, EBI-1263058;
Q9GZX5:ZNF350; NbExp=2; IntAct=EBI-349905, EBI-396421;

BRCA1_HUMAN,SUBCELLULAR LOCATION: Nucleus.

BRCA1_HUMAN,SUBCELLULAR LOCATION: Isoform 3: Cytoplasm.

BRCA1_HUMAN,SUBCELLULAR LOCATION: Isoform 5: Cytoplasm.

BRCA1_HUMAN,ALTERNATIVE PRODUCTS:
Event=Alternative splicing, Alternative initiation; Named isoforms=5;
Name=1;
  IsoId=P38398-1; Sequence=Displayed;
Name=2;
  IsoId=P38398-2; Sequence=VSP_035397;
Name=3; Synonyms=Delta11b;
  IsoId=P38398-3; Sequence=VSP_035399;
Name=4; Synonyms=DeltaBRCA1(17aa);
  IsoId=P38398-4; Sequence=VSP_035396;
  Note=Produced by alternative initiation at Met-18 of isoform 1;
Name=5; Synonyms=Delta11, Delta772-3095;
  IsoId=P38398-5; Sequence=VSP_035398;

BRCA1_HUMAN,TISSUE SPECIFICITY: Isoform 1 and isoform 3 are widely expressed.
Isoform 3 is reduced or absent in several breast and ovarian
cancer cell lines.

BRCA1_HUMAN,DOMAIN: The RING-type zinc finger domain interacts with BAP1.

BRCA1_HUMAN,PTM: Phosphorylated in response to IR, UV, and various stimuli
that cause checkpoint activation, probably by ATM or ATR.

BRCA1_HUMAN,POLYMORPHISM: There is evidence that the presence of the rare form
of Gln-356-Arg and Leu-871-Pro polymorphisms may be associated
with an increased risk for developing ovarian cancer.

BRCA1_HUMAN,DISEASE: Defects in BRCA1 are a cause of genetic susceptibility to
breast cancer (BC) [MIM:113705, 114480]. BC is an extremely common
malignancy, affecting one in eight women during their lifetime. A
positive family history has been identified as major contributor
to risk of development of the disease, and this link is striking
for early-onset breast cancer. Mutations in BRCA1 are thought to
be responsible for 45% of inherited breast cancer. Moreover, BRCA1
carriers have a 4-fold increased risk of colon cancer, whereas
male carriers face a 3-fold increased risk of prostate cancer.
Cells lacking BRCA1 show defects in DNA repair by homologous
recombination.

BRCA1_HUMAN,DISEASE: Defects in BRCA1 are a cause of genetic susceptibility to
breast-ovarian cancer (BOC) [MIM:113705]. Mutations in BRCA1 are
thought to be responsible for more than 80% of inherited breast-
ovarian cancer.

BRCA1_HUMAN,DISEASE: Defects in BRCA1 are a cause of genetic susceptibility to
ovarian cancer [MIM:113705].

BRCA1_HUMAN,SIMILARITY: Contains 2 BRCT domains.

BRCA1_HUMAN,SIMILARITY: Contains 1 RING-type zinc finger.

BRCA1_HUMAN,WEB RESOURCE: Name=GeneReviews;
URL="http://www.genetests.org/query?gene=BRCA1";

BRCA1_HUMAN,WEB RESOURCE: Name=NIEHS-SNPs;
URL="http://egp.gs.washington.edu/data/brca1/";

BRCA1_HUMAN,WEB RESOURCE: Name=SHMPD; Note=The Singapore human mutation and
polymorphism database;
URL="http://shmpd.bii.a-star.edu.sg/gene.php?genestart=A&genename=BRCA1";

BRCA1_HUMAN,WEB RESOURCE: Name=Wikipedia; Note=BRCA1 entry;
URL="http://en.wikipedia.org/wiki/BRCA1";

BRCA1_HUMAN,-----------------------------------------------------------------------
Copyrighted by the UniProt Consortium, see http://www.uniprot.org/terms
Distributed under the Creative Commons Attribution-NoDerivs License
-----------------------------------------------------------------------

ANDR_HUMAN,FUNCTION: Steroid hormone receptors are ligand-activated
transcription factors that regulate eukaryotic gene expression and
affect cellular proliferation and differentiation in target
tissues. Transcription factor activity is modulated by bound
coactivator and corepressor proteins. Transcription activation is
down-regulated by NR0B2. Activated, but not phosphorylated, by
HIPK3.

ANDR_HUMAN,SUBUNIT: Binds DNA as a homodimer. Part of a ternary complex
containing AR, EFCAB6/DJBP and PARK7. Interacts with HIPK3 and
NR0B2 in the presence of androgen. The ligand binding domain
interacts with MYST2/HBO1 in the presence of dihydrotestosterone.
Interacts with EFCAB6/DJBP, PELP1, PQBP1, RANBP9, RBAK, SPDEF,
SRA1, TGFB1I1, ZNF318 and RREB1. Interacts with ZMIZ1/ZIMP10 and
ZMIZ2/ZMIP7 which both enhance its transactivation activity.
Interacts with SLC30A9 and RAD54L2/ARIP4 (By similarity).
Interacts via the ligand-binding domain with LXXLL and FXXLF
motifs from NCOA1, NCOA2, NCOA3, NCOA4 and MAGEA11. The AR N-
terminal poly-Gln region binds Ran resulting in enhancement of AR-
mediated transactivation. Ran-binding decreases as the poly-Gln
length increases. Interacts with HIP1 (via coiled coil domain).

ANDR_HUMAN,INTERACTION:
O14672:ADAM10; NbExp=1; IntAct=EBI-608057, EBI-1536151;
P35222:CTNNB1; NbExp=1; IntAct=EBI-608057, EBI-491549;
Q9UER7:DAXX; NbExp=2; IntAct=EBI-608057, EBI-77321;
P20711:DDC; NbExp=1; IntAct=EBI-608057, EBI-1632155;
Q12778:FOXO1; NbExp=1; IntAct=EBI-608057, EBI-1108782;
Q9R1E0:Foxo1 (xeno); NbExp=1; IntAct=EBI-608057, EBI-1371343;
Q16665:HIF1A; NbExp=1; IntAct=EBI-608057, EBI-447269;
Q15652:JMJD1C; NbExp=1; IntAct=EBI-608057, EBI-1224969;
Q00987:MDM2; NbExp=1; IntAct=EBI-608057, EBI-389668;
O95251:MYST2; NbExp=3; IntAct=EBI-608057, EBI-473199;
Q15596:NCOA2; NbExp=1; IntAct=EBI-608057, EBI-81236;
Q13772:NCOA4; NbExp=1; IntAct=EBI-608057, EBI-954501;
Q14686:NCOA6; NbExp=1; IntAct=EBI-608057, EBI-78670;
Q9UQ80:PA2G4; NbExp=1; IntAct=EBI-608057, EBI-924893;
Q99497:PARK7; NbExp=5; IntAct=EBI-608057, EBI-1164361;
Q06830:PRDX1; NbExp=2; IntAct=EBI-608057, EBI-353193;

ANDR_HUMAN,SUBCELLULAR LOCATION: Nucleus.

ANDR_HUMAN,DOMAIN: Composed of three domains: a modulating N-terminal domain,
a DNA-binding domain and a C-terminal steroid-binding domain. In
the presence of bound steroid the ligand-binding domain interacts
with the N-terminal modulating domain, and thereby activates AR
transcription factor activity. Agonist binding is required for
dimerization and binding to target DNA. The transcription factor
activity of the complex formed by ligand-activated AR and DNA is
modulated by interactions with coactivator and corepressor
proteins. Interaction with RANBP9 is mediated by both the N-
terminal domain and the DNA-binding domain. Interaction with
EFCAB6/DJBP is mediated by the DNA-binding domain.

ANDR_HUMAN,PTM: Sumoylated on Lys-386 (major) and Lys-520.

ANDR_HUMAN,PTM: Phosphorylated in prostate cancer cells in response to
several growth factors including EGF. Phosphorylation is induced
by c-Src kinase (CSK). Tyr-534 is one of the major phosphorylation
sites and an increase in phosphorylation and Src kinase activity
is associated with prostate cancer progression.

ANDR_HUMAN,POLYMORPHISM: The poly-Gln region of AR is highly polymorphic and
the number of Gln varies in the population (from 17 to 26). A
smaller size of the poly-Gln region may be associated with the
development of prostate cancer.

ANDR_HUMAN,POLYMORPHISM: The poly-Gly region of AR is polymorphic and ranges
from 24 to 31 Gly. A poly-Gly region shorter or equal to 23 may be
associated with the development of androgenetic alopecia.

ANDR_HUMAN,DISEASE: Genetic variation in AR can be responsible of
androgenetic alopecia (AGA) [MIM:109200].

ANDR_HUMAN,DISEASE: Defects in AR are the cause of androgen insensibility
syndrome (AIS) [MIM:300068]; previously known as testicular
feminization syndrome (TFM). It can be complete (CAIS) when
external genitalia are phenotypically female; or partial (PAIS)
when external genitalia are substantively ambiguous or mild (MAIS)
when external genitalia are normal male or nearly so.

ANDR_HUMAN,DISEASE: Defects in AR are the cause of X-linked spinal and bulbar
muscular atrophy (SBMA) [MIM:313200]; also known as Kennedy
disease. In SBMA patients the number of Gln ranges from 40 to 52.
Longer expansions result in earlier onset and more severe clinical
manifestations of the disease.

ANDR_HUMAN,DISEASE: Defects in AR may play a role in metastatic prostate
cancer. The mutated receptor stimulates prostate growth and
metastases development despite of androgen ablation. This
treatment can reduce primary and metastatic lesions probably by
inducing apoptosis of tumor cells when they express the wild-type
receptor.

ANDR_HUMAN,DISEASE: Defects in AR may be the cause of infertility male
syndrome [MIM:308370]; also called androgen insensitivity. It is
characterized by azoospermia, elevated testosterone and
luteinizing hormone plasma levels and an abnormal androgen
receptor.

ANDR_HUMAN,DISEASE: Defects in AR are the cause of Reifenstein syndrome
[MIM:312300]; also known as partial androgen insensitivity. The
features of this form of male pseudohermaphroditism are
hypospadias, hypogonadism, gynecomastia, normal XY karyotype, and
a pedigree pattern consistent with X-linked recessive inheritance.

ANDR_HUMAN,MISCELLANEOUS: In the absence of ligand, steroid hormone receptors
are thought to be weakly associated with nuclear components;
hormone binding greatly increases receptor affinity. The hormone-
receptor complex appears to recognize discrete DNA sequences
upstream of transcriptional start sites.

ANDR_HUMAN,MISCELLANEOUS: Transcriptional activity is enhanced by binding to
RANBP9.

ANDR_HUMAN,MISCELLANEOUS: The level of tyrosine phosphorylation may serve as
a diagnostic tool to predict patient outcome in response to
hormone-ablation therapy. Inhibition of tyrosine phosphorylation
may be an effective intervention target for hormone-refractory
prostate cancer.

ANDR_HUMAN,SIMILARITY: Belongs to the nuclear hormone receptor family. NR3
subfamily.

ANDR_HUMAN,SIMILARITY: Contains 1 nuclear receptor DNA-binding domain.

ANDR_HUMAN,WEB RESOURCE: Name=Androgen receptor gene mutations database;
URL="http://www.mcgill.ca/androgendb/";

ANDR_HUMAN,WEB RESOURCE: Name=GeneReviews;
URL="http://www.genetests.org/query?gene=AR";

ANDR_HUMAN,WEB RESOURCE: Name=Wikipedia; Note=Androgen receptor entry;
URL="http://en.wikipedia.org/wiki/Androgen_receptor";

ANDR_HUMAN,-----------------------------------------------------------------------
Copyrighted by the UniProt Consortium, see http://www.uniprot.org/terms
Distributed under the Creative Commons Attribution-NoDerivs License
-----------------------------------------------------------------------

CASP8_HUMAN,FUNCTION: Most upstream protease of the activation cascade of
caspases responsible for the TNFRSF6/FAS mediated and TNFRSF1A
induced cell death. Binding to the adapter molecule FADD recruits
it to either receptor. The resulting aggregate called death-
inducing signaling complex (DISC) performs CASP8 proteolytic
activation. The active dimeric enzyme is then liberated from the
DISC and free to activate downstream apoptotic proteases.
Proteolytic fragments of the N-terminal propeptide (termed CAP3,
CAP5 and CAP6) are likely retained in the DISC. Cleaves and
activates CASP3, CASP4, CASP6, CASP7, CASP9 and CASP10. May
participate in the GZMB apoptotic pathways. Cleaves ADPRT.
Hydrolyzes the small-molecule substrate, Ac-Asp-Glu-Val-Asp-|-AMC.
Likely target for the cowpox virus CRMA death inhibitory protein.
Isoforms 5, 6, 7 and 8 lack the catalytic site and may interfere
with the pro-apoptotic activity of the complex.

CASP8_HUMAN,CATALYTIC ACTIVITY: Strict requirement for Asp at position P1 and
has a preferred cleavage sequence of (Leu/Asp/Val)-Glu-Thr-Asp-|-
(Gly/Ser/Ala).

CASP8_HUMAN,SUBUNIT: Heterotetramer that consists of two anti-parallel
arranged heterodimers, each one formed by a 18 kDa (p18) and a 10
kDa (p10) subunit. Interacts with FADD, CFLAR and PEA15. Isoform 9
interacts at the endoplasmic reticulum with a complex containing
BCAP31, BAP29, BCL2 and/or BCL2L1. Interacts with TNFAIP8L2 (By
similarity).

CASP8_HUMAN,INTERACTION:
Self; NbExp=2; IntAct=EBI-78060, EBI-78060;
P51572:BCAP31; NbExp=1; IntAct=EBI-288343, EBI-77683;
P51572:BCAP31; NbExp=1; IntAct=EBI-78060, EBI-77683;
Q9JJV8:BCL2 (xeno); NbExp=1; IntAct=EBI-78060, EBI-1749099;
Q92851:CASP10; NbExp=2; IntAct=EBI-78060, EBI-495095;
P30429:ced-4 (xeno); NbExp=1; IntAct=EBI-78060, EBI-494118;
Q9HAV5:EDA2R; NbExp=1; IntAct=EBI-288343, EBI-526033;
Q13158:FADD; NbExp=3; IntAct=EBI-78060, EBI-494804;
Q13158:FADD; NbExp=1; IntAct=EBI-288326, EBI-494804;
P25445:FAS; NbExp=3; IntAct=EBI-78060, EBI-494743;
Q13418:ILK; NbExp=1; IntAct=EBI-78060, EBI-747644;
O60936:NOL3; NbExp=3; IntAct=EBI-78060, EBI-740992;
P08160:P35 (xeno); NbExp=1; IntAct=EBI-78060, EBI-1030934;
Q13546:RIPK1; NbExp=1; IntAct=EBI-78060, EBI-358507;
Q9D8Y7:Tnfaip8l2 (xeno); NbExp=1; IntAct=EBI-78060, EBI-1781612;

CASP8_HUMAN,SUBCELLULAR LOCATION: Cytoplasm.

CASP8_HUMAN,ALTERNATIVE PRODUCTS:
Event=Alternative splicing; Named isoforms=9;
Name=1; Synonyms=Alpha-1;
  IsoId=Q14790-1; Sequence=Displayed;
Name=2; Synonyms=Alpha-2, MCH5-beta;
  IsoId=Q14790-2; Sequence=VSP_000810;
Name=3; Synonyms=Alpha-3;
  IsoId=Q14790-3; Sequence=VSP_000813;
Name=4; Synonyms=Alpha-4;
  IsoId=Q14790-4; Sequence=VSP_000809, VSP_000810;
Name=5; Synonyms=Beta-1;
  IsoId=Q14790-5; Sequence=VSP_000814, VSP_000815;
Name=6; Synonyms=Beta-2;
  IsoId=Q14790-6; Sequence=VSP_000811, VSP_000812;
Name=7; Synonyms=Beta-3, 8L;
  IsoId=Q14790-7; Sequence=VSP_000816, VSP_000817;
  Note=May be produced at very low levels due to a premature stop
  codon in the mRNA, leading to nonsense-mediated mRNA decay;
Name=8; Synonyms=Beta-4;
  IsoId=Q14790-8; Sequence=VSP_000810, VSP_000816, VSP_000817;
Name=9; Synonyms=8L;
  IsoId=Q14790-9; Sequence=VSP_000808;

CASP8_HUMAN,TISSUE SPECIFICITY: Isoforms 1, 5 and 7 are expressed in a wide
variety of tissues. Highest expression in peripheral blood
leukocytes, spleen, thymus, and liver. Barely detectable in brain,
testis, and skeletal muscle.

CASP8_HUMAN,DOMAIN: Isoform 9 contains a N-terminal extension that is required
for interaction with the BCAP31 complex.

CASP8_HUMAN,PTM: Generation of the subunits requires association with the
death-inducing signaling complex (DISC), whereas additional
processing is likely due to the autocatalytic activity of the
activated protease. GZMB and CASP10 can be involved in these
processing events.

CASP8_HUMAN,PTM: Phosphorylated upon DNA damage, probably by ATM or ATR.

CASP8_HUMAN,POLYMORPHISM: Genetic vaiations in CASP8 are associated with
reduced risk of lung cancer [MIM:211980] in a population of Han
Chinese subjects. Genetic vaiations are also associated with
decreased risk of cancer of various other forms including
esophageal, gastric, colorectal, cervical, and breast, acting in
an allele dose-dependent manner.

CASP8_HUMAN,DISEASE: Defects in CASP8 are the cause of caspase-8 deficiency
(CASP8D) [MIM:607271]. CASP8D is a disorder resembling autoimmune
lymphoproliferative syndrome (ALPS). It is characterized by
lymphadenopathy, splenomegaly, and defective CD95-induced
apoptosis of peripheral blood lymphocytes (PBLs). It leads to
defects in activation of T-lymphocytes, B-lymphocytes, and natural
killer cells leading to immunodeficiency characterized by
recurrent sinopulmonary and herpes simplex virus infections and
poor responses to immunization.

CASP8_HUMAN,SIMILARITY: Belongs to the peptidase C14A family.

CASP8_HUMAN,SIMILARITY: Contains 2 DED (death effector) domains.

CASP8_HUMAN,SEQUENCE CAUTION:
Sequence=CAA66858.1; Type=Miscellaneous discrepancy;
Sequence=CAA66859.1; Type=Miscellaneous discrepancy;

CASP8_HUMAN,WEB RESOURCE: Name=CASP8base; Note=CASP8 mutation db;
URL="http://bioinf.uta.fi/CASP8base/";

CASP8_HUMAN,WEB RESOURCE: Name=GeneReviews;
URL="http://www.genetests.org/query?gene=CASP8";

CASP8_HUMAN,WEB RESOURCE: Name=NIEHS-SNPs;
URL="http://egp.gs.washington.edu/data/casp8/";

CASP8_HUMAN,-----------------------------------------------------------------------
Copyrighted by the UniProt Consortium, see http://www.uniprot.org/terms
Distributed under the Creative Commons Attribution-NoDerivs License
-----------------------------------------------------------------------

FOS_HUMAN,FUNCTION: Nuclear phosphoprotein which forms a tight but non-
covalently linked complex with the JUN/AP-1 transcription factor.
In the heterodimer, c-fos and JUN/AP-1 basic regions each seems to
interact with symmetrical DNA half sites. Has a critical function
in regulating the development of cells destined to form and
maintain the skeleton. It is thought to have an important role in
signal transduction, cell proliferation and differentiation.

FOS_HUMAN,SUBUNIT: Heterodimer with JUN. Interacts with DSIPI; this
interaction inhibits the binding of active AP1 to its target DNA.
Interacts with MAFB (By similarity).

FOS_HUMAN,INTERACTION:
O60869-1:EDF1; NbExp=1; IntAct=EBI-852851, EBI-781310;

FOS_HUMAN,SUBCELLULAR LOCATION: Nucleus.

FOS_HUMAN,PTM: Phosphorylated in the C-terminal upon stimulation by nerve
growth factor (NGF) and epidermal growth factor (EGF).
Phosphorylated, in vitro, by MAPK and RSK1. Phosphorylation on
both Ser-362 and Ser-374 by MAPK1/2 and RSK1/2 leads to protein
stabilization with phosphorylation on Ser-374 being the major site
for protein stabilization on NGF stimulation. Phosphorylation on
Ser-362 and Ser-374 primes further phosphorylations on Thr-325 and
Thr-331 through promoting docking of MAPK to the DEF domain.
Phosphorylation on Thr-232, induced by HA-RAS, activates the
transcriptional activity and antagonizes sumoylation.
Phosphorylation on Ser-362 by RSK2 in osteoblasts contributes to
osteoblast transformation (By similarity).

FOS_HUMAN,PTM: Constitutively sumoylated by SUMO1, SUMO2 and SUMO3.
Desumoylated by SENP2. Sumoylation requires heterodimerization
with JUN and is enhanced by mitogen stimulation. Sumoylation
inhibits the AP-1 transcriptional activity and is, itself,
inhibited by Ras-activated phosphorylation on Thr-232.

FOS_HUMAN,SIMILARITY: Belongs to the bZIP family. Fos subfamily.

FOS_HUMAN,SIMILARITY: Contains 1 bZIP domain.

FOS_HUMAN,WEB RESOURCE: Name=NIEHS-SNPs;
URL="http://egp.gs.washington.edu/data/fos/";

FOS_HUMAN,-----------------------------------------------------------------------
Copyrighted by the UniProt Consortium, see http://www.uniprot.org/terms
Distributed under the Creative Commons Attribution-NoDerivs License
-----------------------------------------------------------------------

ELF1_HUMAN,FUNCTION: Transcription factor that activates the LYN and BLK
promoters. Appears to be required for the T-cell-receptor-mediated
trans activation of HIV-2 gene expression. Binds specifically to
two purine-rich motifs in the HIV-2 enhancer.

ELF1_HUMAN,SUBUNIT: Binds to the underphosphorylated form of RB. May interact
with other transcription factors in order to regulate specific
genes. Interacts with RUNX1.

ELF1_HUMAN,INTERACTION:
P08047:SP1; NbExp=1; IntAct=EBI-765526, EBI-298336;

ELF1_HUMAN,SUBCELLULAR LOCATION: Nucleus.

ELF1_HUMAN,TISSUE SPECIFICITY: In fetal tissue, it is highly expressed in
heart, lung liver and kidney, and weakly expressed in brain. In
adult, it is highly expressed in pancreas, spleen, thymus and
peripheral blood leukocytes, expressed at moderate levels in
heart, placenta, lung, liver, skeletal muscle, kidney, prostate,
ovary, small intestine and colon, and weakly expressed in brain
and testis.

ELF1_HUMAN,PTM: Phosphorylated upon DNA damage, probably by ATM or ATR.

ELF1_HUMAN,SIMILARITY: Belongs to the ETS family.

ELF1_HUMAN,SIMILARITY: Contains 1 ETS DNA-binding domain.

ELF1_HUMAN,-----------------------------------------------------------------------
Copyrighted by the UniProt Consortium, see http://www.uniprot.org/terms
Distributed under the Creative Commons Attribution-NoDerivs License
-----------------------------------------------------------------------

HDAC3_HUMAN,FUNCTION: Responsible for the deacetylation of lysine residues on
the N-terminal part of the core histones (H2A, H2B, H3 and H4).
Histone deacetylation gives a tag for epigenetic repression and
plays an important role in transcriptional regulation, cell cycle
progression and developmental events. Histone deacetylases act via
the formation of large multiprotein complexes. Probably
participates in the regulation of transcription through its
binding to the zinc-finger transcription factor YY1; increases YY1
repression activity. Required to repress transcription of the
POU1F1 transcription factor.

HDAC3_HUMAN,CATALYTIC ACTIVITY: Hydrolysis of an N(6)-acetyl-lysine residue of
a histone to yield a deacetylated histone.

HDAC3_HUMAN,SUBUNIT: Interacts with HDAC7 and HDAC9. Forms a heterologous
complex at least with YY1. Interacts with DAXX, HDAC10 and DACH1.
Found in a complex with NCOR1 and NCOR2. Component of the N-Cor
repressor complex, at least composed of NCOR1, NCOR2, HDAC3,
TBL1X, TBL1R, CORO2A and GPS2. Interacts with BCOR, MJD2A/JHDM3A,
NRIP1, PRDM6 and SRY. Interacts with BTBD14B. Interacts with GLIS2
(By similarity). Interacts with CBFA2T3.

HDAC3_HUMAN,INTERACTION:
Q9HCU9:BRMS1; NbExp=1; IntAct=EBI-607682, EBI-714781;
Q969S8:HDAC10; NbExp=1; IntAct=EBI-607682, EBI-301762;
Q9UQL6:HDAC5; NbExp=1; IntAct=EBI-607682, EBI-715576;
Q9UKV0-3:HDAC9; NbExp=1; IntAct=EBI-607682, EBI-765476;
Q9UKV0-7:HDAC9; NbExp=1; IntAct=EBI-607682, EBI-1372717;
Q9UIS9:MBD1; NbExp=2; IntAct=EBI-607682, EBI-867196;
Q8CBD1:Nrip1 (xeno); NbExp=1; IntAct=EBI-607682, EBI-1771626;
O75533:SF3B1; NbExp=1; IntAct=EBI-607682, EBI-876542;
Q96EK4:THAP11; NbExp=1; IntAct=EBI-607682, EBI-1790529;

HDAC3_HUMAN,SUBCELLULAR LOCATION: Nucleus.

HDAC3_HUMAN,ALTERNATIVE PRODUCTS:
Event=Alternative splicing; Named isoforms=2;
Name=1; Synonyms=RPD3-2B;
  IsoId=O15379-1; Sequence=Displayed;
Name=2; Synonyms=RPD3-2A;
  IsoId=O15379-2; Sequence=VSP_002079;

HDAC3_HUMAN,TISSUE SPECIFICITY: Widely expressed.

HDAC3_HUMAN,PTM: Sumoylated in vitro.

HDAC3_HUMAN,SIMILARITY: Belongs to the histone deacetylase family. Type 1
subfamily.

HDAC3_HUMAN,-----------------------------------------------------------------------
Copyrighted by the UniProt Consortium, see http://www.uniprot.org/terms
Distributed under the Creative Commons Attribution-NoDerivs License
-----------------------------------------------------------------------

HMGB1_HUMAN,FUNCTION: Binds preferentially single-stranded DNA and unwinds
double stranded DNA.

HMGB1_HUMAN,INTERACTION:
P04637:TP53; NbExp=1; IntAct=EBI-389432, EBI-366083;
O15350:TP73; NbExp=1; IntAct=EBI-389432, EBI-389606;

HMGB1_HUMAN,SUBCELLULAR LOCATION: Nucleus.

HMGB1_HUMAN,SIMILARITY: Belongs to the HMGB family.

HMGB1_HUMAN,SIMILARITY: Contains 2 HMG box DNA-binding domains.

HMGB1_HUMAN,WEB RESOURCE: Name=SeattleSNPs;
URL="http://pga.gs.washington.edu/data/hmgb1/";

HMGB1_HUMAN,-----------------------------------------------------------------------
Copyrighted by the UniProt Consortium, see http://www.uniprot.org/terms
Distributed under the Creative Commons Attribution-NoDerivs License
-----------------------------------------------------------------------

NFKB1_HUMAN,FUNCTION: NF-kappa-B is a pleiotropic transcription factor which
is present in almost all cell types and is involved in many
biological processed such as inflammation, immunity,
differentiation, cell growth, tumorigenesis and apoptosis. NF-
kappa-B is a homo- or heterodimeric complex formed by the Rel-like
domain-containing proteins RELA/p65, RELB, NFKB1/p105, NFKB1/p50,
REL and NFKB2/p52 and the heterodimeric p65-p50 complex appears to
be most abundant one. The dimers bind at kappa-B sites in the DNA
of their target genes and the individual dimers have distinct
preferences for different kappa-B sites that they can bind with
distinguishable affinity and specificity. Different dimer
combinations act as transcriptional activators or repressors,
respectively. NF-kappa-B is controlled by various mechanisms of
post-translational modification and subcellular
compartmentalization as well as by interactions with other
cofactors or corepressors. NF-kappa-B complexes are held in the
cytoplasm in an inactive state complexed with members of the NF-
kappa-B inhibitor (I-kappa-B) family. In a conventional activation
pathway, I-kappa-B is phosphorylated by I-kappa-B kinases (IKKs)
in response to different activators, subsequently degraded thus
liberating the active NF-kappa-B complex which translocates to the
nucleus. NF-kappa-B heterodimeric p65-p50 and RelB-p50 complexes
are transcriptional activators. The NF-kappa-B p50-p50 homodimer
is a transcriptional repressor, but can act as a transcriptional
activator when associated with BCL3. NFKB1 appears to have dual
functions such as cytoplasmic retention of attached NF-kappa-B
proteins by p105 and generation of p50 by a cotranslational
processing. The proteasome-mediated process ensures the production
of both p50 and p105 and preserves their independent function,
although processing of NFKB1/p105 also appears to occur post-
translationally. p50 binds to the kappa-B consensus sequence 5'-
GGRNNYYCC-3', located in the enhancer region of genes involved in
immune response and acute phase reactions. In a complex with
MAP3K8, NFKB1/p105 represses MAP3K8-induced MAPK signaling; active
MAP3K8 is released by proteasome-dependent degradation of
NFKB1/p105.

NFKB1_HUMAN,SUBUNIT: Component of the NF-kappa-B p65-p50 complex. Component of
the NF-kappa-B p65-p50 complex. Homodimer; component of the NF-
kappa-B p50-p50 complex. Component of the NF-kappa-B p105-p50
complex. Component of the NF-kappa-B p50-c-Rel complex. Component
of a complex consisting of the NF-kappa-B p50-p50 homodimer and
BCL3. Also interacts with MAP3K8. NF-kappa-B p50 subunit interacts
with NCOA3 coactivator, which may coactivate NF-kappa-B dependent
expression via its histone acetyltransferase activity. Interacts
with DSIPI; this interaction prevents nuclear translocation and
DNA-binding. Interacts with SPAG9 and UNC5CL. NFKB1/p105 interacts
with CFLAR; the interaction inhibits p105 processing into p50.
NFKB1/p105 forms a ternary complex with MAP3K8 and TNIP2.
Interacts with GSK3B; the interaction prevents processing of p105
to p50. NFKB1/p50 interacts with NFKBIE. NFKB1/p50 interacts with
NFKBIZ. Nuclear factor NF-kappa-B p50 subunit interacts with
NFKBID (By similarity).

NFKB1_HUMAN,INTERACTION:
Q8N668:COMMD1; NbExp=1; IntAct=EBI-1452242, EBI-1550112;
Q13547:HDAC1; NbExp=2; IntAct=EBI-300010, EBI-301834;
Q14690:PDCD11; NbExp=1; IntAct=EBI-300010, EBI-300028;
Q04206:RELA; NbExp=2; IntAct=EBI-300010, EBI-73886;
P23396:RPS3; NbExp=1; IntAct=EBI-300010, EBI-351193;
O60271:SPAG9; NbExp=1; IntAct=EBI-300010, EBI-1023301;
Q8NFZ5:TNIP2; NbExp=4; IntAct=EBI-1452239, EBI-359372;

NFKB1_HUMAN,SUBCELLULAR LOCATION: Nucleus. Cytoplasm. Note=Nuclear, but also
found in the cytoplasm in an inactive form complexed to an
inhibitor (I-kappa-B).

NFKB1_HUMAN,ALTERNATIVE PRODUCTS:
Event=Alternative splicing; Named isoforms=2;
Name=1;
  IsoId=P19838-1; Sequence=Displayed;
Name=2;
  IsoId=P19838-2; Sequence=VSP_021025;

NFKB1_HUMAN,INDUCTION: By phorbol ester and TNF-alpha.

NFKB1_HUMAN,DOMAIN: The C-terminus of p105 might be involved in cytoplasmic
retention, inhibition of DNA-binding, and transcription
activation.

NFKB1_HUMAN,DOMAIN: Glycine-rich region (GRR) appears to be a critical element
in the generation of p50.

NFKB1_HUMAN,PTM: While translation occurs, the particular unfolded structure
after the GRR repeat promotes the generation of p50 making it an
acceptable substrate for the proteasome. This process is known as
cotranslational processing. The processed form is active and the
unprocessed form acts as an inhibitor (I kappa B-like), being able
to form cytosolic complexes with NF-kappa B, trapping it in the
cytoplasm. Complete folding of the region downstream of the GRR
repeat precludes processing.

NFKB1_HUMAN,PTM: Phosphorylation at 'Ser-903' and 'Ser-907' primes p105 for
proteolytic processing in response to TNF-alpha stimulation.
Phosphorylation at 'Ser-927' and 'Ser-932' are required for
BTRC/BTRCP-mediated proteolysis.

NFKB1_HUMAN,PTM: Polyubiquitination seems to allow p105 processing.

NFKB1_HUMAN,PTM: S-nitrosylation of Cys-61 affects DNA binding.

NFKB1_HUMAN,SIMILARITY: Contains 7 ANK repeats.

NFKB1_HUMAN,SIMILARITY: Contains 1 death domain.

NFKB1_HUMAN,SIMILARITY: Contains 1 RHD (Rel-like) domain.

NFKB1_HUMAN,WEB RESOURCE: Name=Atlas of Genetics and Cytogenetics in Oncology
and Haematology;
URL="http://atlasgeneticsoncology.org/Genes/NFKB1ID323.html";

NFKB1_HUMAN,WEB RESOURCE: Name=NIEHS-SNPs;
URL="http://egp.gs.washington.edu/data/nfkb1/";

NFKB1_HUMAN,-----------------------------------------------------------------------
Copyrighted by the UniProt Consortium, see http://www.uniprot.org/terms
Distributed under the Creative Commons Attribution-NoDerivs License
-----------------------------------------------------------------------

PARP1_HUMAN,FUNCTION: Involved in the base excision repair (BER) pathway, by
catalyzing the poly(ADP-ribosyl)ation of a limited number of
acceptor proteins involved in chromatin architecture and in DNA
metabolism. This modification follows DNA damages and appears as
an obligatory step in a detection/signaling pathway leading to the
reparation of DNA strand breaks.

PARP1_HUMAN,CATALYTIC ACTIVITY: NAD(+) + (ADP-D-ribosyl)(n)-acceptor =
nicotinamide + (ADP-D-ribosyl)(n+1)-acceptor.

PARP1_HUMAN,SUBUNIT: Component of a base excision repair (BER) complex,
containing at least XRCC1, PARP2, POLB and LIG3. Homo- and
heterodimer with PARP2. Interacts with PARP3, APTX and SRY. The
SWAP complex consists of NPM1, NCL, PARP1 and SWAP70. Interacts
with TIAM2 and ZNF423 (By similarity).

PARP1_HUMAN,INTERACTION:
Self; NbExp=1; IntAct=EBI-355676, EBI-355676;
Q7Z2E3:APTX; NbExp=1; IntAct=EBI-355676, EBI-847814;
P49715:CEBPA; NbExp=1; IntAct=EBI-355676, EBI-1172054;
Q01094:E2F1; NbExp=2; IntAct=EBI-355676, EBI-448924;
P04637:TP53; NbExp=1; IntAct=EBI-355676, EBI-366083;
Q14191:WRN; NbExp=2; IntAct=EBI-355676, EBI-368417;

PARP1_HUMAN,SUBCELLULAR LOCATION: Nucleus.

PARP1_HUMAN,PTM: Phosphorylated by PRKDC. Phosphorylated upon DNA damage,
probably by ATM or ATR.

PARP1_HUMAN,PTM: Poly-ADP-ribosylated by PARP2.

PARP1_HUMAN,MISCELLANEOUS: The ADP-D-ribosyl group of NAD(+) is transferred to
an acceptor carboxyl group on a histone or the enzyme itself, and
further ADP-ribosyl groups are transferred to the 2'-position of
the terminal adenosine moiety, building up a polymer with an
average chain length of 20-30 units.

PARP1_HUMAN,SIMILARITY: Contains 1 BRCT domain.

PARP1_HUMAN,SIMILARITY: Contains 1 PARP alpha-helical domain.

PARP1_HUMAN,SIMILARITY: Contains 1 PARP catalytic domain.

PARP1_HUMAN,SIMILARITY: Contains 2 PARP-type zinc fingers.

PARP1_HUMAN,WEB RESOURCE: Name=NIEHS-SNPs;
URL="http://egp.gs.washington.edu/data/adprt/";

PARP1_HUMAN,-----------------------------------------------------------------------
Copyrighted by the UniProt Consortium, see http://www.uniprot.org/terms
Distributed under the Creative Commons Attribution-NoDerivs License
-----------------------------------------------------------------------

NCOA3_HUMAN,FUNCTION: Nuclear receptor coactivator that directly binds nuclear
receptors and stimulates the transcriptional activities in a
hormone-dependent fashion. Plays a central role in creating a
multisubunit coactivator complex, which probably acts via
remodeling of chromatin. Involved in the coactivation of different
nuclear receptors, such as for steroids (GR and ER), retinoids
(RARs and RXRs), thyroid hormone (TRs), vitamin D3 (VDR) and
prostanoids (PPARs). Displays histone acetyltransferase activity.
Also involved in the coactivation of the NF-kappa-B pathway via
its interaction with the NFKB1 subunit.

NCOA3_HUMAN,CATALYTIC ACTIVITY: Acetyl-CoA + histone = CoA + acetylhistone.

NCOA3_HUMAN,ENZYME REGULATION: Coactivator activity on nuclear receptors and
NF-kappa-B pathways is enhanced by various hormones, and the TNF
cytokine, respectively. TNF stimulation probably enhances
phosphorylation, which in turn activates coactivator function. In
contrast, acetylation by CREBBP apparently suppresses coactivation
of target genes by disrupting its association with nuclear
receptors.

NCOA3_HUMAN,SUBUNIT: Interacts with CARM1 (By similarity). Present in a
complex containing NCOA2, IKKA, IKKB, IKBKG and the histone
acetyltransferase protein CREBBP. Interacts with CASP8AP2, NR3C1
and PCAF. Interacts with ATAD2 and this interaction is enhanced by
estradiol.

NCOA3_HUMAN,INTERACTION:
O15111:CHUK; NbExp=1; IntAct=EBI-81196, EBI-81249;
Q09472:EP300; NbExp=1; IntAct=EBI-81196, EBI-447295;
P03372:ESR1; NbExp=1; IntAct=EBI-81196, EBI-78473;
O14920:IKBKB; NbExp=3; IntAct=EBI-81196, EBI-81266;
Q9Y6K9:IKBKG; NbExp=1; IntAct=EBI-81196, EBI-81279;
P06536:Nr3c1 (xeno); NbExp=1; IntAct=EBI-81196, EBI-1187143;
P61289:PSME3; NbExp=4; IntAct=EBI-81196, EBI-355546;

NCOA3_HUMAN,SUBCELLULAR LOCATION: Cytoplasm. Nucleus. Note=Mainly cytoplasmic
and weakly nuclear. Upon TNF activation and subsequent
phosphorylation, it translocates from the cytoplasm to the
nucleus.

NCOA3_HUMAN,ALTERNATIVE PRODUCTS:
Event=Alternative splicing; Named isoforms=5;
  Comment=Additional isoforms seem to exist;
Name=1;
  IsoId=Q9Y6Q9-1; Sequence=Displayed;
Name=2;
  IsoId=Q9Y6Q9-2; Sequence=VSP_003407;
Name=3;
  IsoId=Q9Y6Q9-3; Sequence=VSP_003405, VSP_003407, VSP_003408;
Name=4;
  IsoId=Q9Y6Q9-4; Sequence=VSP_003405, VSP_003406, VSP_003407,
                           VSP_003408;
Name=5;
  IsoId=Q9Y6Q9-5; Sequence=VSP_003408;

NCOA3_HUMAN,TISSUE SPECIFICITY: Widely expressed. High expression in heart,
skeletal muscle, pancreas and placenta. Low expression in brain,
and very low in lung, liver and kidney.

NCOA3_HUMAN,DOMAIN: Contains three Leu-Xaa-Xaa-Leu-Leu (LXXLL) motifs. Motifs
1 and 2 are essential for the association with nuclear receptors,
and constitute the RID domain (Receptor-interacting domain).

NCOA3_HUMAN,PTM: Acetylated by CREBBP. Acetylation occurs in the RID domain,
and disrupts the interaction with nuclear receptors and regulates
its function.

NCOA3_HUMAN,PTM: Methylated by CARM1 (By similarity).

NCOA3_HUMAN,PTM: Phosphorylated by IKK complex. Regulated its function.

NCOA3_HUMAN,POLYMORPHISM: The length of the poly-Gln region is polymorphic in
the normal population.

NCOA3_HUMAN,MISCELLANEOUS: NCOA3 is frequently amplified or overexpressed in
breast and ovarian cancers.

NCOA3_HUMAN,SIMILARITY: Belongs to the SRC/p160 nuclear receptor coactivator
family.

NCOA3_HUMAN,SIMILARITY: Contains 1 basic helix-loop-helix (bHLH) domain.

NCOA3_HUMAN,SIMILARITY: Contains 1 PAS (PER-ARNT-SIM) domain.

NCOA3_HUMAN,WEB RESOURCE: Name=Atlas of Genetics and Cytogenetics in Oncology
and Haematology;
URL="http://atlasgeneticsoncology.org/Genes/NCOA3ID505ch20q13.html";

NCOA3_HUMAN,-----------------------------------------------------------------------
Copyrighted by the UniProt Consortium, see http://www.uniprot.org/terms
Distributed under the Creative Commons Attribution-NoDerivs License
-----------------------------------------------------------------------

CUL1_HUMAN,FUNCTION: Core component of multiple cullin-RING-based SCF (SKP1-
CUL1-F-box protein) E3 ubiquitin-protein ligase complexes, which
mediate the ubiquitination of proteins involved in cell cycle
progression, signal transduction and transcription. In the SCF
complex, serves as a rigid scaffold that organizes the SKP1-F-box
protein and RBX1 subunits. May contribute to catalysis through
positioning of the substrate and the ubiquitin-conjugating enzyme.
The E3 ubiquitin-protein ligase activity of the complex is
dependent on the neddylation of the cullin subunit and is
inhibited by the association of the deneddylated cullin subunit
with TIP120A/CAND1. The functional specificity of the SCF complex
depends on the F-box protein as substrate recognition component.
SCF(BTRC) and SCF(FBXW11) direct ubiquitination of CTNNB1 and
participates in Wnt signaling. SCF(BTRC) and SCF(FBXW11) direct
ubiquitination of phosphorylated NFKBIA. SCF(BTRC) directs
ubiquitination of NFKBIB, NFKBIE, ATF4, SMAD3, SMAD4, CDC25A,
FBXO5 and probably NFKB2. SCF(SKP2) directs ubiquination of
phosphorylated CDKN1B/p27kip and is involved in regulation of G1/S
transition. SCF(SKP2) directs ubiquination of ORC1L, CDT1, RBL2,
ELF4, CDKN1A, RAG2, FOXO1A, and probably MYC and TAL1. SCF(FBXW7)
directs ubiquitination of cyclin E, NOTCH1 released notch
intracellular domain (NICD), and probably PSEN1. SCF(FBXW2)
directs ubiquitination of GCM1. SCF(FBXO32) directs ubiquitination
of MYOD1. SCF(FBXO7) directs ubiquitination of BIRC2 and DLGAP5.
SCF(FBXO33) directs ubiquitination of YBX1 (By similarity).
SCF(FBXO11) does not seem to direct ubiquitination of TP53.
Interacts with FBXW8. Interacts with CUL7; the interaction seems
to be mediated by FBXW8 (By similarity).

CUL1_HUMAN,PATHWAY: Protein modification; protein ubiquitination.

CUL1_HUMAN,SUBUNIT: Component of multiple SCF (SKP1-CUL1-F-box) E3 ubiquitin-
protein ligase complexes formed of CUL1, SKP1A, RBX1 and a
variable F-box domain-containing protein as substrate-specific
subunit. Component of the SCF(BTRC) complex containing BTRC.
Component of the SCF(FBXW11) complex containing FBXW11. Component
of the SCF(SKP2) complex containing SKP2, in which it interacts
directly with SKP1, SKP2 and RBX1. Component of the SCF(FBXW2)
complex containing FBXw2. Component of the SCF(FBXO32) complex
containing FBXO32. Component of the probable SCF(FBXO7) complex
containing FBXO7. Component of the SCF(FBXO11) complex containing
FBXO11. Component of the SCF(FBXO25) complex containing FBXO25.
Component of the SCF(FBXO33) complex containing FBXO33. Component
of the probable SCF(FBXO4) complex containing FBXO4. Interacts
with RNF7. Part of a complex with TIP120A/CAND1 and RBX1. The
unneddylated form interacts with TIP120A/CAND1 and the interaction
negatively regulates the association with SKP1 in the SCF complex.
Interacts with COPS2. Can self-associate.

CUL1_HUMAN,INTERACTION:
Q86VP6:CAND1; NbExp=6; IntAct=EBI-359390, EBI-456077;
Q8N668:COMMD1; NbExp=1; IntAct=EBI-359390, EBI-1550112;
Q9UKT5:FBXO4; NbExp=1; IntAct=EBI-359390, EBI-960409;
P62136:PPP1CA; NbExp=1; IntAct=EBI-359390, EBI-357253;
P62877:RBX1; NbExp=4; IntAct=EBI-359390, EBI-398523;
Q9NS64:RPRM; NbExp=1; IntAct=EBI-359390, EBI-1052363;
P63208:SKP1; NbExp=2; IntAct=EBI-359390, EBI-307486;
Q13309:SKP2; NbExp=2; IntAct=EBI-359390, EBI-456291;

CUL1_HUMAN,TISSUE SPECIFICITY: Expressed in lung fibroblasts.

CUL1_HUMAN,PTM: Neddylated; which enhances the ubiquitination activity of
SCF. Deneddylated via its interaction with the COP9 signalosome
(CSN) complex.

CUL1_HUMAN,SIMILARITY: Belongs to the cullin family.

CUL1_HUMAN,-----------------------------------------------------------------------
Copyrighted by the UniProt Consortium, see http://www.uniprot.org/terms
Distributed under the Creative Commons Attribution-NoDerivs License
-----------------------------------------------------------------------

CBP_HUMAN,FUNCTION: Acetylates histones, giving a specific tag for
transcriptional activation. Also acetylates non-histone proteins,
like NCOA3 coactivator. Binds specifically to phosphorylated CREB
and enhances its transcriptional activity toward cAMP-responsive
genes.

CBP_HUMAN,CATALYTIC ACTIVITY: Acetyl-CoA + histone = CoA + acetylhistone.

CBP_HUMAN,SUBUNIT: Found in a complex containing NCOA2; NCOA3; IKKA; IKKB
and IKBKG. Probably part of a complex with HIF1A and EP300.
Interacts with phosphorylated CREB1. Interacts with the C-terminal
region of CITED4. The TAZ-type 1 domain interacts with HIF1A.
Interacts with SRCAP, CARM1, ELF3, MLLT7/FOXO4, N4BP2, NCOA1,
NCOA3, NCOA6, PCAF, PELP1, PML, SMAD1, SMAD2, SMAD3, SPIB and
TRERF1. Interacts with HTLV-1 Tax and p30II. Interacts with HIV-1
Tat. Interacts with KLF1; the interaction results in acetylation
of KLF1 and enhancement of its transcriptional activity. Interacts
with ZCCHC12 (By similarity). Interacts with DAXX; the interaction
is dependent on CBP sumoylation and results in suppression of the
transcriptional activiy via recruitment of HDAC2 to DAAX (By
similarity). Interacts with MTDH.

CBP_HUMAN,INTERACTION:
Q9UER7:DAXX; NbExp=1; IntAct=EBI-81215, EBI-77321;
P42858:HTT; NbExp=1; IntAct=EBI-81215, EBI-466029;
P48551:IFNAR2; NbExp=3; IntAct=EBI-81215, EBI-958408;
Q86UE4:MTDH; NbExp=1; IntAct=EBI-81215, EBI-1046588;
P55209:NAP1L1; NbExp=2; IntAct=EBI-81215, EBI-356392;
Q14686:NCOA6; NbExp=1; IntAct=EBI-81215, EBI-78670;
Q92831:PCAF; NbExp=2; IntAct=EBI-81215, EBI-477430;
Q04206:RELA; NbExp=1; IntAct=EBI-81215, EBI-73886;
P15927:RPA2; NbExp=1; IntAct=EBI-81215, EBI-621404;
P04637:TP53; NbExp=3; IntAct=EBI-81215, EBI-366083;

CBP_HUMAN,SUBCELLULAR LOCATION: Nucleus.

CBP_HUMAN,DOMAIN: The KIX domain mediates binding to HIV-1 Tat.

CBP_HUMAN,PTM: Methylation of the KIX domain by CARM1 blocks association
with CREB. This results in the blockade of CREB signaling, and in
activation of apoptotic response (By similarity).

CBP_HUMAN,PTM: Phosphorylated upon DNA damage, probably by ATM or ATR.

CBP_HUMAN,PTM: Sumoylation negatively regulates transcriptional activity via
the recruitment of DAAX (By similarity).

CBP_HUMAN,DISEASE: Chromosomal aberrations involving CREBBP may be a cause
of acute myeloid leukemias. Translocation t(8;16)(p11;p13) with
MYST3/MOZ; translocation t(11;16)(q23;p13.3) with MLL/HRX;
translocation t(10;16)(q22;p13) with MYST4/MORF. MYST3-CREBBP may
induce leukemia by inhibiting RUNX1-mediated transcription.

CBP_HUMAN,DISEASE: Defects in CREBBP are a cause of Rubinstein-Taybi
syndrome (RSTS) [MIM:180849]. RSTS is an autosomal dominant
disorder characterized by craniofacial abnormalities, broad
thumbs, broad big toes, mental retardation and a propensity for
development of malignancies.

CBP_HUMAN,SIMILARITY: Contains 1 bromo domain.

CBP_HUMAN,SIMILARITY: Contains 1 KIX domain.

CBP_HUMAN,SIMILARITY: Contains 2 TAZ-type zinc fingers.

CBP_HUMAN,SIMILARITY: Contains 1 ZZ-type zinc finger.

CBP_HUMAN,WEB RESOURCE: Name=Atlas of Genetics and Cytogenetics in Oncology
and Haematology;
URL="http://atlasgeneticsoncology.org/Genes/CBPID42.html";

CBP_HUMAN,WEB RESOURCE: Name=GeneReviews;
URL="http://www.genetests.org/query?gene=CREBBP";

CBP_HUMAN,WEB RESOURCE: Name=Wikipedia; Note=P300/CBP entry;
URL="http://en.wikipedia.org/wiki/P300/CBP";

CBP_HUMAN,-----------------------------------------------------------------------
Copyrighted by the UniProt Consortium, see http://www.uniprot.org/terms
Distributed under the Creative Commons Attribution-NoDerivs License
-----------------------------------------------------------------------

SP1_HUMAN,FUNCTION: Binds to GC box promoters elements and selectively
activates mRNA synthesis from genes that contain functional
recognition sites. Can interact with G/C-rich motifs from
serotonin receptor promoter.

SP1_HUMAN,SUBUNIT: Interacts with ATF7IP, ATF7IP2, POGZ, HCFC1, AATF and
PHC2. Interacts with varicella-zoster virus IE62 protein and HIV-1
Vpr.

SP1_HUMAN,INTERACTION:
Self; NbExp=1; IntAct=EBI-298336, EBI-298336;
P00519:ABL1; NbExp=1; IntAct=EBI-298336, EBI-375543;
Q6VMQ6:ATF7IP; NbExp=1; IntAct=EBI-298336, EBI-928732;
P46108:CRK; NbExp=1; IntAct=EBI-298336, EBI-886;
Q01094:E2F1; NbExp=2; IntAct=EBI-298336, EBI-448924;
P32519:ELF1; NbExp=1; IntAct=EBI-298336, EBI-765526;
P06241:FYN; NbExp=1; IntAct=EBI-298336, EBI-515315;
P62993:GRB2; NbExp=1; IntAct=EBI-298336, EBI-401755;
P51610:HCFC1; NbExp=2; IntAct=EBI-298336, EBI-396176;
Q13118:KLF10; NbExp=1; IntAct=EBI-298336, EBI-1389509;
P01106:MYC; NbExp=2; IntAct=EBI-298336, EBI-447544;
P16333:NCK1; NbExp=1; IntAct=EBI-298336, EBI-389883;
P18576:Nfya (xeno); NbExp=1; IntAct=EBI-298336, EBI-862695;
P23708:Nfya (xeno); NbExp=2; IntAct=EBI-298336, EBI-862337;
Q8IXK0:PHC2; NbExp=1; IntAct=EBI-298336, EBI-713786;
Q7Z3K3:POGZ; NbExp=1; IntAct=EBI-298336, EBI-1389308;
P14859:POU2F1; NbExp=1; IntAct=EBI-298336, EBI-624770;
Q9NRR4:RNASEN; NbExp=1; IntAct=EBI-298336, EBI-528367;
Q9NV58:RNF19A; NbExp=1; IntAct=EBI-298336, EBI-1390270;
Q15459:SF3A1; NbExp=1; IntAct=EBI-298336, EBI-1054743;
P12931:SRC; NbExp=1; IntAct=EBI-298336, EBI-621482;
Q12772:SREBF2; NbExp=1; IntAct=EBI-298336, EBI-465059;

SP1_HUMAN,SUBCELLULAR LOCATION: Nucleus.

SP1_HUMAN,PTM: O-glycosylated; contains N-acetylglucosamine side chains.

SP1_HUMAN,SIMILARITY: Belongs to the Sp1 C2H2-type zinc-finger protein
family.

SP1_HUMAN,SIMILARITY: Contains 3 C2H2-type zinc fingers.

SP1_HUMAN,-----------------------------------------------------------------------
Copyrighted by the UniProt Consortium, see http://www.uniprot.org/terms
Distributed under the Creative Commons Attribution-NoDerivs License
-----------------------------------------------------------------------

P53_HUMAN,FUNCTION: Acts as a tumor suppressor in many tumor types; induces
growth arrest or apoptosis depending on the physiological
circumstances and cell type. Involved in cell cycle regulation as
a trans-activator that acts to negatively regulate cell division
by controlling a set of genes required for this process. One of
the activated genes is an inhibitor of cyclin-dependent kinases.
Apoptosis induction seems to be mediated either by stimulation of
BAX and FAS antigen expression, or by repression of Bcl-2
expression.

P53_HUMAN,COFACTOR: Binds 1 zinc ion per subunit.

P53_HUMAN,SUBUNIT: Interacts with AXIN1. Probably part of a complex
consisting of TP53, HIPK2 and AXIN1 (By similarity). Binds DNA as
a homotetramer. Interacts with histone acetyltransferases EP300
and methyltransferases HRMT1L2 and CARM1, and recruits them to
promoters. In vitro, the interaction of TP53 with cancer-
associated/HPV (E6) viral proteins leads to ubiquitination and
degradation of TP53 giving a possible model for cell growth
regulation. This complex formation requires an additional factor,
E6-AP, which stably associates with TP53 in the presence of E6. C-
terminus interacts with TAF1, when TAF1 is part of the TFIID
complex. Interacts with ING4 and this interaction may be indirect.
Found in a complex with CABLES1 and TP73. Interacts with HIPK1,
HIPK2, and P53DINP1. Interacts with WWOX. May interacts with HCV
core protein. Interacts with USP7 and SYVN1. Interacts with
HSP90AB1 (By similarity). Interacts with ARMC10, BANP, CDKN2AIP
and E4F1.

P53_HUMAN,INTERACTION:
P03070:- (xeno); NbExp=3; IntAct=EBI-366083, EBI-617698;
Q9PST7:- (xeno); NbExp=2; IntAct=EBI-366083, EBI-1782562;
Q13535:ATR; NbExp=1; IntAct=EBI-366083, EBI-968983;
Q99728:BARD1; NbExp=1; IntAct=EBI-366083, EBI-473181;
O70445:Bard1 (xeno); NbExp=1; IntAct=EBI-366083, EBI-1790207;
Q07817-1:BCL2L1; NbExp=2; IntAct=EBI-366083, EBI-287195;
P51813:BMX; NbExp=1; IntAct=EBI-366083, EBI-696657;
Q9BX70:BTBD2; NbExp=1; IntAct=EBI-366083, EBI-710091;
Q8TDN4:CABLES1; NbExp=1; IntAct=EBI-366083, EBI-604615;
Q9ESJ1:Cables1 (xeno); NbExp=1; IntAct=EBI-366083, EBI-604411;
P17676:CEBPB; NbExp=3; IntAct=EBI-366083, EBI-969696;
Q92793:CREBBP; NbExp=3; IntAct=EBI-366083, EBI-81215;
P45481:Crebbp (xeno); NbExp=2; IntAct=EBI-366083, EBI-296306;
P55060:CSE1L; NbExp=4; IntAct=EBI-366083, EBI-286709;
Q14999:CUL7; NbExp=1; IntAct=EBI-366083, EBI-308606;
Q9UER7:DAXX; NbExp=3; IntAct=EBI-366083, EBI-77321;
Q09472:EP300; NbExp=3; IntAct=EBI-366083, EBI-447295;
Q86XK2:FBXO11; NbExp=3; IntAct=EBI-366083, EBI-1047804;
Q9BVP2:GNL3; NbExp=1; IntAct=EBI-366083, EBI-641642;
Q13547:HDAC1; NbExp=1; IntAct=EBI-366083, EBI-301834;
Q86Z02:HIPK1; NbExp=1; IntAct=EBI-366083, EBI-692891;
P09429:HMGB1; NbExp=1; IntAct=EBI-366083, EBI-389432;
Q9BUJ2:HNRNPUL1; NbExp=6; IntAct=EBI-366083, EBI-1018153;
Q92993:HTATIP; NbExp=1; IntAct=EBI-366083, EBI-399080;
P42858:HTT; NbExp=2; IntAct=EBI-366083, EBI-466029;
Q7Z6Z7:HUWE1; NbExp=2; IntAct=EBI-366083, EBI-625934;
Q8N9B5:JMY; NbExp=1; IntAct=EBI-366083, EBI-866435;
Q15759:MAPK11; NbExp=1; IntAct=EBI-366083, EBI-298304;
Q15759-2:MAPK11; NbExp=1; IntAct=EBI-366083, EBI-303766;
Q8IW41:MAPKAPK5; NbExp=1; IntAct=EBI-366083, EBI-1201460;
Q00987:MDM2; NbExp=7; IntAct=EBI-366083, EBI-389668;
P56273:mdm2 (xeno); NbExp=1; IntAct=EBI-366083, EBI-541233;
O15151:MDM4; NbExp=2; IntAct=EBI-366083, EBI-398437;
P23511:NFYA; NbExp=2; IntAct=EBI-366083, EBI-389739;
P06748:NPM1; NbExp=3; IntAct=EBI-366083, EBI-78579;
P06748-1:NPM1; NbExp=1; IntAct=EBI-366083, EBI-354150;
Q8IWT3:PARC; NbExp=1; IntAct=EBI-366083, EBI-311123;
P09874:PARP1; NbExp=1; IntAct=EBI-366083, EBI-355676;
Q96KB5:PBK; NbExp=2; IntAct=EBI-366083, EBI-536853;
O75925:PIAS1; NbExp=1; IntAct=EBI-366083, EBI-629434;
Q8N2W9:PIAS4; NbExp=1; IntAct=EBI-366083, EBI-473160;
P29590:PML; NbExp=1; IntAct=EBI-366083, EBI-295890;
P36873-1:PPP1CC; NbExp=2; IntAct=EBI-366083, EBI-356289;
Q05397:PTK2; NbExp=6; IntAct=EBI-366083, EBI-702142;
Q06609:RAD51; NbExp=1; IntAct=EBI-366083, EBI-297202;
P27694:RPA1; NbExp=1; IntAct=EBI-366083, EBI-621389;
P62988:RPS27A; NbExp=1; IntAct=EBI-366083, EBI-413034;
P62991:Rps27a (xeno); NbExp=1; IntAct=EBI-366083, EBI-413074;
Q8WTS6:SETD7; NbExp=3; IntAct=EBI-366083, EBI-1268586;
Q96ST3:SIN3A; NbExp=2; IntAct=EBI-366083, EBI-347218;
P20226:TBP; NbExp=1; IntAct=EBI-366083, EBI-355371;
Q13625:TP53BP2; NbExp=1; IntAct=EBI-366083, EBI-77642;
Q05086:UBE3A; NbExp=1; IntAct=EBI-366083, EBI-954357;
Q93009:USP7; NbExp=4; IntAct=EBI-366083, EBI-302474;
Q14191:WRN; NbExp=2; IntAct=EBI-366083, EBI-368417;
P12956:XRCC6; NbExp=1; IntAct=EBI-366083, EBI-353208;
Q96PM9:ZNF385A; NbExp=1; IntAct=EBI-366083, EBI-1539778;

P53_HUMAN,SUBCELLULAR LOCATION: Cytoplasm. Nucleus. Endoplasmic reticulum.
Note=Interaction with BANP promotes nuclear localization.

P53_HUMAN,ALTERNATIVE PRODUCTS:
Event=Alternative splicing; Named isoforms=2;
Name=1;
  IsoId=P04637-1; Sequence=Displayed;
Name=2; Synonyms=I9RET;
  IsoId=P04637-2; Sequence=VSP_006535, VSP_006536;
  Note=Seems to be non-functional. Expressed in quiescent
  lymphocytes;

P53_HUMAN,DOMAIN: The nuclear export signal acts as a transcriptional
repression domain.

P53_HUMAN,PTM: Acetylated. Acetylation of Lys-382 by CREBBP enhances
transcriptional activity. Deacetylation of Lys-382 by SIRT1
impairs its ability to induce proapoptotic program and modulate
cell senescence.

P53_HUMAN,PTM: Phosphorylation on Ser residues mediates transcriptional
activation. Phosphorylated by HIPK1 (By similarity).
Phosphorylation at Ser-9 by HIPK4 increases repression activity on
BIRC5 promoter. Phosphorylated on Thr-18 by VRK1, which may
prevent the interaction with MDM2. Phosphorylated on Thr-55 by
TAF1, which promotes MDM2-mediated degradation. Phosphorylated on
Ser-46 by HIPK2 upon UV irradiation. Phosphorylation on Ser-46 is
required for acetylation by CREBBP. Phosphorylated on Ser-392
following UV but not gamma irradiation. Phosphorylated upon DNA
damage, probably by ATM or ATR. Phosphorylated on Ser-15 upon
ultraviolet irradiation; which is enhanced by interaction with
BANP.

P53_HUMAN,PTM: Dephosphorylated by PP2A. SV40 small T antigen inhibits the
dephosphorylation by the AC form of PP2A.

P53_HUMAN,PTM: May be O-glycosylated in the C-terminal basic region. Studied
in EB-1 cell line.

P53_HUMAN,PTM: Ubiquitinated by SYVN1, which leads to proteasomal
degradation.

P53_HUMAN,PTM: Monomethylated at Lys-372 by SETD7, leading to stabilize it
and increase transcriptional activation. Monomethylated at Lys-370
by SMYD2, leading to decrease DNA-binding activity and subsequent
transcriptional regulation activity. Lys-372 monomethylation
prevents the interaction with SMYD2 and subsequenct
monomethylation at Lys-370.

P53_HUMAN,DISEASE: TP53 is found in increased amounts in a wide variety of
transformed cells. TP53 is frequently mutated or inactivated in
about 60% of cancers.

P53_HUMAN,DISEASE: Defects in TP53 are involved in esophageal squamous cell
carcinoma (ESCC) [MIM:133239]. ESCC is a tumor of the esophagus.

P53_HUMAN,DISEASE: Defects in TP53 are a cause of Li-Fraumeni syndrome (LFS)
[MIM:151623]. LFS is an autosomal dominant familial cancer
syndrome that in its classic form is defined by the existence of a
proband affected by a sarcoma before 45 years with a first degree
relative affected by any tumor before 45 years and another first
degree relative with any tumor before 45 years or a sarcoma at any
age. Other clinical definitions for LFS have been proposed
(PubMed:8118819 and PubMed:8718514) and called Li-Fraumeni like
syndrome (LFL). In these families affected relatives develop a
diverse set of malignancies at unusually early ages. Four types of
cancers account for 80% of tumors occurring in TP53 germline
mutation carriers: breast cancers, soft tissue and bone sarcomas,
brain tumors (astrocytomas) and adrenocortical carcinomas. Less
frequent tumors include choroid plexus carcinoma or papilloma
before the age of 15, rhabdomyosarcoma before the age of 5,
leukemia, Wilms tumor, malignant phyllodes tumor, colorectal and
gastric cancers.

P53_HUMAN,DISEASE: Defects in TP53 may be associated with nasopharyngeal
carcinoma [MIM:161550]; also known as nasopharyngeal cancer.

P53_HUMAN,DISEASE: Defects in TP53 are found in Barrett metaplasia; also
known as Barrett esophagus. It is a condition in which the
normally stratified squamous epithelium of the lower esophagus is
replaced by a metaplastic columnar epithelium. The condition
develops as a complication in approximately 10% of patients with
chronic gastroesophageal reflux disease and predisposes to the
development of esophageal adenocarcinoma.

P53_HUMAN,DISEASE: Defects in TP53 are involved in head and neck squamous
cell carcinomas (HNSCC) [MIM:275355].

P53_HUMAN,DISEASE: Defects in TP53 are involved in oral squamous cell
carcinoma (OSCC). Cigarette smoke is a prime mutagenic agent in
cancer of the aerodigestive tract.

P53_HUMAN,DISEASE: Defects in TP53 are a cause of lung cancer [MIM:211980].

P53_HUMAN,DISEASE: Defects in TP53 are a cause of choroid plexus papilloma
[MIM:260500]. Choroid plexus papilloma is a slow-growing benign
tumor of the choroid plexus that often invades the leptomeninges.
In children it is usually in a lateral ventricle but in adults it
is more often in the fourth ventricle. Hydrocephalus is common,
either from obstruction or from tumor secretion of cerebrospinal
fluid. If it undergoes malignant transformation it is called a
choroid plexus carcinoma. Primary choroid plexus tumors are rare
and usually occur in early childhood.

P53_HUMAN,DISEASE: Defects in TP53 are a cause of one form of hereditary
adrenocortical carcinoma (ADCC) [MIM:202300]. ADCC is a rare
childhood tumor, representing about 0.4% of childhood tumors, with
a high incidence of associated tumors. ADCC occurs with increased
frequency in patients with the Beckwith-Wiedemann syndrome
[MIM:130650] and is a component tumor in Li-Fraumeni syndrome
[MIM:151623].

P53_HUMAN,SIMILARITY: Belongs to the p53 family.

P53_HUMAN,WEB RESOURCE: Name=IARC TP53 mutation database; Note=Somatic and
germline TP53 mutations in human cancers;
URL="http://www-p53.iarc.fr/";

P53_HUMAN,WEB RESOURCE: Name=p53 web site at the Institut Curie;
URL="http://p53.free.fr/";

P53_HUMAN,WEB RESOURCE: Name=Atlas of Genetics and Cytogenetics in Oncology
and Haematology;
URL="http://atlasgeneticsoncology.org/Genes/P53ID88.html";

P53_HUMAN,WEB RESOURCE: Name=GeneReviews;
URL="http://www.genetests.org/query?gene=TP53";

P53_HUMAN,WEB RESOURCE: Name=NIEHS-SNPs;
URL="http://egp.gs.washington.edu/data/tp53/";

P53_HUMAN,WEB RESOURCE: Name=SHMPD; Note=The Singapore human mutation and
polymorphism database;
URL="http://shmpd.bii.a-star.edu.sg/gene.php?genestart=A&genename=TP53";

P53_HUMAN,WEB RESOURCE: Name=Wikipedia; Note=P53 entry;
URL="http://en.wikipedia.org/wiki/P53";

P53_HUMAN,-----------------------------------------------------------------------
Copyrighted by the UniProt Consortium, see http://www.uniprot.org/terms
Distributed under the Creative Commons Attribution-NoDerivs License
-----------------------------------------------------------------------

TIP60_HUMAN,FUNCTION: Catalytic subunit of the NuA4 histone acetyltransferase
complex which is involved in transcriptional activation of select
genes principally by acetylation of nucleosomal histone H4 and
H2A. This modification may both alter nucleosome-DNA interactions
and promote interaction of the modified histones with other
proteins which positively regulate transcription. This complex may
be required for the activation of transcriptional programs
associated with oncogene and proto-oncogene mediated growth
induction, tumor suppressor mediated growth arrest and replicative
senescence, apoptosis, and DNA repair. NuA4 may also play a direct
role in DNA repair when recruited to sites of DNA damage. Directly
acetylates and activates ATM. In case of HIV-1 infection,
interaction with the viral Tat protein leads to HTATIP
polyubiquitination and targets it to degradation.

TIP60_HUMAN,CATALYTIC ACTIVITY: Acetyl-CoA + histone = CoA + acetylhistone.

TIP60_HUMAN,SUBUNIT: Interacts with the cytoplasmic tail of APP (By
similarity). Interacts with PLA2G4A/CPLA2, EDNRA and HDAC7.
Component of the NuA4 histone acetyltransferase complex which
contains the catalytic subunit HTATIP/TIP60 and the subunits
EP400, TRRAP/PAF400, BRD8/SMAP, EPC1, DMAP1/DNMAP1, RUVBL1/TIP49,
RUVBL2, ING3, actin, ACTL6A/BAF53A, MORF4L1/MRG15, MORF4L2/MRGX,
MRGBP, YEATS4/GAS41 and VPS72/YL1. HTATTIP/TIP60, EPC1, and ING3
together constitute a minimal HAT complex termed Piccolo NuA4. The
NuA4 complex interacts with MYC and the adenovirus E1A protein.
Interacts with ATM. Interacts with PHF17. Interacts with HIV-1
Tat.

TIP60_HUMAN,INTERACTION:
P54253:ATXN1; NbExp=1; IntAct=EBI-399080, EBI-930964;
O43261:DLEU1; NbExp=1; IntAct=EBI-399080, EBI-710057;
O95257:GADD45G; NbExp=1; IntAct=EBI-399080, EBI-448202;
Q9P2H0:KIAA1377; NbExp=1; IntAct=EBI-399080, EBI-473176;
P29074:PTPN4; NbExp=1; IntAct=EBI-399080, EBI-710431;
P04637:TP53; NbExp=1; IntAct=EBI-399080, EBI-366083;

TIP60_HUMAN,SUBCELLULAR LOCATION: Nucleus. Cytoplasm, perinuclear region.
Note=Upon stimulation with EDN1, it is exported from the nucleus
to the perinuclear region.

TIP60_HUMAN,ALTERNATIVE PRODUCTS:
Event=Alternative splicing; Named isoforms=3;
Name=1;
  IsoId=Q92993-1; Sequence=Displayed;
Name=2; Synonyms=PLIP;
  IsoId=Q92993-2; Sequence=VSP_007438;
Name=3;
  IsoId=Q92993-3; Sequence=VSP_009104;

TIP60_HUMAN,PTM: Phosphorylated on Ser-86 and Ser-90; enhanced during G2/M
phase. Phosphorylated form has a higher activity.

TIP60_HUMAN,PTM: Ubiquitinated by MDM2, leading to its proteasome-dependent
degradation.

TIP60_HUMAN,SIMILARITY: Belongs to the MYST (SAS/MOZ) family.

TIP60_HUMAN,WEB RESOURCE: Name=NIEHS-SNPs;
URL="http://egp.gs.washington.edu/data/htatip/";

TIP60_HUMAN,-----------------------------------------------------------------------
Copyrighted by the UniProt Consortium, see http://www.uniprot.org/terms
Distributed under the Creative Commons Attribution-NoDerivs License
-----------------------------------------------------------------------

PHB_HUMAN,FUNCTION: Prohibitin inhibits DNA synthesis. It has a role in
regulating proliferation. As yet it is unclear if the protein or
the mRNA exhibits this effect. May play a role in regulating
mitochondrial respiration activity and in aging.

PHB_HUMAN,SUBUNIT: Interacts with PHB2.

PHB_HUMAN,INTERACTION:
O14980:XPO1; NbExp=1; IntAct=EBI-354213, EBI-355867;

PHB_HUMAN,SUBCELLULAR LOCATION: Mitochondrion inner membrane (By
similarity).

PHB_HUMAN,TISSUE SPECIFICITY: Widely expressed in different tissues.

PHB_HUMAN,DEVELOPMENTAL STAGE: Levels of expression in fibroblasts decrease
heterogeneously during cellular aging.

PHB_HUMAN,INDUCTION: Expression increases approximately 3-fold upon entry
into G1 phase compared with other phases of the cell cycle. Also
induced following inhibition of mitochondrial protein synthesis by
thiamphenicol.

PHB_HUMAN,DISEASE: Mutated in sporadic breast cancer.

PHB_HUMAN,SIMILARITY: Belongs to the prohibitin family.

PHB_HUMAN,-----------------------------------------------------------------------
Copyrighted by the UniProt Consortium, see http://www.uniprot.org/terms
Distributed under the Creative Commons Attribution-NoDerivs License
-----------------------------------------------------------------------

PA2G4_HUMAN,FUNCTION: May play a role in a ERBB3-regulated signal transduction
pathway. Seems be involved in growth regulation. Acts a
corepressor of the androgen receptor (AR) and is regulated by the
ERBB3 ligand neuregulin-1/heregulin (HRG). Inhibits transcription
of some E2F1-regulated promoters, probably by recruiting histone
acetylase (HAT) activity. Binds RNA. Associates with 28S, 18S and
5.8S mature rRNAs, several rRNA precursors and probably U3 small
nucleolar RNA. May be involved in regulation of intermediate and
late steps of rRNA processing. May be involved in ribosome
assembly. Mediates cap-independent translation of specific viral
IRESs (internal ribosomal entry site) (By similarity).

PA2G4_HUMAN,SUBUNIT: Interacts with the cytoplasmic domain of non-
phosphorylated ERBB3; the interaction requires PKC activity.
Interacts with AR. Treatment with HRG leads to dissociation from
ERBB3 and increases association with AR. Interacts with
NCL/nucleolin. Component of a ribonucleoprotein complex containing
at least PA2G4, NCL, TOP1, PABPC2, RPLP0, acetylated histone H1
(HIST1H1A or H1F1), histone H1 2/4, RPL4, RPL8, RPL15, RPL18,
RPL18A, RPL21, RPL11, RPL12, RPL28, RPL27, RPLP2 and RPL24.
Interacts with HDAC2. Interacts with RB1; the interaction is
enhanced upon PA2G4 dephosphorylation.

PA2G4_HUMAN,INTERACTION:
P10275:AR; NbExp=1; IntAct=EBI-924893, EBI-608057;
Q01094:E2F1; NbExp=1; IntAct=EBI-924893, EBI-448924;
P21860:ERBB3; NbExp=1; IntAct=EBI-924893, EBI-720706;
Q61526:Erbb3 (xeno); NbExp=1; IntAct=EBI-924893, EBI-931878;
Q9NQT4:EXOSC5; NbExp=1; IntAct=EBI-924893, EBI-371876;
P19338:NCL; NbExp=1; IntAct=EBI-924893, EBI-352553;
P06400:RB1; NbExp=2; IntAct=EBI-924893, EBI-491274;
O00141:SGK1; NbExp=1; IntAct=EBI-924893, EBI-1042854;
Q96ST3:SIN3A; NbExp=3; IntAct=EBI-924893, EBI-347218;
Q60520:Sin3a (xeno); NbExp=1; IntAct=EBI-924893, EBI-349034;

PA2G4_HUMAN,SUBCELLULAR LOCATION: Cytoplasm. Nucleus, nucleolus.
Note=Tranlocates to the nucleus upon treatment with HRG.

PA2G4_HUMAN,TISSUE SPECIFICITY: Expressed in several cell lines tested,
including primary and transformed cell lines.

PA2G4_HUMAN,PTM: Phosphorylated on serine and threonine residues.
Phosphorylation is enhanced by HRG treatment. Basal
phosphorylation is PKC-dependent and HRG-induced phosphorylation
is predominantly PKC-independent.

PA2G4_HUMAN,MISCELLANEOUS: Does not contain metal cofactors and does not have
aminopeptidase activity.

PA2G4_HUMAN,SIMILARITY: Belongs to the peptidase M24 family.

PA2G4_HUMAN,-----------------------------------------------------------------------
Copyrighted by the UniProt Consortium, see http://www.uniprot.org/terms
Distributed under the Creative Commons Attribution-NoDerivs License
-----------------------------------------------------------------------

CEBPD_HUMAN,FUNCTION: C/EBP is a DNA-binding protein that recognizes two
different motifs: the CCAAT homology common to many promoters and
the enhanced core homology common to many enhancers. Important
transcriptional activator in the regulation of genes involved in
immune and inflammatory responses, may play an important role in
the regulation of the several genes associated with activation
and/or differentiation of macrophages.

CEBPD_HUMAN,SUBUNIT: Binds DNA as a dimer and can form stable heterodimers
with C/EBP alpha. Interacts with SPI1/PU.1 (By similarity).

CEBPD_HUMAN,SUBCELLULAR LOCATION: Nucleus.

CEBPD_HUMAN,SIMILARITY: Belongs to the bZIP family. C/EBP subfamily.

CEBPD_HUMAN,SIMILARITY: Contains 1 bZIP domain.

CEBPD_HUMAN,-----------------------------------------------------------------------
Copyrighted by the UniProt Consortium, see http://www.uniprot.org/terms
Distributed under the Creative Commons Attribution-NoDerivs License
-----------------------------------------------------------------------

RB_HUMAN,FUNCTION: Key regulator of entry into cell division that acts as a
tumor suppressor. Acts as a transcription repressor of E2F1 target
genes. The underphosphorylated, active form of RB1 interacts with
E2F1 and represses its transcription activity, leading to cell
cycle arrest. Directly involved in heterochromatin formation by
maintaining overall chromatin structure and, in particular, that
of constitutive heterochromatin by stabilizing histone
methylation. Recruits and targets histone methyltransferases
SUV39H1, SUV420H1 and SUV420H2, leading to epigenetic
transcriptional repression. Controls histone H4 'Lys-20'
trimethylation. Inhibits the intrinsic kinase activity of TAF1. In
case of viral infections, interactions with SV40 large T antigen,
HPV E7 protein or adenovirus E1A protein induce the disassembly of
RB1-E2F1 complex thereby disrupting RB1's activity.

RB_HUMAN,SUBUNIT: Interacts with ATAD5 (By similarity). The
hypophosphorylated form interacts with and sequesters the E2F1
transcription factor. The unphosphorylated form interacts with
ARID3B, JARID1A, SUV39H1, MJD2A/JHDM3A and THOC1. Interacts with
the N-terminal domain of TAF1. Interacts with AATF, DNMT1, LIN9,
LMNA, SUV420H1, SUV420H2, PELP1 and TMPO-alpha. May interact with
NDC80. Interacts with EID1 and UBR4. Interacts with ARID4A and
JARID1B. Interacts with E4F1. Interacts with adenovirus E1A
protein, HPV E7 protein and SV40 large T antigen.

RB_HUMAN,INTERACTION:
P24941:CDK2; NbExp=1; IntAct=EBI-491274, EBI-375096;
P30285:Cdk4 (xeno); NbExp=2; IntAct=EBI-491274, EBI-847225;
Q13574-2:DGKZ; NbExp=5; IntAct=EBI-491274, EBI-715527;
Q01094:E2F1; NbExp=1; IntAct=EBI-491274, EBI-448924;
P06465:E7 (xeno); NbExp=1; IntAct=EBI-491274, EBI-963841;
Q13547:HDAC1; NbExp=1; IntAct=EBI-491274, EBI-301834;
P52927:Hmga2 (xeno); NbExp=4; IntAct=EBI-491274, EBI-912574;
Q15014:MORF4L2; NbExp=1; IntAct=EBI-491274, EBI-399257;
Q14686:NCOA6; NbExp=2; IntAct=EBI-491274, EBI-78670;
Q9UQ80:PA2G4; NbExp=2; IntAct=EBI-491274, EBI-924893;
P62136:PPP1CA; NbExp=2; IntAct=EBI-491274, EBI-357253;
P62142:Ppp1cb (xeno); NbExp=1; IntAct=EBI-491274, EBI-352326;
P55345:PRMT2; NbExp=3; IntAct=EBI-491274, EBI-78458;
O75832:PSMD10; NbExp=1; IntAct=EBI-491274, EBI-752185;
Q3TUD7:Smarca4 (xeno); NbExp=1; IntAct=EBI-491274, EBI-1210244;
P21675:TAF1; NbExp=1; IntAct=EBI-491274, EBI-491289;

RB_HUMAN,SUBCELLULAR LOCATION: Nucleus.

RB_HUMAN,TISSUE SPECIFICITY: Expressed in the retina.

RB_HUMAN,PTM: Phosphorylated in G1, thereby releasing E2F1 which is then
able to activate cell growth. Dephosphorylated at the late M
phase. SV40 large T antigen, HPV E7 and adenovirus E1A bind to the
underphosphorylated, active form of pRb.

RB_HUMAN,DISEASE: Defects in RB1 are the cause of childhood cancer
retinoblastoma (RB) [MIM:180200]. RB is a congenital malignant
tumor that arises from the nuclear layers of the retina. It occurs
in about 1:20'000 live births and represents about 2% of childhood
malignancies. It is bilateral in about 30% of cases. Although most
RB appear sporadically, about 20% are transmitted as an autosomal
dominant trait with incomplete penetrance. The diagnosis is
usually made before the age of 2 years when strabismus or a gray
to yellow reflex from pupil ("cat eye") is investigated.

RB_HUMAN,DISEASE: Defects in RB1 are a cause of bladder cancer
[MIM:109800].

RB_HUMAN,DISEASE: Defects in RB1 are a cause of osteogenic sarcoma
[MIM:259500].

RB_HUMAN,SIMILARITY: Belongs to the retinoblastoma protein (RB) family.

RB_HUMAN,WEB RESOURCE: Name=RB1base; Note=RB1 mutation db;
URL="http://rb1-lsdb.d-lohmann.de/";

RB_HUMAN,WEB RESOURCE: Name=Atlas of Genetics and Cytogenetics in Oncology
and Haematology;
URL="http://atlasgeneticsoncology.org/Genes/RB1ID90.html";

RB_HUMAN,WEB RESOURCE: Name=GeneReviews;
URL="http://www.genetests.org/query?gene=RB1";

RB_HUMAN,WEB RESOURCE: Name=NIEHS-SNPs;
URL="http://egp.gs.washington.edu/data/rb1/";

RB_HUMAN,WEB RESOURCE: Name=Wikipedia; Note=Retinoblastoma protein entry;
URL="http://en.wikipedia.org/wiki/Retinoblastoma_protein";

RB_HUMAN,-----------------------------------------------------------------------
Copyrighted by the UniProt Consortium, see http://www.uniprot.org/terms
Distributed under the Creative Commons Attribution-NoDerivs License
-----------------------------------------------------------------------

SKP2_HUMAN,FUNCTION: Substrate recognition component of a SCF (SKP1-CUL1-F-
box protein) E3 ubiquitin-protein ligase complex which mediates
the ubiquitination and subsequent proteasomal degradation of
target proteins involved in cell cycle progression, signal
transduction and transcription. Specifically recognizes
phosphorylated CDKN1B/p27kip and is involved in regulation of G1/S
transition. Degradation of CDKN1B/p27kip also requires CKS1.
Recognizes target proteins ORC1L, CDT1, RBL2, MLL, CDK9, RAG2,
FOXO1A, UBP43, and probably MYC, TOB1 and TAL1. Degradation of
TAL1 also requires STUB1. Recognizes CDKN1A in association with
CCNE1 or CCNE2 and CDK2.

SKP2_HUMAN,PATHWAY: Protein modification; protein ubiquitination.

SKP2_HUMAN,SUBUNIT: Part of the SCF(SKP2) complex consisting of CUL1, RBX1,
SKP1 and SKP2. Interacts directly with CUL1 and SKP1. Interacts
with CKS1. Interacts with the cyclin A-CDK2 complex. Interacts
with ORC1L, phosphorylated CDT1, phosphorylated RBL2, ELF4,
phosphorylated RAG2, FOXO1A, UBP43, MYC, TOB1, TAL1 and MLL.

SKP2_HUMAN,INTERACTION:
P61024:CKS1B; NbExp=2; IntAct=EBI-456291, EBI-456371;
Q13616:CUL1; NbExp=2; IntAct=EBI-456291, EBI-359390;
P28562:DUSP1; NbExp=1; IntAct=EBI-456291, EBI-975493;
P01106:MYC; NbExp=2; IntAct=EBI-456291, EBI-447544;
Q13415:ORC1L; NbExp=2; IntAct=EBI-456291, EBI-374847;

SKP2_HUMAN,ALTERNATIVE PRODUCTS:
Event=Alternative splicing; Named isoforms=3;
Name=1; Synonyms=SKP2-alpha;
  IsoId=Q13309-1; Sequence=Displayed;
Name=2; Synonyms=SKP2-beta;
  IsoId=Q13309-2; Sequence=VSP_008432;
Name=3; Synonyms=SKP2-gamma;
  IsoId=Q13309-3; Sequence=VSP_008431;

SKP2_HUMAN,SIMILARITY: Contains 1 F-box domain.

SKP2_HUMAN,SIMILARITY: Contains 8 LRR (leucine-rich) repeats.

SKP2_HUMAN,-----------------------------------------------------------------------
Copyrighted by the UniProt Consortium, see http://www.uniprot.org/terms
Distributed under the Creative Commons Attribution-NoDerivs License
-----------------------------------------------------------------------

ATM_HUMAN,FUNCTION: Serine/threonine protein kinase which activates
checkpoint signaling upon double strand breaks (DSBs), apoptosis
and genotoxic stresses such as ionizing ultraviolet A light (UVA),
thereby acting as a DNA damage sensor. Recognizes the substrate
consensus sequence [ST]-Q. Phosphorylates 'Ser-139' of histone
variant H2AX/H2AFX at double strand breaks (DSBs), thereby
regulating DNA damage response mechanism. Also involved in signal
transduction and cell cycle control. May function as a tumor
suppressor. Necessary for activation of ABL1 and SAPK.
Phosphorylates p53/TP53, FANCD2, NFKBIA, BRCA1, CTIP, nibrin
(NBN), TERF1, RAD9 and DCLRE1C. May play a role in vesicle and/or
protein transport. Could play a role in T-cell development, gonad
and neurological function.

ATM_HUMAN,CATALYTIC ACTIVITY: ATP + a protein = ADP + a phosphoprotein.

ATM_HUMAN,ENZYME REGULATION: Inhibited by wortmannin.

ATM_HUMAN,SUBUNIT: Exists in monomeric and tetrameric state. Binds DNA ends,
p53/TP53, ABL1, BRCA1, NBN/nibrin and TERF1. Part of the BRCA1-
associated genome surveillance complex (BASC), which contains
BRCA1, MSH2, MSH6, MLH1, ATM, BLM, PMS2 and the RAD50-MRE11-NBN
protein complex. This association could be a dynamic process
changing throughout the cell cycle and within subnuclear domains.
DNA damage promotes association with RAD17. Interacts with EEF1E1.
This interaction, which takes place independently of TP53, is
induced by DNA damage that may occur during genotoxic stress or
cell growth. Interacts with DCLRE1C. Interacts with MYST1.
Interacts with HTATIP. Interacts with OBFC2B. Interacts with
ATMIN.

ATM_HUMAN,INTERACTION:
Q9NY61:AATF; NbExp=2; IntAct=EBI-495465, EBI-372428;
P00519:ABL1; NbExp=1; IntAct=EBI-495465, EBI-375543;
Q14676:MDC1; NbExp=1; IntAct=EBI-495465, EBI-495644;
Q9BQ15:OBFC2B; NbExp=3; IntAct=EBI-495465, EBI-2120336;
P62136:PPP1CA; NbExp=1; IntAct=EBI-495465, EBI-357253;
P36873-1:PPP1CC; NbExp=1; IntAct=EBI-495465, EBI-356289;
Q14683:SMC1A; NbExp=1; IntAct=EBI-495465, EBI-80690;
Q9Y4R8:TELO2; NbExp=1; IntAct=EBI-495465, EBI-1043674;
P54274:TERF1; NbExp=1; IntAct=EBI-495465, EBI-710997;
P54274-1:TERF1; NbExp=1; IntAct=EBI-495465, EBI-711014;
P54274-2:TERF1; NbExp=4; IntAct=EBI-495465, EBI-711018;
P02340:Tp53 (xeno); NbExp=1; IntAct=EBI-495465, EBI-474016;

ATM_HUMAN,SUBCELLULAR LOCATION: Nucleus. Cytoplasmic vesicle. Note=Primarily
nuclear. Found also in endocytic vesicles in association with
beta-adaptin.

ATM_HUMAN,TISSUE SPECIFICITY: Found in pancreas, kidney, skeletal muscle,
liver, lung, placenta, brain, heart, spleen, thymus, testis,
ovary, small intestine, colon and leukocytes.

ATM_HUMAN,INDUCTION: By ionizing radiation.

ATM_HUMAN,DOMAIN: The FATC domain is required for interaction with HTATIP.

ATM_HUMAN,PTM: Phosphorylated by ARK5. Autophosphorylated on Ser-1981 upon
DNA damage.

ATM_HUMAN,PTM: Acetylated by HTATIP upon DNA damage; which is required for
autophosphorylation and subsequent activation.

ATM_HUMAN,DISEASE: Defects in ATM are the cause of ataxia telangiectasia
(AT) [MIM:208900]; also known as Louis-Bar syndrome, which
includes four complementation groups: A, C, D and E. This rare
recessive disorder is characterized by progressive cerebellar
ataxia, dilation of the blood vessels in the conjunctiva and
eyeballs, immunodeficiency, growth retardation and sexual
immaturity. AT patients have a strong predisposition to cancer;
about 30% of patients develop tumors, particularly lymphomas and
leukemias. Cells from affected individuals are highly sensitive to
damage by ionizing radiation and resistant to inhibition of DNA
synthesis following irradiation.

ATM_HUMAN,DISEASE: Defects in ATM contribute to T-cell acute lymphoblastic
leukemia (TALL) and T-prolymphocytic leukemia (TPLL). TPLL is
characterized by a high white blood cell count, with a
predominance of prolymphocytes, marked splenomegaly,
lymphadenopathy, skin lesions and serous effusion. The clinical
course is highly aggressive, with poor response to chemotherapy
and short survival time. TPLL occurs both in adults as a sporadic
disease and in younger AT patients.

ATM_HUMAN,DISEASE: Defects in ATM contribute to B-cell non-Hodgkin lymphomas
(BNHL), including mantle cell lymphoma (MCL).

ATM_HUMAN,DISEASE: Defects in ATM contribute to B-cell chronic lymphocytic
leukemia (BCLL). BCLL is the commonest form of leukemia in the
elderly. It is characterized by the accumulation of mature CD5+ B
lymphocytes, lymphadenopathy, immunodeficiency and bone marrow
failure.

ATM_HUMAN,SIMILARITY: Belongs to the PI3/PI4-kinase family. ATM subfamily.

ATM_HUMAN,SIMILARITY: Contains 1 FAT domain.

ATM_HUMAN,SIMILARITY: Contains 1 FATC domain.

ATM_HUMAN,SIMILARITY: Contains 1 PI3K/PI4K domain.

ATM_HUMAN,WEB RESOURCE: Name=Ataxia talangiectasia mutation db;
URL="http://benaroyaresearch.org/investigators/concannon_patrick/atm.htm";

ATM_HUMAN,WEB RESOURCE: Name=Atlas of Genetics and Cytogenetics in Oncology
and Haematology;
URL="http://atlasgeneticsoncology.org/Genes/ATM123.html";

ATM_HUMAN,WEB RESOURCE: Name=GeneReviews;
URL="http://www.genetests.org/query?gene=ATM";

ATM_HUMAN,WEB RESOURCE: Name=NIEHS-SNPs;
URL="http://egp.gs.washington.edu/data/atm/";

ATM_HUMAN,WEB RESOURCE: Name=Wikipedia; Note=Ataxia telangiectasia mutated
entry;
URL="http://en.wikipedia.org/wiki/Ataxia_telangiectasia_mutated";

ATM_HUMAN,-----------------------------------------------------------------------
Copyrighted by the UniProt Consortium, see http://www.uniprot.org/terms
Distributed under the Creative Commons Attribution-NoDerivs License
-----------------------------------------------------------------------

MDM4_HUMAN,FUNCTION: Inhibits p53- and p73-mediated cell cycle arrest and
apoptosis by binding its transcriptional activation domain.
Inhibits degradation of MDM2. Can reverse MDM2-targeted
degradation of p53 while maintaining suppression of p53
transactivation and apoptotic functions.

MDM4_HUMAN,SUBUNIT: Binds to p53, p73 and MDM2.

MDM4_HUMAN,INTERACTION:
Q00987:MDM2; NbExp=2; IntAct=EBI-398437, EBI-389668;
P04637:TP53; NbExp=2; IntAct=EBI-398437, EBI-366083;

MDM4_HUMAN,SUBCELLULAR LOCATION: Nucleus.

MDM4_HUMAN,ALTERNATIVE PRODUCTS:
Event=Alternative splicing; Named isoforms=3;
  Comment=Additional isoforms seem to exist;
Name=1;
  IsoId=O15151-1; Sequence=Displayed;
Name=2; Synonyms=MDMX-S;
  IsoId=O15151-2; Sequence=VSP_035669;
  Note=No experimental confirmation available;
Name=3; Synonyms=MDMX;
  IsoId=O15151-3; Sequence=VSP_035670;
  Note=No experimental confirmation available;

MDM4_HUMAN,TISSUE SPECIFICITY: In all tissues tested, with high levels in
thymus.

MDM4_HUMAN,DOMAIN: Region I is sufficient for binding p53 and inhibiting its
G1 arrest and apoptosis functions. It also binds p73. Region II
contains most of a central acidic region and a putative C4-type
zinc finger. The RING finger domain which coordinates two
molecules of zinc mediates the heterooligomerization with MDM2.

MDM4_HUMAN,MASS SPECTROMETRY: Mass=54863.3; Method=MALDI; Range=1-490;
Source=PubMed:11840567;

MDM4_HUMAN,SIMILARITY: Belongs to the MDM2/MDM4 family.

MDM4_HUMAN,SIMILARITY: Contains 1 RanBP2-type zinc finger.

MDM4_HUMAN,SIMILARITY: Contains 1 RING-type zinc finger.

MDM4_HUMAN,SIMILARITY: Contains 1 SWIB domain.

MDM4_HUMAN,WEB RESOURCE: Name=NIEHS-SNPs;
URL="http://egp.gs.washington.edu/data/mdm4/";

MDM4_HUMAN,-----------------------------------------------------------------------
Copyrighted by the UniProt Consortium, see http://www.uniprot.org/terms
Distributed under the Creative Commons Attribution-NoDerivs License
-----------------------------------------------------------------------

CHK2_HUMAN,FUNCTION: Regulates cell cycle checkpoints and apoptosis in
response to DNA damage, particularly to DNA double-strand breaks.
Inhibits CDC25C phosphatase by phosphorylation on 'Ser-216',
preventing the entry into mitosis. May also play a role in
meiosis. Regulates the TP53 tumor suppressor through
phosphorylation at 'Thr-18' and 'Ser-20'.

CHK2_HUMAN,CATALYTIC ACTIVITY: ATP + a protein = ADP + a phosphoprotein.

CHK2_HUMAN,COFACTOR: Magnesium.

CHK2_HUMAN,ENZYME REGULATION: Rapidly phosphorylated on Thr-68 by MLTK in
response to DNA damage and to replication block. Kinase activity
is also up-regulated by autophosphorylation.

CHK2_HUMAN,INTERACTION:
Q9NY61:AATF; NbExp=3; IntAct=EBI-1180783, EBI-372428;
Q9Y248:GINS2; NbExp=1; IntAct=EBI-1180783, EBI-747491;
P53350:PLK1; NbExp=3; IntAct=EBI-1180783, EBI-476768;
Q15172:PPP2R5A; NbExp=1; IntAct=EBI-1180783, EBI-641666;
Q15173:PPP2R5B; NbExp=1; IntAct=EBI-1180783, EBI-1369497;
Q13362-1:PPP2R5C; NbExp=3; IntAct=EBI-1180783, EBI-1266170;
Q13362-2:PPP2R5C; NbExp=1; IntAct=EBI-1180783, EBI-1266173;
Q13362-3:PPP2R5C; NbExp=3; IntAct=EBI-1180783, EBI-1266176;
Q16537:PPP2R5E; NbExp=3; IntAct=EBI-1180783, EBI-968374;
P02340:Tp53 (xeno); NbExp=1; IntAct=EBI-1180783, EBI-474016;
P55072:VCP; NbExp=2; IntAct=EBI-1180783, EBI-355164;

CHK2_HUMAN,SUBCELLULAR LOCATION: Isoform 2: Nucleus. Note=Isoform 10 is
present throughout the cell.

CHK2_HUMAN,SUBCELLULAR LOCATION: Isoform 4: Nucleus.

CHK2_HUMAN,SUBCELLULAR LOCATION: Isoform 7: Nucleus.

CHK2_HUMAN,SUBCELLULAR LOCATION: Isoform 9: Nucleus.

CHK2_HUMAN,SUBCELLULAR LOCATION: Isoform 12: Nucleus.

CHK2_HUMAN,ALTERNATIVE PRODUCTS:
Event=Alternative splicing; Named isoforms=12;
Name=1;
  IsoId=O96017-1; Sequence=Displayed;
Name=2; Synonyms=ins2;
  IsoId=O96017-2; Sequence=VSP_014564, VSP_014567, VSP_014568;
  Note=Catalytically inactive;
Name=3; Synonyms=del2-12;
  IsoId=O96017-3; Sequence=VSP_014559;
Name=4; Synonyms=del2-3;
  IsoId=O96017-4; Sequence=VSP_014558;
  Note=Catalytically active;
Name=5; Synonyms=del4;
  IsoId=O96017-5; Sequence=VSP_014565, VSP_014566;
Name=6; Synonyms=sub3;
  IsoId=O96017-6; Sequence=VSP_014562, VSP_014563;
Name=7; Synonyms=del9-12;
  IsoId=O96017-7; Sequence=VSP_014572, VSP_014573;
  Note=Catalytically inactive;
Name=8; Synonyms=del7;
  IsoId=O96017-8; Sequence=VSP_014569, VSP_014570;
Name=9; Synonyms=insx;
  IsoId=O96017-9; Sequence=VSP_014557;
  Note=Retains low level of catalytic activity;
Name=10; Synonyms=iso2;
  IsoId=O96017-10; Sequence=VSP_014560, VSP_014561;
  Note=Catalytically inactive;
Name=11; Synonyms=iso1;
  IsoId=O96017-11; Sequence=VSP_014556;
Name=12; Synonyms=del9;
  IsoId=O96017-12; Sequence=VSP_014571;
  Note=Catalytically inactive;

CHK2_HUMAN,TISSUE SPECIFICITY: High expression is found in testis, spleen,
colon and peripheral blood leukocytes. Low expression is found in
other tissues.

CHK2_HUMAN,DISEASE: Defects in CHEK2 are associated with Li-Fraumeni syndrome
2 (LFS2) [MIM:609265]; a highly penetrant familial cancer
phenotype usually associated with inherited mutations in p53/TP53.

CHK2_HUMAN,DISEASE: Defects in CHEK2 are found in some patients with prostate
cancer (CaP) [MIM:176807].

CHK2_HUMAN,DISEASE: Defects in CHEK2 are found in some patients with
osteosarcoma (OSRC) [MIM:259500].

CHK2_HUMAN,SIMILARITY: Belongs to the protein kinase superfamily. CAMK
Ser/Thr protein kinase family. CHK2 subfamily.

CHK2_HUMAN,SIMILARITY: Contains 1 FHA domain.

CHK2_HUMAN,SIMILARITY: Contains 1 protein kinase domain.

CHK2_HUMAN,WEB RESOURCE: Name=Atlas of Genetics and Cytogenetics in Oncology
and Haematology;
URL="http://atlasgeneticsoncology.org/Genes/CHEK2ID312.html";

CHK2_HUMAN,WEB RESOURCE: Name=GeneReviews;
URL="http://www.genetests.org/query?gene=CHEK2";

CHK2_HUMAN,WEB RESOURCE: Name=NIEHS-SNPs;
URL="http://egp.gs.washington.edu/data/chek2/";

CHK2_HUMAN,-----------------------------------------------------------------------
Copyrighted by the UniProt Consortium, see http://www.uniprot.org/terms
Distributed under the Creative Commons Attribution-NoDerivs License
-----------------------------------------------------------------------

CDK3_HUMAN,FUNCTION: Probably involved in the control of the cell cycle.
Interacts with a yet unknown type of cyclin. Can phosphorylate
histone H1.

CDK3_HUMAN,CATALYTIC ACTIVITY: ATP + a protein = ADP + a phosphoprotein.

CDK3_HUMAN,SUBUNIT: Interacts with CABLES1 (By similarity).

CDK3_HUMAN,SIMILARITY: Belongs to the protein kinase superfamily. CMGC
Ser/Thr protein kinase family. CDC2/CDKX subfamily.

CDK3_HUMAN,SIMILARITY: Contains 1 protein kinase domain.

CDK3_HUMAN,WEB RESOURCE: Name=NIEHS-SNPs;
URL="http://egp.gs.washington.edu/data/cdk3/";

CDK3_HUMAN,-----------------------------------------------------------------------
Copyrighted by the UniProt Consortium, see http://www.uniprot.org/terms
Distributed under the Creative Commons Attribution-NoDerivs License
-----------------------------------------------------------------------

CDC2_HUMAN,FUNCTION: Plays a key role in the control of the eukaryotic cell
cycle. It is required in higher cells for entry into S-phase and
mitosis. p34 is a component of the kinase complex that
phosphorylates the repetitive C-terminus of RNA polymerase II.

CDC2_HUMAN,CATALYTIC ACTIVITY: ATP + a protein = ADP + a phosphoprotein.

CDC2_HUMAN,CATALYTIC ACTIVITY: ATP + [DNA-directed RNA polymerase] = ADP +
[DNA-directed RNA polymerase] phosphate.

CDC2_HUMAN,ENZYME REGULATION: Phosphorylation at Thr-14 or Tyr-15 inactivates
the enzyme, while phosphorylation at Thr-161 activates it.

CDC2_HUMAN,SUBUNIT: Forms a stable but non-covalent complex with a regulatory
subunit and with a cyclin. Interacts with DLGAP5. Isoform 2 is
unable to complex with cyclin B1 and also fails to bind to the CDK
inhibitor p21. Interacts with catalytically active CCNB1 and
RALBP1 during mitosis to form an endocytotic complex during
interphase.

CDC2_HUMAN,INTERACTION:
Q96GD4:AURKB; NbExp=1; IntAct=EBI-444308, EBI-624291;
O15392:BIRC5; NbExp=1; IntAct=EBI-444308, EBI-518823;
O88738:Birc6 (xeno); NbExp=1; IntAct=EBI-444308, EBI-912068;
P14635:CCNB1; NbExp=1; IntAct=EBI-444308, EBI-495332;
P30307:CDC25C; NbExp=1; IntAct=EBI-444308, EBI-974439;
Q12778:FOXO1; NbExp=4; IntAct=EBI-444308, EBI-1108782;
P17096-1:HMGA1; NbExp=1; IntAct=EBI-444308, EBI-746854;
Q9NQS7:INCENP; NbExp=1; IntAct=EBI-444308, EBI-307907;
O95835:LATS1; NbExp=1; IntAct=EBI-444308, EBI-444209;
Q01538:MYT1; NbExp=1; IntAct=EBI-444308, EBI-515143;
Q9NXR1:NDE1; NbExp=1; IntAct=EBI-444308, EBI-941227;
Q9GZM8:NDEL1; NbExp=1; IntAct=EBI-444308, EBI-928842;
P62136:PPP1CA; NbExp=1; IntAct=EBI-444308, EBI-357253;
P36873-1:PPP1CC; NbExp=1; IntAct=EBI-444308, EBI-356289;

CDC2_HUMAN,SUBCELLULAR LOCATION: Nucleus (By similarity).

CDC2_HUMAN,ALTERNATIVE PRODUCTS:
Event=Alternative splicing; Named isoforms=2;
Name=1;
  IsoId=P06493-1; Sequence=Displayed;
Name=2; Synonyms=CDC2deltaT;
  IsoId=P06493-2; Sequence=VSP_021375;
  Note=Found in breast cancer tissues;

CDC2_HUMAN,SIMILARITY: Belongs to the protein kinase superfamily. CMGC
Ser/Thr protein kinase family. CDC2/CDKX subfamily.

CDC2_HUMAN,SIMILARITY: Contains 1 protein kinase domain.

CDC2_HUMAN,WEB RESOURCE: Name=NIEHS-SNPs;
URL="http://egp.gs.washington.edu/data/cdc2/";

CDC2_HUMAN,-----------------------------------------------------------------------
Copyrighted by the UniProt Consortium, see http://www.uniprot.org/terms
Distributed under the Creative Commons Attribution-NoDerivs License
-----------------------------------------------------------------------

CD2A2_HUMAN,FUNCTION: Capable of inducing cell cycle arrest in G1 and G2
phases. Acts as a tumor suppressor. Binds to MDM2 and blocks its
nucleocytoplasmic shuttling by sequestering it in the nucleolus.
This inhibits the oncogenic action of MDM2 by blocking MDM2-
induced degradation of p53 and enhancing p53-dependent
transactivation and apoptosis. Also induces G2 arrest and
apoptosis in a p53-independent manner by preventing the activation
of cyclin B1/CDC2 complexes. Binds to BCL6 and down-regulates
BCL6-induced transcriptional repression. Binds to E2F1 and MYC and
blocks their transcriptional activator activity but has no effect
on MYC transcriptional repression. Binds to TOP1/TOPOI and
stimulates its activity. This complex binds to rRNA gene promoters
and may play a role in rRNA transcription and/or maturation.
Interacts with NPM1/B23 and promotes its polyubiquitination and
degradation, thus inhibiting rRNA processing. Interacts with
UBE2I/UBC9 and enhances sumoylation of a number of its binding
partners including MDM2 and E2F1. Binds to HUWE1 and represses its
ubiquitin ligase activity. May play a role in controlling cell
proliferation and apoptosis during mammary gland development.

CD2A2_HUMAN,SUBUNIT: Does not interact with cyclins, CDC2, CDK2, CDK4, CDK5 or
CDK6. Binds to BCL6, E2F1, HUWE1, MDM2, MYC, NPM1/B23, TOP1/TOPOI
and UBE2I/UBC9. Interacts with TBRG1. Interacts with CDKN2AIP and
E4F1.

CD2A2_HUMAN,INTERACTION:
Q9UER7:DAXX; NbExp=3; IntAct=EBI-625922, EBI-77321;
Q8AZK7:EBNA-LP (xeno); NbExp=1; IntAct=EBI-625922, EBI-1185167;
Q7Z6Z7:HUWE1; NbExp=2; IntAct=EBI-625922, EBI-625934;
Q00987:MDM2; NbExp=3; IntAct=EBI-625922, EBI-389668;
P62140:PPP1CB; NbExp=1; IntAct=EBI-625922, EBI-352350;
P36873-1:PPP1CC; NbExp=1; IntAct=EBI-625922, EBI-356289;

CD2A2_HUMAN,SUBCELLULAR LOCATION: Nucleus, nucleolus (By similarity).

CD2A2_HUMAN,ALTERNATIVE PRODUCTS:
Event=Alternative splicing; Named isoforms=4;
  Comment=Isoform 1 and isoform 4 arise due to the use of two
  alternative first exons joined to a common exon 2 at the same
  acceptor site but in different reading frames, resulting in two
  completely different isoforms;
Name=4; Synonyms=p14ARF, p19ARF, ARF;
  IsoId=Q8N726-1; Sequence=Displayed;
Name=1; Synonyms=p16INK4a;
  IsoId=P42771-1; Sequence=External;
Name=2;
  IsoId=P42771-2; Sequence=External;
Name=3; Synonyms=p12;
  IsoId=P42771-3; Sequence=External;

CD2A2_HUMAN,WEB RESOURCE: Name=NIEHS-SNPs;
URL="http://egp.gs.washington.edu/data/cdkn2a/";

CD2A2_HUMAN,-----------------------------------------------------------------------
Copyrighted by the UniProt Consortium, see http://www.uniprot.org/terms
Distributed under the Creative Commons Attribution-NoDerivs License
-----------------------------------------------------------------------

CCNA2_HUMAN,FUNCTION: Essential for the control of the cell cycle at the G1/S
(start) and the G2/M (mitosis) transitions.

CCNA2_HUMAN,SUBUNIT: Interacts with the CDK2 and CDC2 protein kinases to form
a serine/threonine kinase holoenzyme complex. The cyclin subunit
imparts substrate specificity to the complex. When associated with
CDK2 (but not with CDC2), interacts with SCAPER.

CCNA2_HUMAN,INTERACTION:
P38936:CDKN1A; NbExp=1; IntAct=EBI-457097, EBI-375077;
P46527:CDKN1B; NbExp=4; IntAct=EBI-457097, EBI-519280;

CCNA2_HUMAN,SUBCELLULAR LOCATION: Nucleus. Cytoplasm. Note=Cytoplasmic when
associated with SCAPER.

CCNA2_HUMAN,DEVELOPMENTAL STAGE: Accumulates steadily during G2 and is
abruptly destroyed at mitosis.

CCNA2_HUMAN,SIMILARITY: Belongs to the cyclin family. Cyclin AB subfamily.

CCNA2_HUMAN,WEB RESOURCE: Name=NIEHS-SNPs;
URL="http://egp.gs.washington.edu/data/ccna2/";

CCNA2_HUMAN,-----------------------------------------------------------------------
Copyrighted by the UniProt Consortium, see http://www.uniprot.org/terms
Distributed under the Creative Commons Attribution-NoDerivs License
-----------------------------------------------------------------------

CCNA1_HUMAN,FUNCTION: May be involved in the control of the cell cycle at the
G1/S (start) and G2/M (mitosis) transitions. May primarily
function in the control of the germline meiotic cell cycle and
additionally in the control of mitotic cell cycle in some somatic
cells.

CCNA1_HUMAN,SUBUNIT: Interacts with the CDK2 and the CDC2 protein kinases to
form a serine/threonine kinase holoenzyme complex. The cyclin
subunit imparts substrate specificity to the complex. Does not
bind CDK4 and CDK5 (in vitro). The cyclin A1-CDK2 complex
interacts with transcription factor E2F-1 and RB proteins. Found
in a complex with CDK2, CABLES1 and CCNE1 (By similarity).
Interacts with INCA1 and KLHDC9.

CCNA1_HUMAN,INTERACTION:
P38936:CDKN1A; NbExp=1; IntAct=EBI-375065, EBI-375077;
Q8N163:KIAA1967; NbExp=1; IntAct=EBI-375065, EBI-355410;
P23508:MCC; NbExp=1; IntAct=EBI-375065, EBI-307531;
P33991:MCM4; NbExp=1; IntAct=EBI-375065, EBI-374938;
Q14566:MCM6; NbExp=1; IntAct=EBI-375065, EBI-374900;
O43294:TGFB1I1; NbExp=1; IntAct=EBI-375065, EBI-1051449;
Q9P253:VPS18; NbExp=1; IntAct=EBI-375065, EBI-1053363;

CCNA1_HUMAN,SUBCELLULAR LOCATION: Nucleus (By similarity).

CCNA1_HUMAN,ALTERNATIVE PRODUCTS:
Event=Alternative splicing; Named isoforms=2;
Name=1;
  IsoId=P78396-1; Sequence=Displayed;
Name=2;
  IsoId=P78396-2; Sequence=VSP_034392;
  Note=No experimental confirmation available;

CCNA1_HUMAN,TISSUE SPECIFICITY: Very high levels in testis and very low levels
in brain. Also found in myeloid Leukemia cell lines.

CCNA1_HUMAN,DEVELOPMENTAL STAGE: Expression increases in early G1 phase and
reaches highest levels during the S and G2/M phases.

CCNA1_HUMAN,SIMILARITY: Belongs to the cyclin family. Cyclin AB subfamily.

CCNA1_HUMAN,-----------------------------------------------------------------------
Copyrighted by the UniProt Consortium, see http://www.uniprot.org/terms
Distributed under the Creative Commons Attribution-NoDerivs License
-----------------------------------------------------------------------
