# Supplementary material for: Elucidation of functional consequences of signalling pathway interactions
Source: BMC Bioinformatics. 2009 Nov 6;10:370. doi: 10.1186/1471-2105-10-370 (PMC2778660; doi:10.1186/1471-2105-10-370)
Supplement: Additional file 1 — Supplementary Material. The data provided correspond to supplementary calculation details, as well as additional information on the topological and functional properties of the p53, NF-κB and cell cycle networks. All proteins are listed according to their Uniprot accession number and protein ID name. [file 1471-2105-10-370-S1.zip › Suppl/Suppl23.txt]

#Suppl23: Connector proteins liking E2F-1 to the networks p53 and NFkB - Frequency


Connectors proteins (UniAC)                        Connectors proteins (UniID)                       Frequency
-------------------------------------------------- -------------------------------------------------- -----------
------
the NFkB network
------
P19838                                             NFKB1_HUMAN                                        9
P09874                                             PARP1_HUMAN                                        4
Q92793                                             CBP_HUMAN                                          3
Q13616                                             CUL1_HUMAN                                         3
Q9Y6Q9                                             NCOA3_HUMAN                                        3
P04637                                             P53_HUMAN                                          2
P08047                                             SP1_HUMAN                                          2
Q92993                                             TIP60_HUMAN                                        1
P38398                                             BRCA1_HUMAN                                        1
Q9UQ80                                             PA2G4_HUMAN                                        1
P35232                                             PHB_HUMAN                                          1
P49716                                             CEBPD_HUMAN                                        1

------
the p53 network
------
Q92793                                             CBP_HUMAN                                          2
P04637                                             P53_HUMAN                                          2
P06400                                             RB_HUMAN                                           2
Q13309                                             SKP2_HUMAN                                         1
Q92993                                             TIP60_HUMAN                                        1
P09874                                             PARP1_HUMAN                                        1
Q13315                                             ATM_HUMAN                                          1
P78396                                             CCNA1_HUMAN                                        1
P20248                                             CCNA2_HUMAN                                        1
Q8N726                                             CD2A2_HUMAN                                        1
P06493                                             CDC2_HUMAN                                         1
Q00526                                             CDK3_HUMAN                                         1
O96017                                             CHK2_HUMAN                                         1
O15151                                             MDM4_HUMAN                                         1
