# Supplementary material for: Elucidation of functional consequences of signalling pathway interactions
Source: BMC Bioinformatics. 2009 Nov 6;10:370. doi: 10.1186/1471-2105-10-370 (PMC2778660; doi:10.1186/1471-2105-10-370)
Supplement: Additional file 1 — Supplementary Material. The data provided correspond to supplementary calculation details, as well as additional information on the topological and functional properties of the p53, NF-κB and cell cycle networks. All proteins are listed according to their Uniprot accession number and protein ID name. [file 1471-2105-10-370-S1.zip › Suppl/Suppl24.txt]

#Suppl24: Connector proteins liking Rb to the networks p53 and NFkB - Frequency


Connectors proteins (UniAC)                        Connectors proteins (UniID)                       Frequency
-------------------------------------------------- -------------------------------------------------- -----------
------
the NFkB network
------
P11142                                             HSP7C_HUMAN                                        10
Q92769                                             HDAC2_HUMAN                                        4
P03372                                             ESR1_HUMAN                                         3
P51532                                             SMCA4_HUMAN                                        3
P20226                                             TBP_HUMAN                                          3
Q13547                                             HDAC1_HUMAN                                        3
P21980                                             TGM2_HUMAN                                         2
P08047                                             SP1_HUMAN                                          2
P17252                                             KPCA_HUMAN                                         2
P01100                                             FOS_HUMAN                                          2
P32519                                             ELF1_HUMAN                                         2
O15379                                             HDAC3_HUMAN                                        2
P09429                                             HMGB1_HUMAN                                        2
P10275                                             ANDR_HUMAN                                         2
P38398                                             BRCA1_HUMAN                                        2
Q14790                                             CASP8_HUMAN                                        2
P50750                                             CDK9_HUMAN                                         2
P17676                                             CEBPB_HUMAN                                        2
P49716                                             CEBPD_HUMAN                                        1
Q01094                                             E2F1_HUMAN                                         1
P55210                                             CASP7_HUMAN                                        1
Q9NY61                                             AATF_HUMAN                                         1
P35869                                             AHR_HUMAN                                          1
P05412                                             JUN_HUMAN                                          1
Q09472                                             EP300_HUMAN                                        1
P33993                                             MCM7_HUMAN                                         1
P53779                                             MK10_HUMAN                                         1
P01106                                             MYC_HUMAN                                          1
P27986                                             P85A_HUMAN                                         1
Q9UQ80                                             PA2G4_HUMAN                                        1
Q92831                                             PCAF_HUMAN                                         1
P35232                                             PHB_HUMAN                                          1
P29590                                             PML_HUMAN                                          1
P17947                                             SPI1_HUMAN                                         1
P21675                                             TAF1_HUMAN                                         1
Q12824                                             SNF5_HUMAN                                         1

------
the p53 network
------
Q01094                                             E2F1_HUMAN                                         2
Q16665                                             HIF1A_HUMAN                                        2
Q00987                                             MDM2_HUMAN                                         2
Q9UJU3                                             ZF112_HUMAN                                        2
O15151                                             MDM4_HUMAN                                         1
P28482                                             MK01_HUMAN                                         1
P53779                                             MK10_HUMAN                                         1
P41218                                             MNDA_HUMAN                                         1
P01106                                             MYC_HUMAN                                          1
Q92831                                             PCAF_HUMAN                                         1
P35232                                             PHB_HUMAN                                          1
P29590                                             PML_HUMAN                                          1
P62136                                             PP1A_HUMAN                                         1
O75569                                             PRKRA_HUMAN                                        1
P51532                                             SMCA4_HUMAN                                        1
Q12824                                             SNF5_HUMAN                                         1
P08047                                             SP1_HUMAN                                          1
Q02447                                             SP3_HUMAN                                          1
P20226                                             TBP_HUMAN                                          1
Q92994                                             TF3B_HUMAN                                         1
P11388                                             TOP2A_HUMAN                                        1
P09429                                             HMGB1_HUMAN                                        1
P11142                                             HSP7C_HUMAN                                        1
P17252                                             KPCA_HUMAN                                         1
P51948                                             MAT1_HUMAN                                         1
Q09472                                             EP300_HUMAN                                        1
P03372                                             ESR1_HUMAN                                         1
Q13547                                             HDAC1_HUMAN                                        1
P00519                                             ABL1_HUMAN                                         1
P05549                                             AP2A_HUMAN                                         1
Q99856                                             ARI3A_HUMAN                                        1
P38398                                             BRCA1_HUMAN                                        1
P06493                                             CDC2_HUMAN                                         1
P24941                                             CDK2_HUMAN                                         1
P11802                                             CDK4_HUMAN                                         1
Q00534                                             CDK6_HUMAN                                         1
P50750                                             CDK9_HUMAN                                         1
P38936                                             CDN1A_HUMAN                                        1
P17676                                             CEBPB_HUMAN                                        1
P09884                                             DPOLA_HUMAN                                        1

(40 row(s) affected)
