# Supplementary material for: Elucidation of functional consequences of signalling pathway interactions
Source: BMC Bioinformatics. 2009 Nov 6;10:370. doi: 10.1186/1471-2105-10-370 (PMC2778660; doi:10.1186/1471-2105-10-370)
Supplement: Additional file 1 — Supplementary Material. The data provided correspond to supplementary calculation details, as well as additional information on the topological and functional properties of the p53, NF-κB and cell cycle networks. All proteins are listed according to their Uniprot accession number and protein ID name. [file 1471-2105-10-370-S1.zip › Suppl/Suppl3.txt]

#Suppl3_Shortest paths from E2F-1 to p53 and NFkB networks
Original_node Target_node Length Shortest_Path
P38936	Q01094	2	Q01094 P06493 P38936
P38936	Q01094	2	Q01094 P06400 P38936
P38936	Q01094	2	Q01094 Q00526 P38936
P38936	Q01094	2	Q01094 Q13309 P38936
P38936	Q01094	2	Q01094 P09874 P38936
P38936	Q01094	2	Q01094 P04637 P38936
P38936	Q01094	2	Q01094 P20248 P38936
P38936	Q01094	2	Q01094 Q92793 P38936
P38936	Q01094	2	Q01094 P78396 P38936
O14920	Q01094	2	Q01094 P19838 O14920
O14920	Q01094	2	Q01094 Q92793 O14920
O14920	Q01094	2	Q01094 Q9Y6Q9 O14920
O14920	Q01094	2	Q01094 P09874 O14920
Q01094	Q01201	2	Q01094 P19838 Q01201
Q01094	Q04864	2	Q01094 P08047 Q04864
Q01094	Q04864	2	Q01094 P19838 Q04864
P04637	Q01094	1	Q01094 P04637
O00221	Q01094	2	Q01094 Q13616 O00221
O00221	Q01094	2	Q01094 P19838 O00221
Q01094	Q04206	2	Q01094 P35232 Q04206
Q01094	Q04206	2	Q01094 P08047 Q04206
Q01094	Q04206	2	Q01094 P19838 Q04206
Q01094	Q04206	2	Q01094 P49716 Q04206
Q01094	Q04206	2	Q01094 Q92793 Q04206
Q01094	Q04206	2	Q01094 P09874 Q04206
Q01094	Q04206	2	Q01094 Q9Y6Q9 Q04206
Q01094	Q04206	2	Q01094 P38398 Q04206
P25963	Q01094	2	Q01094 P19838 P25963
P25963	Q01094	2	Q01094 Q13616 P25963
P25963	Q01094	2	Q01094 P04637 P25963
Q01094	Q15653	2	Q01094 P19838 Q15653
Q01094	Q15653	2	Q01094 Q13616 Q15653
Q01094	Q9Y6K9	2	Q01094 P19838 Q9Y6K9
Q01094	Q9Y6K9	2	Q01094 P09874 Q9Y6K9
Q01094	Q9Y6K9	2	Q01094 Q92793 Q9Y6K9
Q01094	Q9Y6K9	2	Q01094 Q9Y6Q9 Q9Y6K9
Q00653	Q01094	2	Q01094 P09874 Q00653
Q00653	Q01094	2	Q01094 P19838 Q00653
Q01094	Q8N726	1	Q01094 Q8N726
Q01094	Q14164	2	Q01094 P09874 Q14164
Q01094	Q14164	2	Q01094 Q9UQ80 Q14164
Q00987	Q01094	2	Q01094 P04637 Q00987
Q00987	Q01094	2	Q01094 Q13315 Q00987
Q00987	Q01094	2	Q01094 O15151 Q00987
Q00987	Q01094	2	Q01094 Q92993 Q00987
Q00987	Q01094	2	Q01094 O96017 Q00987
Q00987	Q01094	2	Q01094 Q8N726 Q00987
Q00987	Q01094	2	Q01094 Q92793 Q00987
Q00987	Q01094	2	Q01094 P06400 Q00987
Q01094	Q96HD1	2	Q01094 Q92993 Q96HD1
P19838	Q01094	1	Q01094 P19838
O15111	Q01094	2	Q01094 P19838 O15111
O15111	Q01094	2	Q01094 Q92793 O15111
O15111	Q01094	2	Q01094 P04637 O15111
O15111	Q01094	2	Q01094 Q9Y6Q9 O15111
