# Supplementary material for: Elucidation of functional consequences of signalling pathway interactions
Source: BMC Bioinformatics. 2009 Nov 6;10:370. doi: 10.1186/1471-2105-10-370 (PMC2778660; doi:10.1186/1471-2105-10-370)
Supplement: Additional file 1 — Supplementary Material. The data provided correspond to supplementary calculation details, as well as additional information on the topological and functional properties of the p53, NF-κB and cell cycle networks. All proteins are listed according to their Uniprot accession number and protein ID name. [file 1471-2105-10-370-S1.zip › Suppl/Suppl4.txt]

#Suppl4_Shortest paths from p27 to p53 and NFkB networks
Original_node Target_node Length Shortest_Path
P38936	P46527	2	P38936	P24941	P46527
P38936	P46527	2	P38936	P14635	P46527
P38936	P46527	2	P38936	P24864	P46527
P38936	P46527	2	P38936	P33993	P46527
P38936	P46527	2	P38936	P62988	P46527
P38936	P46527	2	P38936	P78396	P46527
P38936	P46527	2	P38936	Q15078	P46527
P38936	P46527	2	P38936	O96020	P46527
P38936	P46527	2	P38936	P30279	P46527
P38936	P46527	2	P38936	P31751	P46527
P38936	P46527	2	P38936	P11802	P46527
P38936	P46527	2	P38936	Q00526	P46527
P38936	P46527	2	P38936	Q00535	P46527
P38936	P46527	2	P38936	P20248	P46527
P38936	P46527	2	P38936	P30281	P46527
P38936	P46527	2	P38936	Q13309	P46527
P38936	P46527	2	P38936	P24385	P46527
P46527	Q8N726	2	Q8N726	P11802	P46527
P46527	Q00987	2	Q00987	P62988	P46527
P46527	Q00987	2	Q00987	P31749	P46527
P46527	Q00987	2	Q00987	P31751	P46527
P46527	Q00987	2	Q00987	P00519	P46527
P04637	P46527	2	P04637	P24941	P46527
P04637	P46527	2	P04637	O14980	P46527
P04637	P46527	2	P04637	P62988	P46527
P04637	P46527	2	P04637	P52292	P46527
P04637	P46527	2	P04637	P61981	P46527
P04637	P46527	2	P04637	Q00535	P46527
P04637	P46527	2	P04637	P20248	P46527
P04637	P46527	2	P04637	Q92905	P46527
P04637	P46527	2	P04637	P00519	P46527
P19838	P46527	2	P19838	P52294	P46527
P19838	P46527	2	P19838	O00505	P46527
P46527	Q14164	2	Q14164	Q12933	P46527
P46527	Q14164	2	Q14164	P62993	P46527
O15111	P46527	2	O15111	Q12933	P46527
O15111	P46527	2	O15111	P12931	P46527
O15111	P46527	2	O15111	P31751	P46527
O15111	P46527	2	O15111	Q14790	P46527
P46527	Q04206	2	Q04206	P62988	P46527
P46527	Q04206	2	Q04206	P52292	P46527
P46527	Q04206	2	Q04206	O00505	P46527
P46527	Q9Y6K9	2	Q9Y6K9	O14980	P46527
P46527	Q9Y6K9	2	Q9Y6K9	P33993	P46527
P46527	Q9Y6K9	2	Q9Y6K9	P62988	P46527
P46527	Q9Y6K9	2	Q9Y6K9	P12931	P46527
P46527	Q9Y6K9	2	Q9Y6K9	Q5U5U6	P46527
P46527	Q9Y6K9	2	Q9Y6K9	Q96C32	P46527
P46527	Q9Y6K9	2	Q9Y6K9	Q14790	P46527
P46527	Q01201	2	Q01201	P62988	P46527
P46527	Q01201	2	Q01201	P52292	P46527
P46527	Q01201	2	Q01201	P52294	P46527
P25963	P46527	2	P25963	P33993	P46527
P25963	P46527	2	P25963	P12931	P46527
P46527	Q00653	2	Q00653	P62988	P46527
O14920	P46527	2	O14920	Q12933	P46527
O14920	P46527	2	O14920	P62988	P46527
O14920	P46527	2	O14920	P12931	P46527
O14920	P46527	2	O14920	P31751	P46527
O14920	P46527	2	O14920	P31946	P46527
O14920	P46527	2	O14920	Q14790	P46527
P46527	Q15653	2	Q15653	P62988	P46527
P46527	Q15653	2	Q15653	P52292	P46527
P46527	Q04864	2	Q04864	P24864	P46527
O00221	P46527	3	O00221	Q04864	P24864	P46527
O00221	P46527	3	O00221	Q00653	P62988	P46527
O00221	P46527	3	O00221	Q01201	P62988	P46527
O00221	P46527	3	O00221	Q01201	P52292	P46527
O00221	P46527	3	O00221	Q01201	P52294	P46527
O00221	P46527	3	O00221	Q04206	P62988	P46527
O00221	P46527	3	O00221	Q04206	P52292	P46527
O00221	P46527	3	O00221	Q04206	O00505	P46527
O00221	P46527	3	O00221	P19838	P52294	P46527
O00221	P46527	3	O00221	P19838	O00505	P46527
O00221	P46527	3	O00221	O15111	Q12933	P46527
O00221	P46527	3	O00221	O15111	P12931	P46527
O00221	P46527	3	O00221	O15111	P31751	P46527
O00221	P46527	3	O00221	O15111	Q14790	P46527
O00221	P46527	3	O00221	Q9Y6K9	O14980	P46527
O00221	P46527	3	O00221	Q9Y6K9	P33993	P46527
O00221	P46527	3	O00221	Q9Y6K9	P62988	P46527
O00221	P46527	3	O00221	Q9Y6K9	P12931	P46527
O00221	P46527	3	O00221	Q9Y6K9	Q5U5U6	P46527
O00221	P46527	3	O00221	Q9Y6K9	Q96C32	P46527
O00221	P46527	3	O00221	Q9Y6K9	Q14790	P46527
O00221	P46527	3	O00221	P62158	P24385	P46527
P46527	Q96HD1	4	Q96HD1	Q7L5N1	P04637	P24941	P46527
P46527	Q96HD1	4	Q96HD1	Q7L5N1	P04637	O14980	P46527
P46527	Q96HD1	4	Q96HD1	Q7L5N1	P04637	P62988	P46527
P46527	Q96HD1	4	Q96HD1	Q7L5N1	P04637	P52292	P46527
P46527	Q96HD1	4	Q96HD1	Q7L5N1	P04637	P61981	P46527
P46527	Q96HD1	4	Q96HD1	Q7L5N1	P04637	Q00535	P46527
P46527	Q96HD1	4	Q96HD1	Q7L5N1	P04637	P20248	P46527
P46527	Q96HD1	4	Q96HD1	Q7L5N1	P04637	Q92905	P46527
P46527	Q96HD1	4	Q96HD1	Q7L5N1	P04637	P00519	P46527
P46527	Q96HD1	4	Q96HD1	Q92993	P19838	P52294	P46527
P46527	Q96HD1	4	Q96HD1	Q92993	P19838	O00505	P46527
P46527	Q96HD1	4	Q96HD1	Q92993	Q00987	P62988	P46527
P46527	Q96HD1	4	Q96HD1	Q92993	Q00987	P31749	P46527
P46527	Q96HD1	4	Q96HD1	Q92993	Q00987	P31751	P46527
P46527	Q96HD1	4	Q96HD1	Q92993	Q00987	P00519	P46527
P46527	Q96HD1	4	Q96HD1	Q92993	P04637	P24941	P46527
P46527	Q96HD1	4	Q96HD1	Q92993	P04637	O14980	P46527
P46527	Q96HD1	4	Q96HD1	Q92993	P04637	P62988	P46527
P46527	Q96HD1	4	Q96HD1	Q92993	P04637	P52292	P46527
P46527	Q96HD1	4	Q96HD1	Q92993	P04637	P61981	P46527
P46527	Q96HD1	4	Q96HD1	Q92993	P04637	Q00535	P46527
P46527	Q96HD1	4	Q96HD1	Q92993	P04637	P20248	P46527
P46527	Q96HD1	4	Q96HD1	Q92993	P04637	Q92905	P46527
P46527	Q96HD1	4	Q96HD1	Q92993	P04637	P00519	P46527
P46527	Q96HD1	4	Q96HD1	Q92993	Q01094	P78396	P46527
P46527	Q96HD1	4	Q96HD1	Q92993	Q01094	Q00526	P46527
P46527	Q96HD1	4	Q96HD1	Q92993	Q01094	P20248	P46527
P46527	Q96HD1	4	Q96HD1	Q92993	Q01094	Q13309	P46527
