# Supplementary material for: Elucidation of functional consequences of signalling pathway interactions
Source: BMC Bioinformatics. 2009 Nov 6;10:370. doi: 10.1186/1471-2105-10-370 (PMC2778660; doi:10.1186/1471-2105-10-370)
Supplement: Additional file 1 — Supplementary Material. The data provided correspond to supplementary calculation details, as well as additional information on the topological and functional properties of the p53, NF-κB and cell cycle networks. All proteins are listed according to their Uniprot accession number and protein ID name. [file 1471-2105-10-370-S1.zip › Suppl/Suppl5.txt]

#Suppl5_Shortest paths from Rb to p53 and NFkB networks
Original_node Target_node Length Shortest_Path
P06400	P38936	1	P38936 P06400
P06400	Q00987	1	Q00987 P06400
O14920	P06400	2	O14920 P11142 P06400
O14920	P06400	2	O14920 Q14790 P06400
O14920	P06400	2	O14920 P17252 P06400
P06400	Q01201	2	Q01201 P11142 P06400
P06400	Q01201	2	Q01201 P51532 P06400
P06400	Q01201	2	Q01201 Q12824 P06400
P06400	Q04864	2	Q04864 P08047 P06400
P06400	Q04864	2	Q04864 P11142 P06400
P06400	Q04864	2	Q04864 P53779 P06400
P06400	Q04864	2	Q04864 P20226 P06400
P06400	Q04864	2	Q04864 P32519 P06400
P04637	P06400	2	P04637 P06493 P06400
P04637	P06400	2	P04637 P17676 P06400
P04637	P06400	2	P04637 P09429 P06400
P04637	P06400	2	P04637 P38936 P06400
P04637	P06400	2	P04637 P08047 P06400
P04637	P06400	2	P04637 P03372 P06400
P04637	P06400	2	P04637 P11142 P06400
P04637	P06400	2	P04637 O75569 P06400
P04637	P06400	2	P04637 Q99856 P06400
P04637	P06400	2	P04637 P38398 P06400
P04637	P06400	2	P04637 Q13547 P06400
P04637	P06400	2	P04637 P50750 P06400
P04637	P06400	2	P04637 Q92831 P06400
P04637	P06400	2	P04637 P09884 P06400
P04637	P06400	2	P04637 P51532 P06400
P04637	P06400	2	P04637 O15151 P06400
P04637	P06400	2	P04637 P53779 P06400
P04637	P06400	2	P04637 Q09472 P06400
P04637	P06400	2	P04637 Q12824 P06400
P04637	P06400	2	P04637 P62136 P06400
P04637	P06400	2	P04637 P20226 P06400
P04637	P06400	2	P04637 P24941 P06400
P04637	P06400	2	P04637 Q02447 P06400
P04637	P06400	2	P04637 P51948 P06400
P04637	P06400	2	P04637 P00519 P06400
P04637	P06400	2	P04637 Q01094 P06400
P04637	P06400	2	P04637 P41218 P06400
P04637	P06400	2	P04637 Q92994 P06400
P04637	P06400	2	P04637 Q16665 P06400
P04637	P06400	2	P04637 P17252 P06400
P04637	P06400	2	P04637 Q00987 P06400
P04637	P06400	2	P04637 P35232 P06400
P04637	P06400	2	P04637 P05549 P06400
P04637	P06400	2	P04637 Q9UJU3 P06400
P04637	P06400	2	P04637 P28482 P06400
P04637	P06400	2	P04637 P29590 P06400
P04637	P06400	2	P04637 P11388 P06400
O00221	P06400	2	O00221 P11142 P06400
P06400	Q04206	2	Q04206 P17676 P06400
P06400	Q04206	2	Q04206 P09429 P06400
P06400	Q04206	2	Q04206 Q92769 P06400
P06400	Q04206	2	Q04206 P08047 P06400
P06400	Q04206	2	Q04206 P05412 P06400
P06400	Q04206	2	Q04206 P01106 P06400
P06400	Q04206	2	Q04206 P03372 P06400
P06400	Q04206	2	Q04206 O15379 P06400
P06400	Q04206	2	Q04206 P11142 P06400
P06400	Q04206	2	Q04206 P38398 P06400
P06400	Q04206	2	Q04206 Q9NY61 P06400
P06400	Q04206	2	Q04206 Q13547 P06400
P06400	Q04206	2	Q04206 P50750 P06400
P06400	Q04206	2	Q04206 Q92831 P06400
P06400	Q04206	2	Q04206 P21980 P06400
P06400	Q04206	2	Q04206 Q09472 P06400
P06400	Q04206	2	Q04206 P20226 P06400
P06400	Q04206	2	Q04206 P21675 P06400
P06400	Q04206	2	Q04206 P35869 P06400
P06400	Q04206	2	Q04206 P35232 P06400
P06400	Q04206	2	Q04206 P01100 P06400
P06400	Q04206	2	Q04206 P49716 P06400
P06400	Q04206	2	Q04206 P29590 P06400
P06400	Q04206	2	Q04206 P10275 P06400
P06400	P25963	2	P25963 Q92769 P06400
P06400	P25963	2	P25963 O15379 P06400
P06400	P25963	2	P25963 P11142 P06400
P06400	P25963	2	P25963 Q13547 P06400
P06400	P25963	2	P25963 P21980 P06400
P06400	P25963	2	P25963 P33993 P06400
P06400	P25963	2	P25963 P27986 P06400
P06400	Q15653	2	Q15653 P11142 P06400
P06400	Q15653	2	Q15653 P20226 P06400
P06400	Q9Y6K9	2	Q9Y6K9 P11142 P06400
P06400	Q9Y6K9	2	Q9Y6K9 P63244 P06400
P06400	Q9Y6K9	2	Q9Y6K9 P33993 P06400
P06400	Q9Y6K9	2	Q9Y6K9 Q14790 P06400
P06400	Q00653	2	Q00653 P11142 P06400
P06400	Q00653	2	Q00653 P51532 P06400
P06400	Q8N726	2	Q8N726 P01106 P06400
P06400	Q8N726	2	Q8N726 P11802 P06400
P06400	Q8N726	2	Q8N726 Q00534 P06400
P06400	Q8N726	2	Q8N726 Q01094 P06400
P06400	Q8N726	2	Q8N726 Q16665 P06400
P06400	Q8N726	2	Q8N726 Q00987 P06400
P06400	Q8N726	2	Q8N726 Q9UJU3 P06400
P06400	Q14164	2	Q14164 Q92769 P06400
P06400	Q14164	2	Q14164 P55210 P06400
P06400	Q14164	2	Q14164 P11142 P06400
P06400	Q14164	2	Q14164 P51532 P06400
P06400	Q14164	2	Q14164 Q9UQ80 P06400
P06400	P19838	2	P19838 P17947 P06400
P06400	P19838	2	P19838 P17676 P06400
P06400	P19838	2	P19838 P09429 P06400
P06400	P19838	2	P19838 Q92769 P06400
P06400	P19838	2	P19838 P03372 P06400
P06400	P19838	2	P19838 P11142 P06400
P06400	P19838	2	P19838 P38398 P06400
P06400	P19838	2	P19838 Q13547 P06400
P06400	P19838	2	P19838 P50750 P06400
P06400	P19838	2	P19838 P32519 P06400
P06400	P19838	2	P19838 Q01094 P06400
P06400	P19838	2	P19838 P01100 P06400
P06400	P19838	2	P19838 P10275 P06400
O15111	P06400	2	O15111 P03372 P06400
O15111	P06400	2	O15111 Q14790 P06400
O15111	P06400	2	O15111 P17252 P06400
P06400	Q96HD1	3	Q96HD1 Q92993 Q01094 P06400
P06400	Q96HD1	3	Q96HD1 Q92993 Q00987 P06400
