# Supplementary material for: Elucidation of functional consequences of signalling pathway interactions
Source: BMC Bioinformatics. 2009 Nov 6;10:370. doi: 10.1186/1471-2105-10-370 (PMC2778660; doi:10.1186/1471-2105-10-370)
Supplement: Additional file 1 — Supplementary Material. The data provided correspond to supplementary calculation details, as well as additional information on the topological and functional properties of the p53, NF-κB and cell cycle networks. All proteins are listed according to their Uniprot accession number and protein ID name. [file 1471-2105-10-370-S1.zip › Suppl/Suppl7.txt]

#Suppl7: Degree and cluster coefficient for p53 network
Node	Degree	ClusterCoef.
P04637	300	9.1E-4
Q00987	72	0.0133
P38936	72	0.00509
Q8N726	43	0.00664
P53999	12	0.0
Q9Y3B4	10	0.0
P49459	3	0.66667
Q16665	3	0.66667
P06748	3	0.66667
P25490	3	0.66667
P62988	3	0.66667
P51959	3	0.66667
Q92793	3	0.66667
P62081	3	0.66667
Q99816	3	0.66667
Q09472	3	0.33333
P20226	3	0.33333
P68400	3	0.33333
Q15648	2	1.0
O15350	2	1.0
Q92993	2	1.0
Q9H2X6	2	1.0
P04183	2	1.0
P24941	2	1.0
Q8N9B5	2	1.0
P53779	2	1.0
O75925	2	1.0
P09874	2	1.0
P04150	2	1.0
P20248	2	1.0
P67870	2	1.0
Q92831	2	1.0
O15151	2	1.0
O96017	2	1.0
Q9UER7	2	1.0
P03372	2	1.0
Q13315	2	1.0
Q00535	2	1.0
P63165	2	1.0
P06493	2	1.0
P29590	2	1.0
P00519	2	1.0
Q93009	2	1.0
P12956	2	1.0
P06400	2	0.0
P31751	2	0.0
P42773	2	0.0
Q9UJU3	2	0.0
P11802	2	0.0
O75496	2	0.0
P21675	2	0.0
P12004	2	0.0
P41235	2	0.0
O00311	2	0.0
O75419	2	0.0
P36873	2	0.0
Q99459	2	0.0
Q00534	2	0.0
P19338	2	0.0
P42574	2	0.0
Q96BK5	2	0.0
P08238	2	0.0
Q01094	2	0.0
Q7Z6E9	2	0.0
Q99741	2	0.0
Q14191	2	0.0
Q7Z6Z7	2	0.0
Q9NPI5	1	0.0
P01106	1	0.0
Q07817	1	0.0
Q9BQE3	1	0.0
Q92994	1	0.0
Q13526	1	0.0
Q13885	1	0.0
P54132	1	0.0
P45983	1	0.0
Q96PM5	1	0.0
P14635	1	0.0
Q14164	1	0.0
P02533	1	0.0
P19544	1	0.0
O75604	1	0.0
P55209	1	0.0
P38398	1	0.0
Q86X55	1	0.0
O75569	1	0.0
Q9BQD7	1	0.0
Q9NS56	1	0.0
Q9Y675	1	0.0
P17028	1	0.0
P35232	1	0.0
Q8IWT3	1	0.0
P30281	1	0.0
P29084	1	0.0
Q96CS2	1	0.0
P49841	1	0.0
P20338	1	0.0
P27361	1	0.0
Q86TM6	1	0.0
O43929	1	0.0
Q16666	1	0.0
Q8WTS6	1	0.0
Q9UBW8	1	0.0
Q8N2W9	1	0.0
P42771	1	0.0
Q9H3P9	1	0.0
P31350	1	0.0
Q7Z419	1	0.0
P30279	1	0.0
Q02447	1	0.0
P11388	1	0.0
Q12824	1	0.0
P11387	1	0.0
P62736	1	0.0
Q15182	1	0.0
Q15181	1	0.0
P11021	1	0.0
P31749	1	0.0
P18847	1	0.0
P19525	1	0.0
P08107	1	0.0
O75940	1	0.0
P32780	1	0.0
P49792	1	0.0
P08069	1	0.0
Q99996	1	0.0
P30307	1	0.0
P07384	1	0.0
Q9NRR5	1	0.0
O14641	1	0.0
P34931	1	0.0
Q15573	1	0.0
P23511	1	0.0
Q15572	1	0.0
O43474	1	0.0
P60174	1	0.0
Q86XK2	1	0.0
Q99627	1	0.0
Q99986	1	0.0
O95067	1	0.0
P23508	1	0.0
O75533	1	0.0
Q03468	1	0.0
O15273	1	0.0
P09884	1	0.0
P81605	1	0.0
Q9UK53	1	0.0
P27695	1	0.0
P62714	1	0.0
P27694	1	0.0
Q6LC01	1	0.0
Q15959	1	0.0
Q16637	1	0.0
O94776	1	0.0
O75528	1	0.0
Q16633	1	0.0
Q13043	1	0.0
P52292	1	0.0
P08047	1	0.0
P60953	1	0.0
Q99973	1	0.0
Q99612	1	0.0
O14980	1	0.0
Q16594	1	0.0
Q9UNS2	1	0.0
Q6LET9	1	0.0
P48729	1	0.0
P28360	1	0.0
P25963	1	0.0
P10275	1	0.0
Q99608	1	0.0
Q99966	1	0.0
P25208	1	0.0
Q96EB6	1	0.0
P61981	1	0.0
P12429	1	0.0
P49005	1	0.0
P24522	1	0.0
O14576	1	0.0
Q8WYH8	1	0.0
P29034	1	0.0
Q8NG27	1	0.0
Q96S44	1	0.0
P53350	1	0.0
P32745	1	0.0
P49757	1	0.0
P19447	1	0.0
Q14061	1	0.0
O14965	1	0.0
Q16611	1	0.0
P15170	1	0.0
Q9BVP2	1	0.0
P43364	1	0.0
Q9C0J8	1	0.0
Q5VSU9	1	0.0
Q7L590	1	0.0
O75100	1	0.0
P51587	1	0.0
P21673	1	0.0
P26583	1	0.0
P24864	1	0.0
Q99547	1	0.0
P35527	1	0.0
P17676	1	0.0
P61201	1	0.0
Q15486	1	0.0
Q9UN74	1	0.0
P60484	1	0.0
Q9UN73	1	0.0
P15559	1	0.0
Q8WUF5	1	0.0
Q8IW41	1	0.0
P49736	1	0.0
Q75MW1	1	0.0
O60551	1	0.0
Q13362	1	0.0
P63279	1	0.0
O95376	1	0.0
Q92905	1	0.0
O15226	1	0.0
P22736	1	0.0
P25098	1	0.0
Q06609	1	0.0
Q03013	1	0.0
Q15078	1	0.0
P10599	1	0.0
P11274	1	0.0
Q00613	1	0.0
P35908	1	0.0
O75832	1	0.0
Q9H4B4	1	0.0
P60866	1	0.0
P48643	1	0.0
Q96JP5	1	0.0
Q9UNN4	1	0.0
P11309	1	0.0
Q9HBM6	1	0.0
Q05086	1	0.0
Q9H3H1	1	0.0
P41218	1	0.0
Q13746	1	0.0
P09429	1	0.0
Q15102	1	0.0
P17252	1	0.0
P30153	1	0.0
P49715	1	0.0
Q8NHY2	1	0.0
Q7L5N1	1	0.0
P49674	1	0.0
P78549	1	0.0
P05549	1	0.0
Q99873	1	0.0
Q5VW87	1	0.0
P51948	1	0.0
P51946	1	0.0
P38646	1	0.0
Q8TBK6	1	0.0
Q13330	1	0.0
P63244	1	0.0
P55774	1	0.0
O96020	1	0.0
Q15843	1	0.0
Q9UNL4	1	0.0
Q9UQR1	1	0.0
Q6UB98	1	0.0
Q96DB2	1	0.0
Q96LZ4	1	0.0
P24385	1	0.0
Q8NA92	1	0.0
P61086	1	0.0
P51532	1	0.0
Q15834	1	0.0
Q99856	1	0.0
P78527	1	0.0
Q9Y5J5	1	0.0
Q9UKE5	1	0.0
P50453	1	0.0
Q15831	1	0.0
Q15796	1	0.0
P17980	1	0.0
Q2TAZ1	1	0.0
Q9BTV7	1	0.0
Q9Y478	1	0.0
Q9BWC9	1	0.0
Q15392	1	0.0
O43293	1	0.0
P08670	1	0.0
P49642	1	0.0
Q7L7W2	1	0.0
Q9H3D4	1	0.0
Q9Y5I0	1	0.0
Q9P287	1	0.0
P62140	1	0.0
P40855	1	0.0
Q6FI35	1	0.0
Q8N187	1	0.0
Q5T4B6	1	0.0
Q13309	1	0.0
P04792	1	0.0
Q9ULV3	1	0.0
Q00526	1	0.0
Q9UHV2	1	0.0
O00231	1	0.0
Q53T94	1	0.0
Q05397	1	0.0
P62136	1	0.0
Q09666	1	0.0
Q6NUQ0	1	0.0
O43715	1	0.0
O15126	1	0.0
Q92769	1	0.0
P05109	1	0.0
Q14695	1	0.0
Q9UM63	1	0.0
Q15013	1	0.0
Q7Z566	1	0.0
P63208	1	0.0
Q86VK4	1	0.0
P25788	1	0.0
Q9UNH5	1	0.0
Q9H160	1	0.0
P60409	1	0.0
Q03701	1	0.0
O15111	1	0.0
O15078	1	0.0
Q9BZF9	1	0.0
Q92754	1	0.0
Q9H7Z6	1	0.0
O75293	1	0.0
P62913	1	0.0
Q02224	1	0.0
O43261	1	0.0
O95257	1	0.0
Q15759	1	0.0
P68104	1	0.0
O75689	1	0.0
Q9NWV4	1	0.0
P33240	1	0.0
Q02978	1	0.0
P63151	1	0.0
Q96SB3	1	0.0
Q9NZC7	1	0.0
Q96M61	1	0.0
P46777	1	0.0
P04406	1	0.0
Q14676	1	0.0
Q9NVC6	1	0.0
Q5JVS0	1	0.0
P35354	1	0.0
P00491	1	0.0
P33993	1	0.0
P33992	1	0.0
Q96KB5	1	0.0
Q9NRC6	1	0.0
P26447	1	0.0
Q86Z02	1	0.0
Q9UKY1	1	0.0
P67775	1	0.0
Q13190	1	0.0
P78396	1	0.0
Q5JYX0	1	0.0
Q13625	1	0.0
P67809	1	0.0
O95997	1	0.0
Q13227	1	0.0
P11142	1	0.0
Q96A56	1	0.0
P50750	1	0.0
Q9BUJ2	1	0.0
Q6ZSW6	1	0.0
Q86WZ6	1	0.0
P05787	1	0.0
P20042	1	0.0
Q9BX70	1	0.0
Q07864	1	0.0
Q9BT78	1	0.0
Q13972	1	0.0
P40763	1	0.0
Q9UI21	1	0.0
Q9H0Q3	1	0.0
Q6EMB2	1	0.0
Q9UBE0	1	0.0
P84090	1	0.0
P13645	1	0.0
Q5W1B6	1	0.0
O14757	1	0.0
P36405	1	0.0
P30419	1	0.0
Q4VBQ6	1	0.0
Q9GZV1	1	0.0
Q16363	1	0.0
P04731	1	0.0
P51813	1	0.0
Q7L5D6	1	0.0
Q12888	1	0.0
Q8TDN4	1	0.0
P14678	1	0.0
Q01105	1	0.0
P13639	1	0.0
Q6FIE7	1	0.0
P29965	1	0.0
P32121	1	0.0
P20023	1	0.0
P18146	1	0.0
Q9H7U3	1	0.0
O95967	1	0.0
P62829	1	0.0
P28482	1	0.0
Q12873	1	0.0
P49888	1	0.0
O94921	1	0.0
P62820	1	0.0
Q7LG56	1	0.0
P60709	1	0.0
P63104	1	0.0
P42858	1	0.0
Q99728	1	0.0
P10828	1	0.0
P55199	1	0.0
P06396	1	0.0
Q02880	1	0.0
Q13547	1	0.0
P40337	1	0.0
P07900	1	0.0
Q14186	1	0.0
P04271	1	0.0
P17844	1	0.0
Q96EI7	1	0.0
Q14974	1	0.0
O14686	1	0.0
O60729	1	0.0
P10415	1	0.0
Q13535	1	0.0
Q96ST3	1	0.0
P04264	1	0.0
Q13098	1	0.0
