# Supplementary material for: Elucidation of functional consequences of signalling pathway interactions
Source: BMC Bioinformatics. 2009 Nov 6;10:370. doi: 10.1186/1471-2105-10-370 (PMC2778660; doi:10.1186/1471-2105-10-370)
Supplement: Additional file 1 — Supplementary Material. The data provided correspond to supplementary calculation details, as well as additional information on the topological and functional properties of the p53, NF-κB and cell cycle networks. All proteins are listed according to their Uniprot accession number and protein ID name. [file 1471-2105-10-370-S1.zip › Suppl/Suppl8.txt]

#Suppl8: Degree and cluster coefficient for cell cycle network
Node	Degree	ClusterCoef.	ClusterCoef.
P06400	156	0.00232	0.00232
P46527	50	0.00245	0.00245
P24385	48	0.0133	0.0133
Q01094	48	0.01418	0.01418
Q13309	3	0.33333	0.33333
P78396	3	0.33333	0.33333
P08047	3	0.66667	0.66667
P24941	3	0.66667	0.66667
P38398	3	0.66667	0.66667
P11802	3	0.66667	0.66667
P20248	2	0.0	0.0
Q9NQX5	2	0.0	0.0
P00519	2	0.0	0.0
P33993	2	0.0	0.0
P30281	2	0.0	0.0
Q00526	2	0.0	0.0
P30279	2	0.0	0.0
Q14790	2	0.0	0.0
Q08999	2	0.0	0.0
Q9Y6Q9	2	0.0	0.0
P21675	2	1.0	1.0
P38936	2	1.0	1.0
Q9Y3I1	2	1.0	1.0
P10275	2	1.0	1.0
Q14686	2	1.0	1.0
Q00577	2	1.0	1.0
Q15744	2	1.0	1.0
P49716	2	1.0	1.0
Q99856	2	1.0	1.0
Q9UQ80	2	1.0	1.0
Q02447	2	1.0	1.0
O15379	2	1.0	1.0
Q00534	2	1.0	1.0
P06493	2	1.0	1.0
P03372	2	1.0	1.0
Q09472	2	1.0	1.0
O15151	2	1.0	1.0
P55345	2	1.0	1.0
Q92831	2	1.0	1.0
P51948	2	1.0	1.0
P35232	2	1.0	1.0
Q7Z3G2	1	0.0	0.0
Q13315	1	0.0	0.0
P56545	1	0.0	0.0
Q00987	1	0.0	0.0
Q14140	1	0.0	0.0
P51532	1	0.0	0.0
P15336	1	0.0	0.0
O43823	1	0.0	0.0
Q09028	1	0.0	0.0
Q02086	1	0.0	0.0
Q15361	1	0.0	0.0
P35222	1	0.0	0.0
Q9Y468	1	0.0	0.0
Q96GX4	1	0.0	0.0
Q92966	1	0.0	0.0
Q7L590	1	0.0	0.0
O00716	1	0.0	0.0
Q92769	1	0.0	0.0
P27348	1	0.0	0.0
P62877	1	0.0	0.0
P53779	1	0.0	0.0
Q99708	1	0.0	0.0
Q9Y6B2	1	0.0	0.0
P16949	1	0.0	0.0
P17612	1	0.0	0.0
O14980	1	0.0	0.0
P11142	1	0.0	0.0
Q96C32	1	0.0	0.0
Q92569	1	0.0	0.0
Q13107	1	0.0	0.0
P09936	1	0.0	0.0
P29590	1	0.0	0.0
O75884	1	0.0	0.0
P12004	1	0.0	0.0
Q16576	1	0.0	0.0
Q6ZN30	1	0.0	0.0
P25440	1	0.0	0.0
Q12824	1	0.0	0.0
P49715	1	0.0	0.0
Q5T5T6	1	0.0	0.0
O14777	1	0.0	0.0
Q9Y4A5	1	0.0	0.0
P42575	1	0.0	0.0
O00505	1	0.0	0.0
P42574	1	0.0	0.0
P05549	1	0.0	0.0
Q5JUN9	1	0.0	0.0
P09884	1	0.0	0.0
Q01196	1	0.0	0.0
Q8WUA4	1	0.0	0.0
P20226	1	0.0	0.0
Q9Y2Y6	1	0.0	0.0
P28749	1	0.0	0.0
Q92547	1	0.0	0.0
P52294	1	0.0	0.0
P52292	1	0.0	0.0
Q3B7B7	1	0.0	0.0
P14635	1	0.0	0.0
P29375	1	0.0	0.0
P61981	1	0.0	0.0
P42166	1	0.0	0.0
P62258	1	0.0	0.0
P09874	1	0.0	0.0
Q9UN21	1	0.0	0.0
O00257	1	0.0	0.0
Q15291	1	0.0	0.0
P17947	1	0.0	0.0
Q5U5U6	1	0.0	0.0
Q02446	1	0.0	0.0
P12931	1	0.0	0.0
O75461	1	0.0	0.0
P19838	1	0.0	0.0
P40305	1	0.0	0.0
O96020	1	0.0	0.0
Q06587	1	0.0	0.0
P61024	1	0.0	0.0
P10244	1	0.0	0.0
P61970	1	0.0	0.0
P32780	1	0.0	0.0
P39880	1	0.0	0.0
Q8TAR1	1	0.0	0.0
Q9Y3Q5	1	0.0	0.0
P31751	1	0.0	0.0
O96017	1	0.0	0.0
Q13620	1	0.0	0.0
P05120	1	0.0	0.0
P49841	1	0.0	0.0
P62993	1	0.0	0.0
P21980	1	0.0	0.0
Q13029	1	0.0	0.0
Q04917	1	0.0	0.0
P50613	1	0.0	0.0
Q8V9K9	1	0.0	0.0
P31946	1	0.0	0.0
Q9H3H1	1	0.0	0.0
Q00535	1	0.0	0.0
P31749	1	0.0	0.0
P10828	1	0.0	0.0
P10827	1	0.0	0.0
Q5T8J1	1	0.0	0.0
Q13618	1	0.0	0.0
Q15078	1	0.0	0.0
Q13616	1	0.0	0.0
Q16533	1	0.0	0.0
P28482	1	0.0	0.0
P14373	1	0.0	0.0
P62826	1	0.0	0.0
P62988	1	0.0	0.0
O43929	1	0.0	0.0
Q9UJU3	1	0.0	0.0
Q13574	1	0.0	0.0
Q13573	1	0.0	0.0
P04049	1	0.0	0.0
Q5TKA1	1	0.0	0.0
Q99612	1	0.0	0.0
O75832	1	0.0	0.0
Q68HC0	1	0.0	0.0
P02545	1	0.0	0.0
P17480	1	0.0	0.0
P04637	1	0.0	0.0
Q9UBU8	1	0.0	0.0
Q92905	1	0.0	0.0
P55212	1	0.0	0.0
P55211	1	0.0	0.0
P55210	1	0.0	0.0
Q12933	1	0.0	0.0
Q12931	1	0.0	0.0
P42685	1	0.0	0.0
P07948	1	0.0	0.0
P07947	1	0.0	0.0
Q99608	1	0.0	0.0
P17676	1	0.0	0.0
Q9Y5B0	1	0.0	0.0
P63244	1	0.0	0.0
Q7Z6E9	1	0.0	0.0
O75629	1	0.0	0.0
Q92466	1	0.0	0.0
Q02962	1	0.0	0.0
O14682	1	0.0	0.0
P50750	1	0.0	0.0
Q14587	1	0.0	0.0
Q13950	1	0.0	0.0
P35869	1	0.0	0.0
P49815	1	0.0	0.0
Q6P142	1	0.0	0.0
Q14188	1	0.0	0.0
Q01892	1	0.0	0.0
P01308	1	0.0	0.0
Q12888	1	0.0	0.0
Q02363	1	0.0	0.0
Q14186	1	0.0	0.0
Q15643	1	0.0	0.0
Q92851	1	0.0	0.0
Q86Y97	1	0.0	0.0
P01106	1	0.0	0.0
Q05516	1	0.0	0.0
P01100	1	0.0	0.0
P27986	1	0.0	0.0
P45984	1	0.0	0.0
Q96FV9	1	0.0	0.0
P15172	1	0.0	0.0
Q16665	1	0.0	0.0
Q6KF63	1	0.0	0.0
Q6KF62	1	0.0	0.0
P09429	1	0.0	0.0
O43463	1	0.0	0.0
P24864	1	0.0	0.0
Q9UKX7	1	0.0	0.0
Q13547	1	0.0	0.0
P11388	1	0.0	0.0
Q8WZ42	1	0.0	0.0
P41240	1	0.0	0.0
Q8IZL8	1	0.0	0.0
Q8N726	1	0.0	0.0
Q07161	1	0.0	0.0
Q9H3P9	1	0.0	0.0
P26358	1	0.0	0.0
O15131	1	0.0	0.0
O75569	1	0.0	0.0
Q14209	1	0.0	0.0
Q02548	1	0.0	0.0
P17252	1	0.0	0.0
P36873	1	0.0	0.0
P62158	1	0.0	0.0
P35251	1	0.0	0.0
P40763	1	0.0	0.0
Q13535	1	0.0	0.0
Q15788	1	0.0	0.0
Q92994	1	0.0	0.0
Q92993	1	0.0	0.0
Q99933	1	0.0	0.0
Q16254	1	0.0	0.0
Q96JT8	1	0.0	0.0
O60583	1	0.0	0.0
Q56P03	1	0.0	0.0
Q92793	1	0.0	0.0
Q6MZP7	1	0.0	0.0
Q9NY61	1	0.0	0.0
Q53RY2	1	0.0	0.0
O60381	1	0.0	0.0
Q9C0H4	1	0.0	0.0
P62937	1	0.0	0.0
Q13526	1	0.0	0.0
P62140	1	0.0	0.0
Q9HCY0	1	0.0	0.0
P32519	1	0.0	0.0
O75150	1	0.0	0.0
P05412	1	0.0	0.0
Q01101	1	0.0	0.0
Q15014	1	0.0	0.0
P41218	1	0.0	0.0
P62136	1	0.0	0.0
Q9UII4	1	0.0	0.0
Q8IUP5	1	0.0	0.0
P52565	1	0.0	0.0
Q96GY3	1	0.0	0.0
