# Supplementary material for: Elucidation of functional consequences of signalling pathway interactions
Source: BMC Bioinformatics. 2009 Nov 6;10:370. doi: 10.1186/1471-2105-10-370 (PMC2778660; doi:10.1186/1471-2105-10-370)
Supplement: Additional file 1 — Supplementary Material. The data provided correspond to supplementary calculation details, as well as additional information on the topological and functional properties of the p53, NF-κB and cell cycle networks. All proteins are listed according to their Uniprot accession number and protein ID name. [file 1471-2105-10-370-S1.zip › Suppl/Suppl9.txt]

#Suppl9: Degree and cluster coefficient for the network p53 network and NFkB network
Node	Degree	ClusterCoef.
Q14164	324	1.9E-4
Q04206	186	0.01796
Q9Y6K9	157	0.01764
Q00653	145	0.03218
P19838	118	0.04578
P25963	85	0.05546
O14920	75	0.07279
Q15653	73	0.06963
O15111	71	0.08089
Q01201	64	0.06399
O00221	48	0.11702
Q04864	38	0.14794
P38646	12	0.68182
P07437	12	0.68182
P62158	12	0.68182
Q00610	12	0.68182
Q9UQC1	12	0.68182
Q13748	12	0.68182
P63261	11	0.69091
P04350	11	0.67273
P11142	11	0.65455
Q96HD1	11	0.0
P11021	10	0.77778
P34931	10	0.77778
Q3ZCQ8	9	0.80556
P08238	9	0.69444
P07900	9	0.69444
P78527	7	0.90476
Q8N163	7	0.61905
P07814	7	0.52381
P23246	6	0.86667
P27708	6	0.86667
Q00839	6	0.73333
P62988	6	0.73333
P35580	6	0.6
P09874	6	0.6
Q9Y297	5	1.0
O95816	5	0.9
Q05639	5	0.9
P41279	5	0.9
Q71U36	5	0.9
Q15149	5	0.8
P17066	5	0.7
Q8NHW5	5	0.7
P52272	5	0.6
Q9Y265	5	0.6
Q07021	5	0.6
P35579	5	0.6
Q9Y230	5	0.6
P15924	5	0.5
P62263	5	0.4
O15226	4	1.0
Q9Y618	4	1.0
Q9BVA1	4	1.0
P12931	4	1.0
Q99759	4	1.0
Q99558	4	1.0
Q8NFZ5	4	1.0
Q9Y6Q9	4	0.83333
Q92793	4	0.83333
P41252	4	0.83333
Q9UHD2	4	0.83333
P05141	4	0.83333
Q9UKB1	4	0.66667
Q92769	4	0.66667
P63208	4	0.66667
P60510	4	0.5
P60660	4	0.5
P19105	4	0.5
Q16543	4	0.5
Q92844	4	0.5
P54136	4	0.5
P62249	4	0.33333
Q13547	3	1.0
Q96EY1	3	1.0
P19793	3	1.0
P62913	3	1.0
O00255	3	1.0
P31689	3	1.0
P35222	3	1.0
P43243	3	1.0
P19338	3	1.0
P19525	3	1.0
Q5W0I4	3	1.0
P61077	3	1.0
P03372	3	1.0
O43734	3	1.0
P46940	3	1.0
P20226	3	1.0
O95163	3	1.0
P61626	3	1.0
P04150	3	1.0
Q14790	3	1.0
P21580	3	1.0
P46531	3	1.0
Q8TEL6	3	1.0
O43318	3	1.0
Q99576	3	1.0
Q04759	3	1.0
P19438	3	1.0
P62888	3	0.66667
P52292	3	0.66667
P12236	3	0.66667
P05387	3	0.66667
P46783	3	0.66667
P46782	3	0.66667
P62829	3	0.66667
P56192	3	0.66667
P23396	3	0.66667
P08670	3	0.66667
Q12933	3	0.33333
P51532	3	0.33333
P42704	3	0.33333
P52907	3	0.33333
P55072	3	0.33333
Q7Z434	3	0.33333
P62280	3	0.33333
Q08380	3	0.33333
P58546	3	0.33333
P61247	3	0.33333
Q13616	3	0.33333
Q9NR30	3	0.33333
P31943	3	0.33333
P17858	3	0.33333
Q92922	3	0.0
Q13451	3	0.0
P52926	2	1.0
Q05513	2	1.0
P21333	2	1.0
P17252	2	1.0
P10914	2	1.0
Q9UNM6	2	1.0
P50750	2	1.0
P32519	2	1.0
P30154	2	1.0
Q9UN86	2	1.0
P32121	2	1.0
Q6UXZ4	2	1.0
P01100	2	1.0
P17612	2	1.0
Q93008	2	1.0
P04637	2	1.0
O14788	2	1.0
O95831	2	1.0
P49407	2	1.0
Q14690	2	1.0
Q12905	2	1.0
P12277	2	1.0
O15379	2	1.0
O94832	2	1.0
P42677	2	1.0
P52294	2	1.0
O00411	2	1.0
P38398	2	1.0
Q15650	2	1.0
Q9BZF9	2	1.0
P10275	2	1.0
O96019	2	1.0
O95999	2	1.0
P68400	2	1.0
Q08211	2	1.0
P30086	2	1.0
P62277	2	1.0
Q07020	2	1.0
Q9NYS0	2	1.0
O15519	2	1.0
Q15233	2	1.0
Q9NYR9	2	1.0
P33993	2	1.0
Q969T4	2	1.0
P62244	2	1.0
P62241	2	1.0
Q15029	2	1.0
Q15025	2	1.0
P42226	2	1.0
Q71UM5	2	1.0
P35568	2	1.0
P18124	2	1.0
P49327	2	1.0
Q16584	2	1.0
P21980	2	1.0
O43524	2	1.0
P49116	2	1.0
Q14204	2	1.0
Q9UGK3	2	1.0
P15509	2	1.0
O00505	2	1.0
P51398	2	1.0
P17676	2	1.0
P36897	2	1.0
P58107	2	1.0
P14316	2	1.0
Q13576	2	1.0
P18847	2	1.0
O75688	2	1.0
P31751	2	1.0
Q00403	2	1.0
Q7Z7F1	2	1.0
P40763	2	1.0
P20749	2	1.0
P09429	2	1.0
Q9BUF5	2	1.0
P49841	2	1.0
P41743	2	1.0
P08047	2	1.0
Q9P2J5	2	0.0
P40939	2	0.0
Q92616	2	0.0
P30153	2	0.0
Q6NW12	2	0.0
P04843	2	0.0
Q92993	2	0.0
P62333	2	0.0
P62714	2	0.0
Q9HAV4	2	0.0
P48047	2	0.0
O43242	2	0.0
P39019	2	0.0
O43809	2	0.0
Q9H9B4	2	0.0
P60900	2	0.0
Q16630	2	0.0
Q01105	2	0.0
Q14653	2	0.0
Q99460	2	0.0
P51665	2	0.0
P61289	2	0.0
P06753	2	0.0
P61086	2	0.0
P06748	2	0.0
Q13263	2	0.0
Q9NTJ3	2	0.0
P07910	2	0.0
P52434	2	0.0
Q99623	2	0.0
P52815	2	0.0
P12004	2	0.0
Q9UM54	2	0.0
P33176	2	0.0
Q13200	2	0.0
P11940	2	0.0
Q6UXH1	2	0.0
Q9P1U0	1	0.0
Q8N668	1	0.0
P31153	1	0.0
Q14152	1	0.0
P57678	1	0.0
Q9Y2S0	1	0.0
P52732	1	0.0
P21912	1	0.0
Q04912	1	0.0
Q3ZAQ7	1	0.0
O14818	1	0.0
Q8NFD5	1	0.0
Q13352	1	0.0
Q96AG4	1	0.0
Q15907	1	0.0
Q6YN16	1	0.0
Q6FIA9	1	0.0
Q13546	1	0.0
Q8IV02	1	0.0
Q8IWN7	1	0.0
Q99729	1	0.0
O95861	1	0.0
Q96P70	1	0.0
Q96NL5	1	0.0
O15027	1	0.0
Q13158	1	0.0
P48643	1	0.0
P04083	1	0.0
P35869	1	0.0
Q9UMW8	1	0.0
Q02543	1	0.0
Q13153	1	0.0
P57088	1	0.0
P05455	1	0.0
Q4TT31	1	0.0
O60506	1	0.0
Q969I2	1	0.0
P37837	1	0.0
Q07869	1	0.0
P61353	1	0.0
Q9UNL4	1	0.0
P24864	1	0.0
P14859	1	0.0
Q6ZRV1	1	0.0
P18031	1	0.0
O75643	1	0.0
Q5SQT9	1	0.0
P27824	1	0.0
O00264	1	0.0
Q9P0I2	1	0.0
Q15311	1	0.0
P26641	1	0.0
Q9BXL7	1	0.0
Q8NI77	1	0.0
P26640	1	0.0
Q9NWG8	1	0.0
P17812	1	0.0
P62140	1	0.0
P62910	1	0.0
P43307	1	0.0
P01106	1	0.0
P43699	1	0.0
Q5VYM0	1	0.0
Q9Y3F4	1	0.0
P49427	1	0.0
Q9BV86	1	0.0
P51149	1	0.0
P24666	1	0.0
Q96RI3	1	0.0
Q12923	1	0.0
P06239	1	0.0
Q969H0	1	0.0
P26639	1	0.0
P22102	1	0.0
P30520	1	0.0
O95071	1	0.0
P13667	1	0.0
Q93009	1	0.0
P29401	1	0.0
Q6FH55	1	0.0
Q6EEV6	1	0.0
Q9H9Y6	1	0.0
Q15691	1	0.0
P39023	1	0.0
O43823	1	0.0
Q9HB71	1	0.0
Q96CX2	1	0.0
P23284	1	0.0
O14980	1	0.0
Q9Y3E5	1	0.0
P43686	1	0.0
O60684	1	0.0
Q969G3	1	0.0
P43681	1	0.0
Q92598	1	0.0
P09960	1	0.0
Q08257	1	0.0
Q86UP2	1	0.0
P29590	1	0.0
P00492	1	0.0
Q9UNJ2	1	0.0
Q9BVK6	1	0.0
P00491	1	0.0
Q92785	1	0.0
P62701	1	0.0
P55084	1	0.0
Q9BXJ9	1	0.0
Q96EB6	1	0.0
P55854	1	0.0
Q7Z2L2	1	0.0
P01860	1	0.0
Q9UBN7	1	0.0
P43487	1	0.0
Q9UIA9	1	0.0
P13073	1	0.0
Q92974	1	0.0
Q5VYK3	1	0.0
O00629	1	0.0
Q96T23	1	0.0
O60674	1	0.0
Q8IUK7	1	0.0
Q12904	1	0.0
P68431	1	0.0
P62899	1	0.0
Q13310	1	0.0
Q9H2P1	1	0.0
Q6PKD3	1	0.0
Q9BWT7	1	0.0
P35251	1	0.0
Q8TAD8	1	0.0
P52888	1	0.0
Q8NCK5	1	0.0
P63104	1	0.0
Q13501	1	0.0
P17987	1	0.0
P12270	1	0.0
P01857	1	0.0
P13645	1	0.0
Q8WUM4	1	0.0
P35637	1	0.0
O00232	1	0.0
Q9Y2N3	1	0.0
O00231	1	0.0
P26038	1	0.0
Q15672	1	0.0
P06401	1	0.0
P08579	1	0.0
Q13114	1	0.0
O15371	1	0.0
P22087	1	0.0
Q6NZ67	1	0.0
Q9UMS4	1	0.0
Q9Y3C5	1	0.0
P05412	1	0.0
P21675	1	0.0
P17787	1	0.0
Q7L2H7	1	0.0
P12268	1	0.0
P27986	1	0.0
Q92574	1	0.0
Q13887	1	0.0
O75608	1	0.0
Q16650	1	0.0
O75604	1	0.0
P16403	1	0.0
O15173	1	0.0
P52298	1	0.0
Q9UL46	1	0.0
O60271	1	0.0
Q6P1L8	1	0.0
P55060	1	0.0
P62495	1	0.0
Q15084	1	0.0
O15360	1	0.0
P20290	1	0.0
P07384	1	0.0
Q5W1B6	1	0.0
P62491	1	0.0
Q9Y4L1	1	0.0
Q9Y3B4	1	0.0
P50502	1	0.0
Q13490	1	0.0
Q8N4Y9	1	0.0
Q5TZU9	1	0.0
P62879	1	0.0
Q53QP2	1	0.0
P35232	1	0.0
Q5H9R7	1	0.0
P62875	1	0.0
O95036	1	0.0
Q16643	1	0.0
O76003	1	0.0
O14757	1	0.0
Q6IBD1	1	0.0
Q6FGP3	1	0.0
O15160	1	0.0
Q9UKR5	1	0.0
P07954	1	0.0
Q92750	1	0.0
Q02878	1	0.0
P61106	1	0.0
Q99471	1	0.0
Q9Y3A5	1	0.0
P41091	1	0.0
P22061	1	0.0
Q9Y277	1	0.0
P63279	1	0.0
P04406	1	0.0
Q15459	1	0.0
O95602	1	0.0
Q9Y3U8	1	0.0
P04792	1	0.0
P06576	1	0.0
Q8IWG5	1	0.0
O14746	1	0.0
P99999	1	0.0
P11831	1	0.0
Q9H288	1	0.0
P35606	1	0.0
Q13285	1	0.0
P35998	1	0.0
Q9UL25	1	0.0
Q13283	1	0.0
O43398	1	0.0
Q9H9T3	1	0.0
Q14657	1	0.0
Q9BSR4	1	0.0
P13804	1	0.0
Q9NZJ5	1	0.0
Q9NQC7	1	0.0
Q9GZS1	1	0.0
O75582	1	0.0
P31269	1	0.0
Q9UNE7	1	0.0
O43776	1	0.0
P25205	1	0.0
P12235	1	0.0
P05388	1	0.0
P30084	1	0.0
Q5U5U6	1	0.0
P17947	1	0.0
O14737	1	0.0
Q7L5N1	1	0.0
Q9H853	1	0.0
P43246	1	0.0
Q9Y5S9	1	0.0
P07741	1	0.0
P25788	1	0.0
P49368	1	0.0
P25787	1	0.0
P25786	1	0.0
Q15631	1	0.0
Q15056	1	0.0
P54819	1	0.0
P14598	1	0.0
Q9NZI8	1	0.0
Q6P4R8	1	0.0
Q92925	1	0.0
P07355	1	0.0
Q9UJF2	1	0.0
Q04637	1	0.0
Q8IWZ2	1	0.0
O15524	1	0.0
Q96BH1	1	0.0
O00193	1	0.0
Q96TA9	1	0.0
Q01094	1	0.0
Q96MN2	1	0.0
P46781	1	0.0
P62847	1	0.0
P13797	1	0.0
P51659	1	0.0
P62269	1	0.0
P21246	1	0.0
Q9Y2I8	1	0.0
P61088	1	0.0
P45983	1	0.0
P61081	1	0.0
Q15047	1	0.0
Q8N5K1	1	0.0
O00571	1	0.0
Q15046	1	0.0
P60866	1	0.0
P03973	1	0.0
O00764	1	0.0
P26373	1	0.0
Q86TT2	1	0.0
P13010	1	0.0
P55210	1	0.0
P53621	1	0.0
P49736	1	0.0
P46199	1	0.0
P18146	1	0.0
Q9UQ80	1	0.0
Q01082	1	0.0
P08138	1	0.0
Q20WK5	1	0.0
Q13642	1	0.0
P63244	1	0.0
P41250	1	0.0
P08134	1	0.0
Q96RU7	1	0.0
Q9UQL6	1	0.0
Q7Z406	1	0.0
P36957	1	0.0
Q9H836	1	0.0
P33992	1	0.0
Q9NZ37	1	0.0
Q9ULX6	1	0.0
Q01469	1	0.0
Q6P2Q9	1	0.0
Q13257	1	0.0
Q5JSV2	1	0.0
O75170	1	0.0
P55209	1	0.0
P47756	1	0.0
P55010	1	0.0
O95571	1	0.0
P02786	1	0.0
P08709	1	0.0
Q6XUX3	1	0.0
Q08378	1	0.0
P12980	1	0.0
P31040	1	0.0
P15170	1	0.0
Q8N553	1	0.0
Q8IUD2	1	0.0
P48739	1	0.0
P49720	1	0.0
P49915	1	0.0
O95373	1	0.0
Q8WUF5	1	0.0
Q9NZ23	1	0.0
P10809	1	0.0
Q9Y2G2	1	0.0
P68363	1	0.0
Q9NPJ3	1	0.0
Q13439	1	0.0
O95759	1	0.0
P16152	1	0.0
P42224	1	0.0
O43353	1	0.0
Q8TAQ2	1	0.0
O00743	1	0.0
O00165	1	0.0
Q13625	1	0.0
P49716	1	0.0
P20618	1	0.0
P30046	1	0.0
Q96GM5	1	0.0
Q92896	1	0.0
P30044	1	0.0
P14174	1	0.0
Q13813	1	0.0
P20807	1	0.0
P30040	1	0.0
Q9BTW9	1	0.0
O75925	1	0.0
Q15019	1	0.0
Q13233	1	0.0
Q9H1R3	1	0.0
Q12824	1	0.0
P01589	1	0.0
P49321	1	0.0
P21796	1	0.0
P62424	1	0.0
Q9NUQ9	1	0.0
P51812	1	0.0
P01583	1	0.0
O00159	1	0.0
Q9UBE0	1	0.0
O60783	1	0.0
P33778	1	0.0
O75533	1	0.0
P41227	1	0.0
P29692	1	0.0
Q9H2G2	1	0.0
P62807	1	0.0
Q15788	1	0.0
Q15785	1	0.0
Q06187	1	0.0
Q6FI44	1	0.0
Q9BZT1	1	0.0
Q9UHB6	1	0.0
Q9UKK9	1	0.0
Q9Y6X2	1	0.0
Q15008	1	0.0
Q6FGI1	1	0.0
Q9NPH2	1	0.0
Q92499	1	0.0
Q9UHV9	1	0.0
P10599	1	0.0
Q14019	1	0.0
P54577	1	0.0
Q7KZF4	1	0.0
P62993	1	0.0
P53396	1	0.0
O75716	1	0.0
Q00059	1	0.0
Q9H993	1	0.0
O95347	1	0.0
P78347	1	0.0
P14923	1	0.0
O60383	1	0.0
P14921	1	0.0
P40222	1	0.0
P09661	1	0.0
Q9Y5M8	1	0.0
P52209	1	0.0
P53779	1	0.0
P61803	1	0.0
Q9UBC9	1	0.0
P52597	1	0.0
Q12803	1	0.0
P38117	1	0.0
Q16566	1	0.0
Q4VC31	1	0.0
Q9UNS2	1	0.0
Q13404	1	0.0
O60763	1	0.0
Q9NZC4	1	0.0
Q14974	1	0.0
Q04771	1	0.0
Q4W5K6	1	0.0
O15084	1	0.0
P24158	1	0.0
P42771	1	0.0
P61604	1	0.0
Q12996	1	0.0
P56537	1	0.0
P24539	1	0.0
Q503A9	1	0.0
Q6FHQ0	1	0.0
Q15185	1	0.0
Q6FGG2	1	0.0
Q4VBQ6	1	0.0
Q9BSJ8	1	0.0
P24534	1	0.0
Q9UBB6	1	0.0
P16112	1	0.0
Q9BSJ2	1	0.0
P50991	1	0.0
Q04760	1	0.0
P50990	1	0.0
P11177	1	0.0
Q99966	1	0.0
P15121	1	0.0
P50213	1	0.0
Q12792	1	0.0
P51784	1	0.0
Q8NFH8	1	0.0
P15311	1	0.0
Q9BRT2	1	0.0
O75116	1	0.0
Q9HC38	1	0.0
P47897	1	0.0
P23921	1	0.0
P25705	1	0.0
P56524	1	0.0
Q9Y2B0	1	0.0
P61599	1	0.0
P51003	1	0.0
Q99767	1	0.0
Q15365	1	0.0
P61201	1	0.0
O15067	1	0.0
O75691	1	0.0
Q676U5	1	0.0
Q5JWN5	1	0.0
Q14181	1	0.0
P37108	1	0.0
P05109	1	0.0
Q96A65	1	0.0
P62195	1	0.0
Q12789	1	0.0
O14654	1	0.0
P56134	1	0.0
Q04941	1	0.0
P62191	1	0.0
P55145	1	0.0
Q8N5C8	1	0.0
O15446	1	0.0
P12532	1	0.0
P14314	1	0.0
Q16342	1	0.0
P18077	1	0.0
Q4VC05	1	0.0
P60983	1	0.0
P52564	1	0.0
Q08117	1	0.0
P60981	1	0.0
P31946	1	0.0
P54920	1	0.0
Q16531	1	0.0
Q9Y2U5	1	0.0
Q9NY65	1	0.0
Q9UI30	1	0.0
O60925	1	0.0
Q15544	1	0.0
P51572	1	0.0
Q9NY61	1	0.0
P09629	1	0.0
Q9UBT2	1	0.0
P61966	1	0.0
Q6FGD7	1	0.0
Q92831	1	0.0
Q5VT41	1	0.0
Q01581	1	0.0
P28074	1	0.0
Q13568	1	0.0
P28072	1	0.0
Q8IWP9	1	0.0
P28070	1	0.0
P63167	1	0.0
P31939	1	0.0
O00299	1	0.0
P63165	1	0.0
Q13561	1	0.0
Q14165	1	0.0
P49848	1	0.0
O76080	1	0.0
Q8IX12	1	0.0
Q9UPN7	1	0.0
Q86X55	1	0.0
P62750	1	0.0
O00487	1	0.0
P36873	1	0.0
P17844	1	0.0
P25685	1	0.0
P08243	1	0.0
P19623	1	0.0
Q96C36	1	0.0
P16083	1	0.0
Q96C32	1	0.0
O43283	1	0.0
Q06124	1	0.0
P34897	1	0.0
P28066	1	0.0
Q8IZD1	1	0.0
Q13557	1	0.0
Q9BQG0	1	0.0
Q9UNN5	1	0.0
Q15911	1	0.0
Q09472	1	0.0
Q04724	1	0.0
P23508	1	0.0
